# Supplementary material for: Investigation of anxiety levels of 1637 healthcare workers during the epidemic of COVID-19
Source: PLoS One. 2020 Dec 22;15(12):e0243890. doi: 10.1371/journal.pone.0243890 (PMC7755185; doi:10.1371/journal.pone.0243890)
Supplement: S1 File — (XLS) [file pone.0243890.s001.xls]

## Sheet: 门诊患者满意度统计
Subjects	Satisfaction score	Satisfaction degree	1:Gender	2:Age	3:Education level	4:Occupation	5:Family monthly income (RMB)	6:Physical condition	7:Exposure to patients with COVID-19	8:Risk of exposure to patients with COVID-19 at the post	9:Family members with COVID-19	10:Family members on the first-line combating COVID-19	11:I feel more nervous or anxious than usual	12:I'm afraid for no reason	13:I am easily upset or frightened	14:I think I might be going crazy	15:I think everything is fine	16:My hands and feet are shaking	17:I was troubled by headache, neck pain and back pain	18:I feel weak and tired easily	19:I feel calm and easy to sit still	20:I feel my heart beating fast	21:I was troubled by bouts of dizziness	22:I have fainted or feel like I'm going to faint	23:It's easy for me to breathe in and out	24:My hands and feet are numb and tingling	25:I'm suffering from stomachache and indigestion	26:I often have to pee	27:My hands and feet are often dry and warm	28:I blush and get hot	29:I fall asleep easily and sleep well all night	30:I had nightmares
1	32	40.00%	Female(0.0)	30	Technical secondary school(0.0)	Nurse(0.0)	10000-20000(0.0)	Health(0.0)	No(0.0)	Low(0.0)	No(0.0)	No(0.0)	considerable time(3.0)	a small portion of time(2.0)	a small portion of time(2.0)	No or little time(1.0)	Most or all of the time(1.0)	No or little time(1.0)	a small portion of time(2.0)	No or little time(1.0)	Most or all of the time(1.0)	No or little time(1.0)	No or little time(1.0)	No or little time(1.0)	No or little time(4.0)	No or little time(1.0)	No or little time(1.0)	a small portion of time(2.0)	a small portion of time(3.0)	No or little time(1.0)	considerable time(2.0)	No or little time(1.0)
2	26	32.50%	Female(0.0)	24	Undergraduate(0.0)	Nurse(0.0)	<8000(0.0)	Health(0.0)	No(0.0)	Medium(0.0)	No(0.0)	No(0.0)	No or little time(1.0)	No or little time(1.0)	No or little time(1.0)	a small portion of time(2.0)	considerable time(2.0)	No or little time(1.0)	No or little time(1.0)	No or little time(1.0)	Most or all of the time(1.0)	a small portion of time(2.0)	No or little time(1.0)	No or little time(1.0)	Most or all of the time(1.0)	No or little time(1.0)	No or little time(1.0)	No or little time(1.0)	a small portion of time(3.0)	No or little time(1.0)	considerable time(2.0)	No or little time(1.0)
3	24	30.00%	Female(0.0)	31	Master(0.0)	Doctor(0.0)	<8000(0.0)	Common cold or influenza(0.0)	No(0.0)	Extremely low(0.0)	No(0.0)	No(0.0)	a small portion of time(2.0)	No or little time(1.0)	No or little time(1.0)	No or little time(1.0)	considerable time(2.0)	No or little time(1.0)	No or little time(1.0)	a small portion of time(2.0)	Most or all of the time(1.0)	No or little time(1.0)	No or little time(1.0)	No or little time(1.0)	Most or all of the time(1.0)	No or little time(1.0)	No or little time(1.0)	No or little time(1.0)	Most or all of the time(1.0)	No or little time(1.0)	considerable time(2.0)	No or little time(1.0)
4	34	42.50%	Female(0.0)	33	Technical secondary school(0.0)	Nurse(0.0)	<8000(0.0)	Health(0.0)	No(0.0)	Extremely low(0.0)	No(0.0)	No(0.0)	No or little time(1.0)	No or little time(1.0)	No or little time(1.0)	No or little time(1.0)	a small portion of time(3.0)	No or little time(1.0)	a small portion of time(2.0)	a small portion of time(2.0)	considerable time(2.0)	No or little time(1.0)	No or little time(1.0)	No or little time(1.0)	Most or all of the time(1.0)	No or little time(1.0)	considerable time(3.0)	a small portion of time(2.0)	a small portion of time(3.0)	No or little time(1.0)	No or little time(4.0)	a small portion of time(2.0)
5	26	32.50%	Female(0.0)	46	Undergraduate(0.0)	Nurse(0.0)	10000-20000(0.0)	Health(0.0)	No(0.0)	Low(0.0)	No(0.0)	No(0.0)	a small portion of time(2.0)	a small portion of time(2.0)	a small portion of time(2.0)	No or little time(1.0)	Most or all of the time(1.0)	No or little time(1.0)	No or little time(1.0)	No or little time(1.0)	Most or all of the time(1.0)	No or little time(1.0)	No or little time(1.0)	No or little time(1.0)	Most or all of the time(1.0)	No or little time(1.0)	No or little time(1.0)	No or little time(1.0)	Most or all of the time(1.0)	a small portion of time(2.0)	considerable time(2.0)	a small portion of time(2.0)
6	24	30.00%	Female(0.0)	31	Undergraduate(0.0)	Nurse(0.0)	10000-20000(0.0)	Health(0.0)	No(0.0)	Medium(0.0)	No(0.0)	No(0.0)	a small portion of time(2.0)	No or little time(1.0)	No or little time(1.0)	No or little time(1.0)	a small portion of time(3.0)	No or little time(1.0)	No or little time(1.0)	No or little time(1.0)	considerable time(2.0)	No or little time(1.0)	No or little time(1.0)	No or little time(1.0)	Most or all of the time(1.0)	No or little time(1.0)	No or little time(1.0)	No or little time(1.0)	Most or all of the time(1.0)	No or little time(1.0)	Most or all of the time(1.0)	No or little time(1.0)
7	26	32.50%	Female(0.0)	31	Undergraduate(0.0)	Nurse(0.0)	<8000(0.0)	Health(0.0)	No(0.0)	Extremely low(0.0)	No(0.0)	No(0.0)	a small portion of time(2.0)	No or little time(1.0)	No or little time(1.0)	No or little time(1.0)	considerable time(2.0)	No or little time(1.0)	No or little time(1.0)	No or little time(1.0)	Most or all of the time(1.0)	No or little time(1.0)	No or little time(1.0)	No or little time(1.0)	No or little time(4.0)	No or little time(1.0)	No or little time(1.0)	No or little time(1.0)	Most or all of the time(1.0)	No or little time(1.0)	Most or all of the time(1.0)	a small portion of time(2.0)
8	27	33.75%	Female(0.0)	34	Undergraduate(0.0)	Nurse(0.0)	<8000(0.0)	Health(0.0)	No(0.0)	High(0.0)	No(0.0)	No(0.0)	No or little time(1.0)	No or little time(1.0)	No or little time(1.0)	No or little time(1.0)	considerable time(2.0)	No or little time(1.0)	No or little time(1.0)	a small portion of time(2.0)	considerable time(2.0)	No or little time(1.0)	No or little time(1.0)	No or little time(1.0)	considerable time(2.0)	No or little time(1.0)	No or little time(1.0)	No or little time(1.0)	considerable time(2.0)	No or little time(1.0)	a small portion of time(3.0)	No or little time(1.0)
9	32	40.00%	Female(0.0)	50	Undergraduate(0.0)	Nurse(0.0)	10000-20000(0.0)	Other(0.0)	No(0.0)	High(0.0)	No(0.0)	No(0.0)	No or little time(1.0)	No or little time(1.0)	No or little time(1.0)	No or little time(1.0)	considerable time(2.0)	No or little time(1.0)	a small portion of time(2.0)	considerable time(3.0)	a small portion of time(3.0)	considerable time(3.0)	No or little time(1.0)	No or little time(1.0)	Most or all of the time(1.0)	No or little time(1.0)	a small portion of time(2.0)	No or little time(1.0)	considerable time(2.0)	No or little time(1.0)	a small portion of time(3.0)	No or little time(1.0)
10	32	40.00%	Male(0.0)	28	Master(0.0)	Doctor(0.0)	<8000(0.0)	Health(0.0)	No(0.0)	Low(0.0)	No(0.0)	No(0.0)	a small portion of time(2.0)	a small portion of time(2.0)	No or little time(1.0)	No or little time(1.0)	considerable time(2.0)	No or little time(1.0)	a small portion of time(2.0)	a small portion of time(2.0)	considerable time(2.0)	No or little time(1.0)	No or little time(1.0)	No or little time(1.0)	No or little time(4.0)	No or little time(1.0)	No or little time(1.0)	No or little time(1.0)	No or little time(4.0)	No or little time(1.0)	Most or all of the time(1.0)	No or little time(1.0)
11	23	28.75%	Female(0.0)	31	Undergraduate(0.0)	Nurse(0.0)	10000-20000(0.0)	Health(0.0)	No(0.0)	High(0.0)	No(0.0)	Yes(0.0)	No or little time(1.0)	No or little time(1.0)	No or little time(1.0)	No or little time(1.0)	Most or all of the time(1.0)	No or little time(1.0)	No or little time(1.0)	No or little time(1.0)	considerable time(2.0)	No or little time(1.0)	No or little time(1.0)	No or little time(1.0)	Most or all of the time(1.0)	No or little time(1.0)	No or little time(1.0)	No or little time(1.0)	considerable time(2.0)	No or little time(1.0)	considerable time(2.0)	No or little time(1.0)
12	31	38.75%	Female(0.0)	30	Technical secondary school(0.0)	Nurse(0.0)	<8000(0.0)	Health(0.0)	No(0.0)	High(0.0)	No(0.0)	No(0.0)	a small portion of time(2.0)	No or little time(1.0)	No or little time(1.0)	No or little time(1.0)	a small portion of time(3.0)	No or little time(1.0)	No or little time(1.0)	No or little time(1.0)	No or little time(4.0)	a small portion of time(2.0)	No or little time(1.0)	No or little time(1.0)	Most or all of the time(1.0)	No or little time(1.0)	a small portion of time(2.0)	a small portion of time(2.0)	considerable time(2.0)	No or little time(1.0)	considerable time(2.0)	No or little time(1.0)
13	23	28.75%	Female(0.0)	34	Undergraduate(0.0)	Nurse(0.0)	10000-20000(0.0)	Health(0.0)	No(0.0)	Medium(0.0)	No(0.0)	No(0.0)	a small portion of time(2.0)	No or little time(1.0)	No or little time(1.0)	No or little time(1.0)	Most or all of the time(1.0)	No or little time(1.0)	No or little time(1.0)	No or little time(1.0)	Most or all of the time(1.0)	No or little time(1.0)	No or little time(1.0)	No or little time(1.0)	Most or all of the time(1.0)	No or little time(1.0)	No or little time(1.0)	No or little time(1.0)	considerable time(2.0)	No or little time(1.0)	considerable time(2.0)	No or little time(1.0)
14	48	60.00%	Female(0.0)	31岁	Undergraduate(0.0)	Nurse(0.0)	<8000(0.0)	Health(0.0)	No(0.0)	High(0.0)	No(0.0)	No(0.0)	considerable time(3.0)	a small portion of time(2.0)	considerable time(3.0)	a small portion of time(2.0)	No or little time(4.0)	No or little time(1.0)	a small portion of time(2.0)	considerable time(3.0)	No or little time(4.0)	a small portion of time(2.0)	No or little time(1.0)	No or little time(1.0)	No or little time(4.0)	a small portion of time(2.0)	No or little time(1.0)	considerable time(3.0)	No or little time(4.0)	No or little time(1.0)	No or little time(4.0)	No or little time(1.0)
15	28	35.00%	Male(0.0)	27	Undergraduate(0.0)	Doctor(0.0)	<8000(0.0)	Health(0.0)	No(0.0)	Medium(0.0)	No(0.0)	No(0.0)	a small portion of time(2.0)	No or little time(1.0)	No or little time(1.0)	No or little time(1.0)	a small portion of time(3.0)	No or little time(1.0)	No or little time(1.0)	No or little time(1.0)	considerable time(2.0)	No or little time(1.0)	No or little time(1.0)	No or little time(1.0)	No or little time(4.0)	No or little time(1.0)	No or little time(1.0)	No or little time(1.0)	considerable time(2.0)	No or little time(1.0)	Most or all of the time(1.0)	No or little time(1.0)
16	31	38.75%	Female(0.0)	23	Technical secondary school(0.0)	Nurse(0.0)	<8000(0.0)	Health(0.0)	No(0.0)	Medium(0.0)	No(0.0)	No(0.0)	No or little time(1.0)	No or little time(1.0)	No or little time(1.0)	No or little time(1.0)	a small portion of time(3.0)	No or little time(1.0)	No or little time(1.0)	a small portion of time(2.0)	a small portion of time(3.0)	No or little time(1.0)	No or little time(1.0)	No or little time(1.0)	No or little time(4.0)	No or little time(1.0)	No or little time(1.0)	No or little time(1.0)	a small portion of time(3.0)	No or little time(1.0)	Most or all of the time(1.0)	a small portion of time(2.0)
17	30	37.50%	Female(0.0)	30	Master(0.0)	Doctor(0.0)	<8000(0.0)	Health(0.0)	No(0.0)	Medium(0.0)	No(0.0)	No(0.0)	a small portion of time(2.0)	No or little time(1.0)	No or little time(1.0)	No or little time(1.0)	a small portion of time(3.0)	No or little time(1.0)	No or little time(1.0)	No or little time(1.0)	considerable time(2.0)	No or little time(1.0)	No or little time(1.0)	No or little time(1.0)	No or little time(4.0)	No or little time(1.0)	No or little time(1.0)	No or little time(1.0)	considerable time(2.0)	No or little time(1.0)	considerable time(2.0)	a small portion of time(2.0)
18	32	40.00%	Female(0.0)	27岁	Undergraduate(0.0)	Doctor(0.0)	20000-30000(0.0)	Health(0.0)	No(0.0)	Medium(0.0)	No(0.0)	No(0.0)	No or little time(1.0)	No or little time(1.0)	No or little time(1.0)	No or little time(1.0)	Most or all of the time(1.0)	No or little time(1.0)	a small portion of time(2.0)	a small portion of time(2.0)	Most or all of the time(1.0)	No or little time(1.0)	a small portion of time(2.0)	No or little time(1.0)	Most or all of the time(1.0)	No or little time(1.0)	a small portion of time(2.0)	Most or all of the time(4.0)	No or little time(4.0)	a small portion of time(2.0)	considerable time(2.0)	No or little time(1.0)
19	21	26.25%	Female(0.0)	35	Master(0.0)	Doctor(0.0)	10000-20000(0.0)	Health(0.0)	No(0.0)	Medium(0.0)	No(0.0)	No(0.0)	No or little time(1.0)	No or little time(1.0)	No or little time(1.0)	No or little time(1.0)	Most or all of the time(1.0)	No or little time(1.0)	No or little time(1.0)	No or little time(1.0)	considerable time(2.0)	No or little time(1.0)	No or little time(1.0)	No or little time(1.0)	Most or all of the time(1.0)	No or little time(1.0)	No or little time(1.0)	No or little time(1.0)	Most or all of the time(1.0)	No or little time(1.0)	Most or all of the time(1.0)	No or little time(1.0)
20	32	40.00%	Female(0.0)	23	Technical secondary school(0.0)	Nurse(0.0)	10000-20000(0.0)	Health(0.0)	No(0.0)	High(0.0)	No(0.0)	No(0.0)	No or little time(1.0)	No or little time(1.0)	No or little time(1.0)	a small portion of time(2.0)	a small portion of time(3.0)	No or little time(1.0)	No or little time(1.0)	a small portion of time(2.0)	a small portion of time(3.0)	a small portion of time(2.0)	No or little time(1.0)	No or little time(1.0)	No or little time(4.0)	No or little time(1.0)	No or little time(1.0)	No or little time(1.0)	a small portion of time(3.0)	No or little time(1.0)	Most or all of the time(1.0)	No or little time(1.0)
21	30	37.50%	Female(0.0)	37	Undergraduate(0.0)	Doctor(0.0)	10000-20000(0.0)	Health(0.0)	No(0.0)	Medium(0.0)	No(0.0)	No(0.0)	No or little time(1.0)	No or little time(1.0)	No or little time(1.0)	No or little time(1.0)	a small portion of time(3.0)	No or little time(1.0)	a small portion of time(2.0)	a small portion of time(2.0)	a small portion of time(3.0)	a small portion of time(2.0)	No or little time(1.0)	No or little time(1.0)	considerable time(2.0)	No or little time(1.0)	No or little time(1.0)	No or little time(1.0)	considerable time(2.0)	No or little time(1.0)	Most or all of the time(1.0)	a small portion of time(2.0)
22	33	41.25%	Female(0.0)	33	Undergraduate(0.0)	Nurse(0.0)	<8000(0.0)	Health(0.0)	No(0.0)	Extremely low(0.0)	No(0.0)	No(0.0)	No or little time(1.0)	No or little time(1.0)	No or little time(1.0)	No or little time(1.0)	No or little time(4.0)	No or little time(1.0)	No or little time(1.0)	No or little time(1.0)	No or little time(4.0)	No or little time(1.0)	No or little time(1.0)	No or little time(1.0)	No or little time(4.0)	No or little time(1.0)	No or little time(1.0)	No or little time(1.0)	No or little time(4.0)	No or little time(1.0)	considerable time(2.0)	No or little time(1.0)
23	38	47.50%	Female(0.0)	31	Undergraduate(0.0)	Nurse(0.0)	10000-20000(0.0)	Health(0.0)	No(0.0)	Medium(0.0)	No(0.0)	Yes(0.0)	a small portion of time(2.0)	a small portion of time(2.0)	a small portion of time(2.0)	No or little time(1.0)	considerable time(2.0)	No or little time(1.0)	a small portion of time(2.0)	a small portion of time(2.0)	considerable time(2.0)	a small portion of time(2.0)	a small portion of time(2.0)	No or little time(1.0)	No or little time(4.0)	a small portion of time(2.0)	a small portion of time(2.0)	No or little time(1.0)	Most or all of the time(1.0)	a small portion of time(2.0)	a small portion of time(3.0)	a small portion of time(2.0)
24	34	42.50%	Female(0.0)	25	Technical secondary school(0.0)	Nurse(0.0)	20000-30000(0.0)	Health(0.0)	No(0.0)	Medium(0.0)	No(0.0)	No(0.0)	a small portion of time(2.0)	a small portion of time(2.0)	a small portion of time(2.0)	No or little time(1.0)	considerable time(2.0)	No or little time(1.0)	a small portion of time(2.0)	No or little time(1.0)	considerable time(2.0)	a small portion of time(2.0)	No or little time(1.0)	No or little time(1.0)	No or little time(4.0)	No or little time(1.0)	a small portion of time(2.0)	No or little time(1.0)	considerable time(2.0)	a small portion of time(2.0)	considerable time(2.0)	No or little time(1.0)
25	28	35.00%	Female(0.0)	26	Technical secondary school(0.0)	Nurse(0.0)	<8000(0.0)	Health(0.0)	No(0.0)	Medium(0.0)	No(0.0)	No(0.0)	No or little time(1.0)	No or little time(1.0)	No or little time(1.0)	No or little time(1.0)	considerable time(2.0)	No or little time(1.0)	No or little time(1.0)	a small portion of time(2.0)	considerable time(2.0)	No or little time(1.0)	No or little time(1.0)	No or little time(1.0)	considerable time(2.0)	No or little time(1.0)	No or little time(1.0)	No or little time(1.0)	a small portion of time(3.0)	No or little time(1.0)	considerable time(2.0)	a small portion of time(2.0)
26	23	28.75%	Female(0.0)	40	Undergraduate(0.0)	Nurse(0.0)	10000-20000(0.0)	Health(0.0)	No(0.0)	High(0.0)	No(0.0)	No(0.0)	No or little time(1.0)	No or little time(1.0)	No or little time(1.0)	No or little time(1.0)	Most or all of the time(1.0)	No or little time(1.0)	No or little time(1.0)	a small portion of time(2.0)	Most or all of the time(1.0)	No or little time(1.0)	No or little time(1.0)	No or little time(1.0)	Most or all of the time(1.0)	No or little time(1.0)	No or little time(1.0)	No or little time(1.0)	considerable time(2.0)	a small portion of time(2.0)	Most or all of the time(1.0)	No or little time(1.0)
27	24	30.00%	Female(0.0)	37	Undergraduate(0.0)	Doctor(0.0)	10000-20000(0.0)	Health(0.0)	No(0.0)	Medium(0.0)	No(0.0)	No(0.0)	No or little time(1.0)	No or little time(1.0)	No or little time(1.0)	No or little time(1.0)	considerable time(2.0)	No or little time(1.0)	No or little time(1.0)	a small portion of time(2.0)	Most or all of the time(1.0)	No or little time(1.0)	No or little time(1.0)	No or little time(1.0)	Most or all of the time(1.0)	No or little time(1.0)	a small portion of time(2.0)	No or little time(1.0)	considerable time(2.0)	No or little time(1.0)	Most or all of the time(1.0)	No or little time(1.0)
28	30	37.50%	Female(0.0)	22	Technical secondary school(0.0)	Nurse(0.0)	<8000(0.0)	Health(0.0)	No(0.0)	Medium(0.0)	No(0.0)	No(0.0)	No or little time(1.0)	No or little time(1.0)	No or little time(1.0)	No or little time(1.0)	considerable time(2.0)	No or little time(1.0)	No or little time(1.0)	No or little time(1.0)	considerable time(2.0)	No or little time(1.0)	No or little time(1.0)	No or little time(1.0)	No or little time(4.0)	No or little time(1.0)	a small portion of time(2.0)	No or little time(1.0)	a small portion of time(3.0)	No or little time(1.0)	a small portion of time(3.0)	No or little time(1.0)
29	23	28.75%	Female(0.0)	40	Undergraduate(0.0)	Doctor(0.0)	<8000(0.0)	Health(0.0)	No(0.0)	Low(0.0)	No(0.0)	No(0.0)	No or little time(1.0)	No or little time(1.0)	No or little time(1.0)	No or little time(1.0)	considerable time(2.0)	No or little time(1.0)	No or little time(1.0)	No or little time(1.0)	considerable time(2.0)	No or little time(1.0)	No or little time(1.0)	No or little time(1.0)	Most or all of the time(1.0)	No or little time(1.0)	No or little time(1.0)	No or little time(1.0)	Most or all of the time(1.0)	No or little time(1.0)	Most or all of the time(1.0)	a small portion of time(2.0)
30	47	58.75%	Female(0.0)	30	Undergraduate(0.0)	Nurse(0.0)	<8000(0.0)	Health(0.0)	No(0.0)	High(0.0)	No(0.0)	No(0.0)	considerable time(3.0)	a small portion of time(2.0)	considerable time(3.0)	considerable time(3.0)	a small portion of time(3.0)	No or little time(1.0)	considerable time(3.0)	a small portion of time(2.0)	considerable time(2.0)	a small portion of time(2.0)	a small portion of time(2.0)	No or little time(1.0)	considerable time(2.0)	considerable time(3.0)	considerable time(3.0)	considerable time(3.0)	considerable time(2.0)	considerable time(3.0)	a small portion of time(3.0)	No or little time(1.0)
31	45	56.25%	Female(0.0)	38	Undergraduate(0.0)	Nurse(0.0)	10000-20000(0.0)	Health(0.0)	No(0.0)	High(0.0)	No(0.0)	No(0.0)	a small portion of time(2.0)	a small portion of time(2.0)	a small portion of time(2.0)	a small portion of time(2.0)	a small portion of time(3.0)	a small portion of time(2.0)	a small portion of time(2.0)	a small portion of time(2.0)	a small portion of time(3.0)	a small portion of time(2.0)	a small portion of time(2.0)	a small portion of time(2.0)	a small portion of time(3.0)	a small portion of time(2.0)	a small portion of time(2.0)	a small portion of time(2.0)	a small portion of time(3.0)	a small portion of time(2.0)	a small portion of time(3.0)	a small portion of time(2.0)
32	33	41.25%	Female(0.0)	26	Technical secondary school(0.0)	Nurse(0.0)	10000-20000(0.0)	Health(0.0)	No(0.0)	High(0.0)	No(0.0)	No(0.0)	a small portion of time(2.0)	a small portion of time(2.0)	a small portion of time(2.0)	No or little time(1.0)	considerable time(2.0)	No or little time(1.0)	a small portion of time(2.0)	a small portion of time(2.0)	considerable time(2.0)	a small portion of time(2.0)	a small portion of time(2.0)	No or little time(1.0)	Most or all of the time(1.0)	a small portion of time(2.0)	a small portion of time(2.0)	No or little time(1.0)	considerable time(2.0)	No or little time(1.0)	considerable time(2.0)	No or little time(1.0)
33	38	47.50%	Female(0.0)	40	Undergraduate(0.0)	Nurse(0.0)	<8000(0.0)	Health(0.0)	No(0.0)	High(0.0)	No(0.0)	Yes(0.0)	considerable time(3.0)	a small portion of time(2.0)	a small portion of time(2.0)	No or little time(1.0)	considerable time(2.0)	No or little time(1.0)	No or little time(1.0)	a small portion of time(2.0)	considerable time(2.0)	No or little time(1.0)	No or little time(1.0)	No or little time(1.0)	No or little time(4.0)	No or little time(1.0)	considerable time(3.0)	No or little time(1.0)	a small portion of time(3.0)	No or little time(1.0)	No or little time(4.0)	a small portion of time(2.0)
34	33	41.25%	Male(0.0)	31	Undergraduate(0.0)	Doctor(0.0)	<8000(0.0)	Health(0.0)	No(0.0)	Extremely low(0.0)	No(0.0)	No(0.0)	No or little time(1.0)	No or little time(1.0)	No or little time(1.0)	No or little time(1.0)	Most or all of the time(1.0)	No or little time(1.0)	considerable time(3.0)	considerable time(3.0)	a small portion of time(3.0)	No or little time(1.0)	a small portion of time(2.0)	No or little time(1.0)	Most or all of the time(1.0)	a small portion of time(2.0)	considerable time(3.0)	No or little time(1.0)	a small portion of time(3.0)	No or little time(1.0)	considerable time(2.0)	No or little time(1.0)
35	38	47.50%	Female(0.0)	44	Undergraduate(0.0)	Nurse(0.0)	<8000(0.0)	Health(0.0)	No(0.0)	High(0.0)	No(0.0)	Yes(0.0)	considerable time(3.0)	a small portion of time(2.0)	No or little time(1.0)	No or little time(1.0)	Most or all of the time(1.0)	No or little time(1.0)	a small portion of time(2.0)	a small portion of time(2.0)	a small portion of time(3.0)	a small portion of time(2.0)	a small portion of time(2.0)	a small portion of time(2.0)	considerable time(2.0)	No or little time(1.0)	a small portion of time(2.0)	a small portion of time(2.0)	a small portion of time(3.0)	No or little time(1.0)	a small portion of time(3.0)	a small portion of time(2.0)
36	37	46.25%	Female(0.0)	26	Undergraduate(0.0)	Nurse(0.0)	10000-20000(0.0)	Health(0.0)	No(0.0)	Medium(0.0)	No(0.0)	No(0.0)	a small portion of time(2.0)	a small portion of time(2.0)	No or little time(1.0)	No or little time(1.0)	considerable time(2.0)	No or little time(1.0)	a small portion of time(2.0)	No or little time(1.0)	No or little time(4.0)	No or little time(1.0)	No or little time(1.0)	No or little time(1.0)	No or little time(4.0)	a small portion of time(2.0)	No or little time(1.0)	No or little time(1.0)	No or little time(4.0)	No or little time(1.0)	a small portion of time(3.0)	a small portion of time(2.0)
37	25	31.25%	Female(0.0)	30	Technical secondary school(0.0)	Nurse(0.0)	<8000(0.0)	Health(0.0)	No(0.0)	High(0.0)	No(0.0)	No(0.0)	No or little time(1.0)	No or little time(1.0)	No or little time(1.0)	No or little time(1.0)	considerable time(2.0)	No or little time(1.0)	a small portion of time(2.0)	a small portion of time(2.0)	considerable time(2.0)	No or little time(1.0)	No or little time(1.0)	No or little time(1.0)	Most or all of the time(1.0)	No or little time(1.0)	No or little time(1.0)	No or little time(1.0)	Most or all of the time(1.0)	No or little time(1.0)	considerable time(2.0)	No or little time(1.0)
38	21	26.25%	Female(0.0)	33	Undergraduate(0.0)	Doctor(0.0)	10000-20000(0.0)	Health(0.0)	No(0.0)	Extremely low(0.0)	No(0.0)	No(0.0)	No or little time(1.0)	No or little time(1.0)	No or little time(1.0)	No or little time(1.0)	considerable time(2.0)	No or little time(1.0)	No or little time(1.0)	No or little time(1.0)	Most or all of the time(1.0)	No or little time(1.0)	No or little time(1.0)	No or little time(1.0)	Most or all of the time(1.0)	No or little time(1.0)	No or little time(1.0)	No or little time(1.0)	Most or all of the time(1.0)	No or little time(1.0)	Most or all of the time(1.0)	No or little time(1.0)
39	39	48.75%	Female(0.0)	27	Undergraduate(0.0)	Nurse(0.0)	<8000(0.0)	Health(0.0)	No(0.0)	Low(0.0)	No(0.0)	No(0.0)	a small portion of time(2.0)	a small portion of time(2.0)	a small portion of time(2.0)	a small portion of time(2.0)	a small portion of time(3.0)	No or little time(1.0)	No or little time(1.0)	a small portion of time(2.0)	No or little time(4.0)	No or little time(1.0)	No or little time(1.0)	No or little time(1.0)	No or little time(4.0)	No or little time(1.0)	No or little time(1.0)	No or little time(1.0)	No or little time(4.0)	No or little time(1.0)	No or little time(4.0)	No or little time(1.0)
40	27	33.75%	Female(0.0)	32	Undergraduate(0.0)	Doctor(0.0)	10000-20000(0.0)	Health(0.0)	No(0.0)	Low(0.0)	No(0.0)	No(0.0)	No or little time(1.0)	a small portion of time(2.0)	No or little time(1.0)	No or little time(1.0)	considerable time(2.0)	No or little time(1.0)	No or little time(1.0)	No or little time(1.0)	Most or all of the time(1.0)	No or little time(1.0)	No or little time(1.0)	No or little time(1.0)	No or little time(4.0)	No or little time(1.0)	No or little time(1.0)	No or little time(1.0)	Most or all of the time(1.0)	No or little time(1.0)	considerable time(2.0)	a small portion of time(2.0)
41	33	41.25%	Female(0.0)	23	Junior(0.0)	Nurse(0.0)	<8000(0.0)	Health(0.0)	No(0.0)	Medium(0.0)	Yes(0.0)	No(0.0)	considerable time(3.0)	No or little time(1.0)	a small portion of time(2.0)	No or little time(1.0)	considerable time(2.0)	No or little time(1.0)	No or little time(1.0)	a small portion of time(2.0)	No or little time(4.0)	No or little time(1.0)	No or little time(1.0)	No or little time(1.0)	considerable time(2.0)	No or little time(1.0)	a small portion of time(2.0)	No or little time(1.0)	a small portion of time(3.0)	No or little time(1.0)	considerable time(2.0)	No or little time(1.0)
42	23	28.75%	Female(0.0)	45	Undergraduate(0.0)	Nurse(0.0)	10000-20000(0.0)	Health(0.0)	No(0.0)	Low(0.0)	No(0.0)	No(0.0)	a small portion of time(2.0)	No or little time(1.0)	No or little time(1.0)	No or little time(1.0)	considerable time(2.0)	No or little time(1.0)	No or little time(1.0)	No or little time(1.0)	considerable time(2.0)	No or little time(1.0)	No or little time(1.0)	No or little time(1.0)	Most or all of the time(1.0)	No or little time(1.0)	No or little time(1.0)	No or little time(1.0)	Most or all of the time(1.0)	No or little time(1.0)	Most or all of the time(1.0)	No or little time(1.0)
43	34	42.50%	Male(0.0)	28	Undergraduate(0.0)	Doctor(0.0)	<8000(0.0)	Health(0.0)	No(0.0)	High(0.0)	No(0.0)	No(0.0)	No or little time(1.0)	No or little time(1.0)	No or little time(1.0)	No or little time(1.0)	No or little time(4.0)	No or little time(1.0)	No or little time(1.0)	No or little time(1.0)	a small portion of time(3.0)	No or little time(1.0)	No or little time(1.0)	No or little time(1.0)	No or little time(4.0)	No or little time(1.0)	No or little time(1.0)	No or little time(1.0)	No or little time(4.0)	No or little time(1.0)	No or little time(4.0)	No or little time(1.0)
44	35	43.75%	Female(0.0)	25	Technical secondary school(0.0)	Nurse(0.0)	<8000(0.0)	Health(0.0)	No(0.0)	High(0.0)	No(0.0)	No(0.0)	a small portion of time(2.0)	No or little time(1.0)	No or little time(1.0)	No or little time(1.0)	considerable time(2.0)	No or little time(1.0)	No or little time(1.0)	a small portion of time(2.0)	a small portion of time(3.0)	a small portion of time(2.0)	No or little time(1.0)	No or little time(1.0)	No or little time(4.0)	No or little time(1.0)	a small portion of time(2.0)	No or little time(1.0)	No or little time(4.0)	No or little time(1.0)	a small portion of time(3.0)	No or little time(1.0)
45	36	45.00%	Female(0.0)	26	Undergraduate(0.0)	Nurse(0.0)	<8000(0.0)	Health(0.0)	No(0.0)	Medium(0.0)	No(0.0)	No(0.0)	a small portion of time(2.0)	No or little time(1.0)	a small portion of time(2.0)	No or little time(1.0)	considerable time(2.0)	No or little time(1.0)	considerable time(3.0)	a small portion of time(2.0)	a small portion of time(3.0)	No or little time(1.0)	No or little time(1.0)	No or little time(1.0)	Most or all of the time(1.0)	No or little time(1.0)	considerable time(3.0)	a small portion of time(2.0)	a small portion of time(3.0)	No or little time(1.0)	a small portion of time(3.0)	a small portion of time(2.0)
46	24	30.00%	Female(0.0)	26	Technical secondary school(0.0)	Nurse(0.0)	<8000(0.0)	Health(0.0)	No(0.0)	Extremely low(0.0)	No(0.0)	No(0.0)	a small portion of time(2.0)	No or little time(1.0)	No or little time(1.0)	No or little time(1.0)	Most or all of the time(1.0)	No or little time(1.0)	No or little time(1.0)	No or little time(1.0)	considerable time(2.0)	a small portion of time(2.0)	No or little time(1.0)	No or little time(1.0)	Most or all of the time(1.0)	No or little time(1.0)	a small portion of time(2.0)	No or little time(1.0)	Most or all of the time(1.0)	No or little time(1.0)	Most or all of the time(1.0)	No or little time(1.0)
47	43	53.75%	Male(0.0)	28	Technical secondary school(0.0)	Nurse(0.0)	<8000(0.0)	Health(0.0)	No(0.0)	Low(0.0)	No(0.0)	No(0.0)	a small portion of time(2.0)	a small portion of time(2.0)	considerable time(3.0)	a small portion of time(2.0)	a small portion of time(3.0)	No or little time(1.0)	No or little time(1.0)	a small portion of time(2.0)	considerable time(2.0)	a small portion of time(2.0)	a small portion of time(2.0)	No or little time(1.0)	considerable time(2.0)	a small portion of time(2.0)	a small portion of time(2.0)	a small portion of time(2.0)	a small portion of time(3.0)	a small portion of time(2.0)	No or little time(4.0)	considerable time(3.0)
48	30	37.50%	Female(0.0)	39	Undergraduate(0.0)	Nurse(0.0)	<8000(0.0)	Health(0.0)	No(0.0)	High(0.0)	No(0.0)	No(0.0)	No or little time(1.0)	No or little time(1.0)	No or little time(1.0)	No or little time(1.0)	considerable time(2.0)	No or little time(1.0)	No or little time(1.0)	No or little time(1.0)	considerable time(2.0)	No or little time(1.0)	No or little time(1.0)	No or little time(1.0)	No or little time(4.0)	No or little time(1.0)	No or little time(1.0)	No or little time(1.0)	No or little time(4.0)	No or little time(1.0)	considerable time(2.0)	a small portion of time(2.0)
49	25	31.25%	Female(0.0)	31	Undergraduate(0.0)	Nurse(0.0)	10000-20000(0.0)	Health(0.0)	No(0.0)	High(0.0)	No(0.0)	No(0.0)	considerable time(3.0)	No or little time(1.0)	No or little time(1.0)	No or little time(1.0)	Most or all of the time(1.0)	No or little time(1.0)	a small portion of time(2.0)	No or little time(1.0)	considerable time(2.0)	No or little time(1.0)	No or little time(1.0)	No or little time(1.0)	Most or all of the time(1.0)	No or little time(1.0)	No or little time(1.0)	No or little time(1.0)	Most or all of the time(1.0)	No or little time(1.0)	considerable time(2.0)	No or little time(1.0)
50	22	27.50%	Female(0.0)	27	Technical secondary school(0.0)	Nurse(0.0)	<8000(0.0)	Health(0.0)	No(0.0)	Medium(0.0)	No(0.0)	No(0.0)	a small portion of time(2.0)	No or little time(1.0)	No or little time(1.0)	No or little time(1.0)	considerable time(2.0)	No or little time(1.0)	No or little time(1.0)	No or little time(1.0)	Most or all of the time(1.0)	No or little time(1.0)	No or little time(1.0)	No or little time(1.0)	Most or all of the time(1.0)	No or little time(1.0)	No or little time(1.0)	No or little time(1.0)	Most or all of the time(1.0)	No or little time(1.0)	Most or all of the time(1.0)	No or little time(1.0)
51	23	28.75%	Male(0.0)	46岁	Undergraduate(0.0)	Doctor(0.0)	10000-20000(0.0)	Health(0.0)	No(0.0)	High(0.0)	No(0.0)	Yes(0.0)	a small portion of time(2.0)	No or little time(1.0)	No or little time(1.0)	No or little time(1.0)	Most or all of the time(1.0)	No or little time(1.0)	No or little time(1.0)	No or little time(1.0)	Most or all of the time(1.0)	No or little time(1.0)	No or little time(1.0)	No or little time(1.0)	Most or all of the time(1.0)	No or little time(1.0)	No or little time(1.0)	a small portion of time(2.0)	considerable time(2.0)	No or little time(1.0)	Most or all of the time(1.0)	No or little time(1.0)
52	28	35.00%	Female(0.0)	25	Technical secondary school(0.0)	Nurse(0.0)	20000-30000(0.0)	Health(0.0)	No(0.0)	Low(0.0)	No(0.0)	No(0.0)	No or little time(1.0)	No or little time(1.0)	No or little time(1.0)	No or little time(1.0)	considerable time(2.0)	No or little time(1.0)	No or little time(1.0)	No or little time(1.0)	Most or all of the time(1.0)	No or little time(1.0)	No or little time(1.0)	No or little time(1.0)	No or little time(4.0)	No or little time(1.0)	No or little time(1.0)	No or little time(1.0)	considerable time(2.0)	No or little time(1.0)	No or little time(4.0)	No or little time(1.0)
53	34	42.50%	Female(0.0)	43	Technical secondary school(0.0)	Nurse(0.0)	10000-20000(0.0)	Health(0.0)	No(0.0)	Low(0.0)	No(0.0)	No(0.0)	No or little time(1.0)	No or little time(1.0)	No or little time(1.0)	No or little time(1.0)	considerable time(2.0)	No or little time(1.0)	a small portion of time(2.0)	a small portion of time(2.0)	a small portion of time(3.0)	a small portion of time(2.0)	a small portion of time(2.0)	No or little time(1.0)	Most or all of the time(1.0)	No or little time(1.0)	considerable time(3.0)	No or little time(1.0)	considerable time(2.0)	No or little time(1.0)	a small portion of time(3.0)	considerable time(3.0)
54	23	28.75%	Female(0.0)	31	Undergraduate(0.0)	Nurse(0.0)	>50000(0.0)	Health(0.0)	No(0.0)	High(0.0)	No(0.0)	Yes(0.0)	No or little time(1.0)	No or little time(1.0)	No or little time(1.0)	No or little time(1.0)	Most or all of the time(1.0)	No or little time(1.0)	No or little time(1.0)	No or little time(1.0)	Most or all of the time(1.0)	No or little time(1.0)	No or little time(1.0)	No or little time(1.0)	No or little time(4.0)	No or little time(1.0)	No or little time(1.0)	No or little time(1.0)	Most or all of the time(1.0)	No or little time(1.0)	Most or all of the time(1.0)	No or little time(1.0)
55	35	43.75%	Female(0.0)	30	Undergraduate(0.0)	Nurse(0.0)	<8000(0.0)	Health(0.0)	No(0.0)	Extremely low(0.0)	No(0.0)	No(0.0)	considerable time(3.0)	No or little time(1.0)	No or little time(1.0)	No or little time(1.0)	Most or all of the time(1.0)	a small portion of time(2.0)	considerable time(3.0)	considerable time(3.0)	considerable time(2.0)	No or little time(1.0)	No or little time(1.0)	No or little time(1.0)	Most or all of the time(1.0)	No or little time(1.0)	a small portion of time(2.0)	No or little time(1.0)	No or little time(4.0)	No or little time(1.0)	a small portion of time(3.0)	a small portion of time(2.0)
56	28	35.00%	Female(0.0)	34	Undergraduate(0.0)	Nurse(0.0)	10000-20000(0.0)	Health(0.0)	No(0.0)	Low(0.0)	No(0.0)	No(0.0)	a small portion of time(2.0)	a small portion of time(2.0)	a small portion of time(2.0)	No or little time(1.0)	considerable time(2.0)	No or little time(1.0)	a small portion of time(2.0)	No or little time(1.0)	considerable time(2.0)	No or little time(1.0)	No or little time(1.0)	No or little time(1.0)	Most or all of the time(1.0)	No or little time(1.0)	No or little time(1.0)	a small portion of time(2.0)	Most or all of the time(1.0)	No or little time(1.0)	considerable time(2.0)	No or little time(1.0)
57	21	26.25%	Male(0.0)	33	Undergraduate(0.0)	Doctor(0.0)	10000-20000(0.0)	Health(0.0)	No(0.0)	Low(0.0)	No(0.0)	No(0.0)	No or little time(1.0)	No or little time(1.0)	No or little time(1.0)	No or little time(1.0)	Most or all of the time(1.0)	No or little time(1.0)	No or little time(1.0)	No or little time(1.0)	Most or all of the time(1.0)	No or little time(1.0)	No or little time(1.0)	No or little time(1.0)	Most or all of the time(1.0)	No or little time(1.0)	a small portion of time(2.0)	No or little time(1.0)	Most or all of the time(1.0)	No or little time(1.0)	Most or all of the time(1.0)	No or little time(1.0)
58	30	37.50%	Female(0.0)	40	Undergraduate(0.0)	Nurse(0.0)	10000-20000(0.0)	Health(0.0)	No(0.0)	Low(0.0)	No(0.0)	No(0.0)	No or little time(1.0)	No or little time(1.0)	No or little time(1.0)	No or little time(1.0)	No or little time(4.0)	No or little time(1.0)	No or little time(1.0)	No or little time(1.0)	Most or all of the time(1.0)	No or little time(1.0)	No or little time(1.0)	No or little time(1.0)	No or little time(4.0)	No or little time(1.0)	No or little time(1.0)	No or little time(1.0)	No or little time(4.0)	No or little time(1.0)	considerable time(2.0)	No or little time(1.0)
59	26	32.50%	Female(0.0)	27	Technical secondary school(0.0)	Nurse(0.0)	<8000(0.0)	Health(0.0)	No(0.0)	Medium(0.0)	No(0.0)	No(0.0)	No or little time(1.0)	No or little time(1.0)	No or little time(1.0)	No or little time(1.0)	considerable time(2.0)	No or little time(1.0)	No or little time(1.0)	No or little time(1.0)	considerable time(2.0)	No or little time(1.0)	No or little time(1.0)	a small portion of time(2.0)	considerable time(2.0)	No or little time(1.0)	No or little time(1.0)	No or little time(1.0)	considerable time(2.0)	No or little time(1.0)	considerable time(2.0)	No or little time(1.0)
60	32	40.00%	Female(0.0)	5	Undergraduate(0.0)	Nurse(0.0)	<8000(0.0)	Health(0.0)	No(0.0)	Low(0.0)	No(0.0)	No(0.0)	No or little time(1.0)	No or little time(1.0)	No or little time(1.0)	No or little time(1.0)	Most or all of the time(1.0)	No or little time(1.0)	a small portion of time(2.0)	a small portion of time(2.0)	Most or all of the time(1.0)	a small portion of time(2.0)	No or little time(1.0)	No or little time(1.0)	considerable time(2.0)	a small portion of time(2.0)	a small portion of time(2.0)	a small portion of time(2.0)	a small portion of time(3.0)	No or little time(1.0)	a small portion of time(3.0)	a small portion of time(2.0)
61	34	42.50%	Female(0.0)	32	Undergraduate(0.0)	Nurse(0.0)	<8000(0.0)	Health(0.0)	No(0.0)	Medium(0.0)	No(0.0)	No(0.0)	a small portion of time(2.0)	No or little time(1.0)	a small portion of time(2.0)	No or little time(1.0)	a small portion of time(3.0)	No or little time(1.0)	a small portion of time(2.0)	considerable time(3.0)	a small portion of time(3.0)	No or little time(1.0)	a small portion of time(2.0)	No or little time(1.0)	Most or all of the time(1.0)	No or little time(1.0)	No or little time(1.0)	No or little time(1.0)	No or little time(4.0)	No or little time(1.0)	considerable time(2.0)	No or little time(1.0)
62	32	40.00%	Female(0.0)	31	Undergraduate(0.0)	Nurse(0.0)	10000-20000(0.0)	Health(0.0)	No(0.0)	Medium(0.0)	No(0.0)	No(0.0)	a small portion of time(2.0)	a small portion of time(2.0)	a small portion of time(2.0)	No or little time(1.0)	considerable time(2.0)	No or little time(1.0)	a small portion of time(2.0)	a small portion of time(2.0)	considerable time(2.0)	a small portion of time(2.0)	No or little time(1.0)	No or little time(1.0)	Most or all of the time(1.0)	No or little time(1.0)	No or little time(1.0)	a small portion of time(2.0)	considerable time(2.0)	No or little time(1.0)	a small portion of time(3.0)	No or little time(1.0)
63	27	33.75%	Female(0.0)	34	Undergraduate(0.0)	Nurse(0.0)	<8000(0.0)	Health(0.0)	No(0.0)	Medium(0.0)	No(0.0)	No(0.0)	a small portion of time(2.0)	No or little time(1.0)	No or little time(1.0)	No or little time(1.0)	Most or all of the time(1.0)	No or little time(1.0)	No or little time(1.0)	No or little time(1.0)	Most or all of the time(1.0)	No or little time(1.0)	No or little time(1.0)	No or little time(1.0)	No or little time(4.0)	No or little time(1.0)	No or little time(1.0)	No or little time(1.0)	No or little time(4.0)	No or little time(1.0)	Most or all of the time(1.0)	No or little time(1.0)
64	27	33.75%	Female(0.0)	29	Technical secondary school(0.0)	Nurse(0.0)	<8000(0.0)	Health(0.0)	No(0.0)	Low(0.0)	No(0.0)	No(0.0)	a small portion of time(2.0)	No or little time(1.0)	No or little time(1.0)	No or little time(1.0)	Most or all of the time(1.0)	No or little time(1.0)	a small portion of time(2.0)	No or little time(1.0)	No or little time(4.0)	No or little time(1.0)	No or little time(1.0)	No or little time(1.0)	Most or all of the time(1.0)	No or little time(1.0)	No or little time(1.0)	No or little time(1.0)	considerable time(2.0)	No or little time(1.0)	considerable time(2.0)	No or little time(1.0)
65	24	30.00%	Female(0.0)	25	Undergraduate(0.0)	Nurse(0.0)	<8000(0.0)	Health(0.0)	No(0.0)	Extremely low(0.0)	No(0.0)	No(0.0)	a small portion of time(2.0)	No or little time(1.0)	No or little time(1.0)	No or little time(1.0)	Most or all of the time(1.0)	No or little time(1.0)	No or little time(1.0)	No or little time(1.0)	Most or all of the time(1.0)	No or little time(1.0)	No or little time(1.0)	No or little time(1.0)	Most or all of the time(1.0)	No or little time(1.0)	No or little time(1.0)	a small portion of time(2.0)	considerable time(2.0)	No or little time(1.0)	Most or all of the time(1.0)	a small portion of time(2.0)
66	21	26.25%	Female(0.0)	25	Technical secondary school(0.0)	Nurse(0.0)	<8000(0.0)	Health(0.0)	No(0.0)	Low(0.0)	No(0.0)	No(0.0)	No or little time(1.0)	No or little time(1.0)	No or little time(1.0)	No or little time(1.0)	Most or all of the time(1.0)	No or little time(1.0)	No or little time(1.0)	No or little time(1.0)	considerable time(2.0)	No or little time(1.0)	No or little time(1.0)	No or little time(1.0)	Most or all of the time(1.0)	No or little time(1.0)	No or little time(1.0)	No or little time(1.0)	Most or all of the time(1.0)	No or little time(1.0)	Most or all of the time(1.0)	No or little time(1.0)
67	28	35.00%	Female(0.0)	33岁	Undergraduate(0.0)	Doctor(0.0)	10000-20000(0.0)	Health(0.0)	No(0.0)	Medium(0.0)	No(0.0)	No(0.0)	No or little time(1.0)	No or little time(1.0)	No or little time(1.0)	No or little time(1.0)	considerable time(2.0)	No or little time(1.0)	No or little time(1.0)	No or little time(1.0)	considerable time(2.0)	a small portion of time(2.0)	No or little time(1.0)	No or little time(1.0)	considerable time(2.0)	No or little time(1.0)	No or little time(1.0)	a small portion of time(2.0)	considerable time(2.0)	No or little time(1.0)	a small portion of time(3.0)	No or little time(1.0)
68	32	40.00%	Female(0.0)	27	Undergraduate(0.0)	Nurse(0.0)	<8000(0.0)	Health(0.0)	No(0.0)	Low(0.0)	No(0.0)	Yes(0.0)	a small portion of time(2.0)	a small portion of time(2.0)	a small portion of time(2.0)	No or little time(1.0)	considerable time(2.0)	No or little time(1.0)	No or little time(1.0)	No or little time(1.0)	considerable time(2.0)	No or little time(1.0)	No or little time(1.0)	No or little time(1.0)	considerable time(2.0)	No or little time(1.0)	No or little time(1.0)	No or little time(1.0)	a small portion of time(3.0)	a small portion of time(2.0)	a small portion of time(3.0)	a small portion of time(2.0)
69	35	43.75%	Male(0.0)	32	Undergraduate(0.0)	Doctor(0.0)	10000-20000(0.0)	Health(0.0)	No(0.0)	High(0.0)	No(0.0)	No(0.0)	No or little time(1.0)	No or little time(1.0)	No or little time(1.0)	No or little time(1.0)	No or little time(4.0)	No or little time(1.0)	No or little time(1.0)	No or little time(1.0)	No or little time(4.0)	No or little time(1.0)	No or little time(1.0)	No or little time(1.0)	No or little time(4.0)	No or little time(1.0)	No or little time(1.0)	No or little time(1.0)	No or little time(4.0)	No or little time(1.0)	No or little time(4.0)	No or little time(1.0)
70	44	55.00%	Female(0.0)	31	Technical secondary school(0.0)	Nurse(0.0)	<8000(0.0)	Health(0.0)	No(0.0)	Medium(0.0)	No(0.0)	No(0.0)	a small portion of time(2.0)	a small portion of time(2.0)	a small portion of time(2.0)	a small portion of time(2.0)	a small portion of time(3.0)	No or little time(1.0)	No or little time(1.0)	a small portion of time(2.0)	No or little time(4.0)	a small portion of time(2.0)	No or little time(1.0)	No or little time(1.0)	No or little time(4.0)	No or little time(1.0)	considerable time(3.0)	considerable time(3.0)	a small portion of time(3.0)	a small portion of time(2.0)	considerable time(2.0)	considerable time(3.0)
71	30	37.50%	Male(0.0)	29	Master(0.0)	Doctor(0.0)	10000-20000(0.0)	Health(0.0)	No(0.0)	High(0.0)	No(0.0)	No(0.0)	a small portion of time(2.0)	a small portion of time(2.0)	No or little time(1.0)	No or little time(1.0)	Most or all of the time(1.0)	No or little time(1.0)	No or little time(1.0)	No or little time(1.0)	considerable time(2.0)	No or little time(1.0)	No or little time(1.0)	No or little time(1.0)	No or little time(4.0)	No or little time(1.0)	No or little time(1.0)	No or little time(1.0)	No or little time(4.0)	No or little time(1.0)	considerable time(2.0)	No or little time(1.0)
72	34	42.50%	Female(0.0)	26	Technical secondary school(0.0)	Nurse(0.0)	10000-20000(0.0)	Health(0.0)	No(0.0)	High(0.0)	No(0.0)	No(0.0)	a small portion of time(2.0)	a small portion of time(2.0)	a small portion of time(2.0)	No or little time(1.0)	Most or all of the time(1.0)	No or little time(1.0)	a small portion of time(2.0)	a small portion of time(2.0)	considerable time(2.0)	a small portion of time(2.0)	No or little time(1.0)	No or little time(1.0)	No or little time(4.0)	No or little time(1.0)	No or little time(1.0)	considerable time(3.0)	considerable time(2.0)	No or little time(1.0)	Most or all of the time(1.0)	a small portion of time(2.0)
73	35	43.75%	Female(0.0)	32	Undergraduate(0.0)	Nurse(0.0)	10000-20000(0.0)	Health(0.0)	No(0.0)	Medium(0.0)	No(0.0)	No(0.0)	considerable time(3.0)	a small portion of time(2.0)	a small portion of time(2.0)	No or little time(1.0)	No or little time(4.0)	No or little time(1.0)	No or little time(1.0)	a small portion of time(2.0)	considerable time(2.0)	No or little time(1.0)	No or little time(1.0)	No or little time(1.0)	Most or all of the time(1.0)	No or little time(1.0)	No or little time(1.0)	considerable time(3.0)	considerable time(2.0)	a small portion of time(2.0)	considerable time(2.0)	a small portion of time(2.0)
74	27	33.75%	Female(0.0)	33	Undergraduate(0.0)	Nurse(0.0)	10000-20000(0.0)	Health(0.0)	No(0.0)	High(0.0)	No(0.0)	No(0.0)	a small portion of time(2.0)	No or little time(1.0)	No or little time(1.0)	No or little time(1.0)	considerable time(2.0)	No or little time(1.0)	No or little time(1.0)	considerable time(3.0)	Most or all of the time(1.0)	a small portion of time(2.0)	No or little time(1.0)	No or little time(1.0)	Most or all of the time(1.0)	No or little time(1.0)	No or little time(1.0)	a small portion of time(2.0)	Most or all of the time(1.0)	No or little time(1.0)	Most or all of the time(1.0)	a small portion of time(2.0)
75	31	38.75%	Male(0.0)	28	Undergraduate(0.0)	Nurse(0.0)	<8000(0.0)	Health(0.0)	No(0.0)	Low(0.0)	No(0.0)	Yes(0.0)	a small portion of time(2.0)	a small portion of time(2.0)	No or little time(1.0)	No or little time(1.0)	considerable time(2.0)	No or little time(1.0)	No or little time(1.0)	No or little time(1.0)	a small portion of time(3.0)	No or little time(1.0)	No or little time(1.0)	No or little time(1.0)	No or little time(4.0)	No or little time(1.0)	No or little time(1.0)	a small portion of time(2.0)	considerable time(2.0)	No or little time(1.0)	considerable time(2.0)	No or little time(1.0)
76	31	38.75%	Female(0.0)	26	Technical secondary school(0.0)	Nurse(0.0)	<8000(0.0)	Health(0.0)	No(0.0)	Low(0.0)	No(0.0)	No(0.0)	No or little time(1.0)	No or little time(1.0)	No or little time(1.0)	No or little time(1.0)	a small portion of time(3.0)	No or little time(1.0)	No or little time(1.0)	No or little time(1.0)	a small portion of time(3.0)	No or little time(1.0)	No or little time(1.0)	No or little time(1.0)	No or little time(4.0)	No or little time(1.0)	a small portion of time(2.0)	No or little time(1.0)	a small portion of time(3.0)	No or little time(1.0)	considerable time(2.0)	No or little time(1.0)
77	33	41.25%	Female(0.0)	28	Undergraduate(0.0)	Nurse(0.0)	<8000(0.0)	Health(0.0)	No(0.0)	Low(0.0)	No(0.0)	No(0.0)	No or little time(1.0)	No or little time(1.0)	No or little time(1.0)	No or little time(1.0)	considerable time(2.0)	No or little time(1.0)	No or little time(1.0)	considerable time(3.0)	considerable time(2.0)	a small portion of time(2.0)	No or little time(1.0)	No or little time(1.0)	considerable time(2.0)	No or little time(1.0)	a small portion of time(2.0)	considerable time(3.0)	a small portion of time(3.0)	No or little time(1.0)	a small portion of time(3.0)	No or little time(1.0)
78	34	42.50%	Female(0.0)	24	Technical secondary school(0.0)	Nurse(0.0)	20000-30000(0.0)	Health(0.0)	No(0.0)	High(0.0)	No(0.0)	No(0.0)	considerable time(3.0)	No or little time(1.0)	No or little time(1.0)	No or little time(1.0)	Most or all of the time(1.0)	No or little time(1.0)	considerable time(3.0)	a small portion of time(2.0)	a small portion of time(3.0)	a small portion of time(2.0)	No or little time(1.0)	No or little time(1.0)	Most or all of the time(1.0)	No or little time(1.0)	a small portion of time(2.0)	No or little time(1.0)	a small portion of time(3.0)	No or little time(1.0)	a small portion of time(3.0)	a small portion of time(2.0)
79	39	48.75%	Female(0.0)	34	Undergraduate(0.0)	Nurse(0.0)	10000-20000(0.0)	Health(0.0)	No(0.0)	Medium(0.0)	No(0.0)	No(0.0)	a small portion of time(2.0)	a small portion of time(2.0)	a small portion of time(2.0)	No or little time(1.0)	considerable time(2.0)	a small portion of time(2.0)	considerable time(3.0)	considerable time(3.0)	a small portion of time(3.0)	a small portion of time(2.0)	a small portion of time(2.0)	No or little time(1.0)	Most or all of the time(1.0)	a small portion of time(2.0)	a small portion of time(2.0)	a small portion of time(2.0)	considerable time(2.0)	No or little time(1.0)	considerable time(2.0)	a small portion of time(2.0)
80	27	33.75%	Female(0.0)	31	Undergraduate(0.0)	Doctor(0.0)	20000-30000(0.0)	Health(0.0)	No(0.0)	Low(0.0)	No(0.0)	No(0.0)	No or little time(1.0)	No or little time(1.0)	No or little time(1.0)	No or little time(1.0)	considerable time(2.0)	No or little time(1.0)	No or little time(1.0)	a small portion of time(2.0)	considerable time(2.0)	No or little time(1.0)	No or little time(1.0)	No or little time(1.0)	Most or all of the time(1.0)	No or little time(1.0)	No or little time(1.0)	a small portion of time(2.0)	considerable time(2.0)	a small portion of time(2.0)	considerable time(2.0)	No or little time(1.0)
81	50	62.50%	Female(0.0)	39岁	Undergraduate(0.0)	Nurse(0.0)	<8000(0.0)	Health(0.0)	No(0.0)	Medium(0.0)	No(0.0)	No(0.0)	a small portion of time(2.0)	a small portion of time(2.0)	a small portion of time(2.0)	a small portion of time(2.0)	considerable time(2.0)	No or little time(1.0)	a small portion of time(2.0)	considerable time(3.0)	No or little time(4.0)	considerable time(3.0)	considerable time(3.0)	a small portion of time(2.0)	a small portion of time(3.0)	No or little time(1.0)	considerable time(3.0)	considerable time(3.0)	No or little time(4.0)	a small portion of time(2.0)	No or little time(4.0)	a small portion of time(2.0)
82	33	41.25%	Female(0.0)	49	Undergraduate(0.0)	Nurse(0.0)	10000-20000(0.0)	Health(0.0)	No(0.0)	Medium(0.0)	No(0.0)	No(0.0)	a small portion of time(2.0)	No or little time(1.0)	a small portion of time(2.0)	a small portion of time(2.0)	a small portion of time(3.0)	No or little time(1.0)	No or little time(1.0)	a small portion of time(2.0)	Most or all of the time(1.0)	a small portion of time(2.0)	No or little time(1.0)	No or little time(1.0)	considerable time(2.0)	No or little time(1.0)	No or little time(1.0)	a small portion of time(2.0)	considerable time(2.0)	a small portion of time(2.0)	considerable time(2.0)	a small portion of time(2.0)
83	26	32.50%	Female(0.0)	45	Undergraduate(0.0)	Nurse(0.0)	<8000(0.0)	Health(0.0)	No(0.0)	Low(0.0)	No(0.0)	No(0.0)	a small portion of time(2.0)	a small portion of time(2.0)	No or little time(1.0)	No or little time(1.0)	considerable time(2.0)	No or little time(1.0)	No or little time(1.0)	No or little time(1.0)	Most or all of the time(1.0)	No or little time(1.0)	No or little time(1.0)	No or little time(1.0)	No or little time(4.0)	No or little time(1.0)	No or little time(1.0)	No or little time(1.0)	Most or all of the time(1.0)	No or little time(1.0)	Most or all of the time(1.0)	No or little time(1.0)
84	38	47.50%	Female(0.0)	33	Undergraduate(0.0)	Nurse(0.0)	<8000(0.0)	Health(0.0)	No(0.0)	High(0.0)	No(0.0)	No(0.0)	considerable time(3.0)	a small portion of time(2.0)	a small portion of time(2.0)	No or little time(1.0)	considerable time(2.0)	No or little time(1.0)	considerable time(3.0)	considerable time(3.0)	a small portion of time(3.0)	No or little time(1.0)	a small portion of time(2.0)	a small portion of time(2.0)	Most or all of the time(1.0)	No or little time(1.0)	a small portion of time(2.0)	No or little time(1.0)	considerable time(2.0)	a small portion of time(2.0)	considerable time(2.0)	a small portion of time(2.0)
85	38	47.50%	Female(0.0)	29	Undergraduate(0.0)	Nurse(0.0)	10000-20000(0.0)	Health(0.0)	No(0.0)	High(0.0)	No(0.0)	No(0.0)	considerable time(3.0)	a small portion of time(2.0)	a small portion of time(2.0)	No or little time(1.0)	considerable time(2.0)	No or little time(1.0)	considerable time(3.0)	considerable time(3.0)	a small portion of time(3.0)	a small portion of time(2.0)	a small portion of time(2.0)	a small portion of time(2.0)	Most or all of the time(1.0)	No or little time(1.0)	a small portion of time(2.0)	No or little time(1.0)	considerable time(2.0)	No or little time(1.0)	considerable time(2.0)	a small portion of time(2.0)
86	28	35.00%	Female(0.0)	41	Undergraduate(0.0)	Doctor(0.0)	<8000(0.0)	Health(0.0)	No(0.0)	Low(0.0)	No(0.0)	No(0.0)	a small portion of time(2.0)	a small portion of time(2.0)	No or little time(1.0)	No or little time(1.0)	considerable time(2.0)	No or little time(1.0)	No or little time(1.0)	No or little time(1.0)	considerable time(2.0)	No or little time(1.0)	No or little time(1.0)	No or little time(1.0)	considerable time(2.0)	No or little time(1.0)	No or little time(1.0)	No or little time(1.0)	a small portion of time(3.0)	No or little time(1.0)	considerable time(2.0)	No or little time(1.0)
87	34	42.50%	Female(0.0)	23	Undergraduate(0.0)	Nurse(0.0)	10000-20000(0.0)	Health(0.0)	No(0.0)	Low(0.0)	No(0.0)	No(0.0)	No or little time(1.0)	No or little time(1.0)	a small portion of time(2.0)	No or little time(1.0)	a small portion of time(3.0)	No or little time(1.0)	a small portion of time(2.0)	No or little time(1.0)	a small portion of time(3.0)	a small portion of time(2.0)	No or little time(1.0)	No or little time(1.0)	considerable time(2.0)	No or little time(1.0)	a small portion of time(2.0)	a small portion of time(2.0)	a small portion of time(3.0)	a small portion of time(2.0)	considerable time(2.0)	No or little time(1.0)
88	26	32.50%	Female(0.0)	32岁	Undergraduate(0.0)	Nurse(0.0)	<8000(0.0)	Health(0.0)	No(0.0)	Low(0.0)	No(0.0)	No(0.0)	a small portion of time(2.0)	No or little time(1.0)	No or little time(1.0)	No or little time(1.0)	Most or all of the time(1.0)	No or little time(1.0)	No or little time(1.0)	No or little time(1.0)	considerable time(2.0)	No or little time(1.0)	No or little time(1.0)	No or little time(1.0)	No or little time(4.0)	No or little time(1.0)	No or little time(1.0)	No or little time(1.0)	considerable time(2.0)	No or little time(1.0)	Most or all of the time(1.0)	No or little time(1.0)
89	34	42.50%	Female(0.0)	31	Undergraduate(0.0)	Nurse(0.0)	10000-20000(0.0)	Health(0.0)	No(0.0)	High(0.0)	No(0.0)	No(0.0)	a small portion of time(2.0)	a small portion of time(2.0)	a small portion of time(2.0)	a small portion of time(2.0)	considerable time(2.0)	No or little time(1.0)	No or little time(1.0)	a small portion of time(2.0)	considerable time(2.0)	No or little time(1.0)	No or little time(1.0)	No or little time(1.0)	No or little time(4.0)	No or little time(1.0)	a small portion of time(2.0)	No or little time(1.0)	considerable time(2.0)	No or little time(1.0)	considerable time(2.0)	a small portion of time(2.0)
90	28	35.00%	Female(0.0)	29	Undergraduate(0.0)	Nurse(0.0)	10000-20000(0.0)	Health(0.0)	No(0.0)	High(0.0)	No(0.0)	No(0.0)	a small portion of time(2.0)	a small portion of time(2.0)	No or little time(1.0)	No or little time(1.0)	considerable time(2.0)	No or little time(1.0)	a small portion of time(2.0)	No or little time(1.0)	considerable time(2.0)	No or little time(1.0)	No or little time(1.0)	No or little time(1.0)	Most or all of the time(1.0)	No or little time(1.0)	No or little time(1.0)	No or little time(1.0)	Most or all of the time(1.0)	considerable time(3.0)	considerable time(2.0)	No or little time(1.0)
91	20	25.00%	Female(0.0)	31	Undergraduate(0.0)	Nurse(0.0)	10000-20000(0.0)	Health(0.0)	No(0.0)	High(0.0)	No(0.0)	No(0.0)	No or little time(1.0)	No or little time(1.0)	No or little time(1.0)	No or little time(1.0)	Most or all of the time(1.0)	No or little time(1.0)	No or little time(1.0)	No or little time(1.0)	Most or all of the time(1.0)	No or little time(1.0)	No or little time(1.0)	No or little time(1.0)	Most or all of the time(1.0)	No or little time(1.0)	No or little time(1.0)	No or little time(1.0)	Most or all of the time(1.0)	No or little time(1.0)	Most or all of the time(1.0)	No or little time(1.0)
92	30	37.50%	Female(0.0)	28	Technical secondary school(0.0)	Nurse(0.0)	<8000(0.0)	Health(0.0)	No(0.0)	Medium(0.0)	No(0.0)	No(0.0)	a small portion of time(2.0)	a small portion of time(2.0)	No or little time(1.0)	No or little time(1.0)	considerable time(2.0)	No or little time(1.0)	No or little time(1.0)	No or little time(1.0)	a small portion of time(3.0)	a small portion of time(2.0)	No or little time(1.0)	No or little time(1.0)	Most or all of the time(1.0)	No or little time(1.0)	a small portion of time(2.0)	No or little time(1.0)	a small portion of time(3.0)	a small portion of time(2.0)	Most or all of the time(1.0)	No or little time(1.0)
93	29	36.25%	Female(0.0)	34	Undergraduate(0.0)	Nurse(0.0)	<8000(0.0)	Health(0.0)	No(0.0)	High(0.0)	No(0.0)	No(0.0)	a small portion of time(2.0)	a small portion of time(2.0)	No or little time(1.0)	No or little time(1.0)	a small portion of time(3.0)	No or little time(1.0)	No or little time(1.0)	No or little time(1.0)	Most or all of the time(1.0)	No or little time(1.0)	No or little time(1.0)	No or little time(1.0)	Most or all of the time(1.0)	No or little time(1.0)	No or little time(1.0)	No or little time(1.0)	No or little time(4.0)	No or little time(1.0)	considerable time(2.0)	a small portion of time(2.0)
94	36	45.00%	Female(0.0)	29	Technical secondary school(0.0)	Nurse(0.0)	<8000(0.0)	Health(0.0)	No(0.0)	Low(0.0)	No(0.0)	No(0.0)	a small portion of time(2.0)	a small portion of time(2.0)	a small portion of time(2.0)	No or little time(1.0)	a small portion of time(3.0)	No or little time(1.0)	No or little time(1.0)	No or little time(1.0)	considerable time(2.0)	No or little time(1.0)	No or little time(1.0)	No or little time(1.0)	No or little time(4.0)	No or little time(1.0)	No or little time(1.0)	No or little time(1.0)	No or little time(4.0)	No or little time(1.0)	a small portion of time(3.0)	considerable time(3.0)
95	37	46.25%	Male(0.0)	30	Undergraduate(0.0)	Doctor(0.0)	<8000(0.0)	Health(0.0)	No(0.0)	Low(0.0)	No(0.0)	No(0.0)	a small portion of time(2.0)	a small portion of time(2.0)	a small portion of time(2.0)	a small portion of time(2.0)	a small portion of time(3.0)	No or little time(1.0)	No or little time(1.0)	No or little time(1.0)	a small portion of time(3.0)	No or little time(1.0)	No or little time(1.0)	No or little time(1.0)	No or little time(4.0)	No or little time(1.0)	No or little time(1.0)	No or little time(1.0)	No or little time(4.0)	No or little time(1.0)	No or little time(4.0)	No or little time(1.0)
96	37	46.25%	Female(0.0)	30	Undergraduate(0.0)	Nurse(0.0)	<8000(0.0)	Health(0.0)	No(0.0)	Medium(0.0)	No(0.0)	No(0.0)	a small portion of time(2.0)	a small portion of time(2.0)	a small portion of time(2.0)	No or little time(1.0)	considerable time(2.0)	No or little time(1.0)	a small portion of time(2.0)	a small portion of time(2.0)	considerable time(2.0)	No or little time(1.0)	No or little time(1.0)	No or little time(1.0)	No or little time(4.0)	No or little time(1.0)	No or little time(1.0)	a small portion of time(2.0)	a small portion of time(3.0)	a small portion of time(2.0)	a small portion of time(3.0)	a small portion of time(2.0)
97	28	35.00%	Female(0.0)	28	Undergraduate(0.0)	Doctor(0.0)	<8000(0.0)	Health(0.0)	No(0.0)	Low(0.0)	No(0.0)	No(0.0)	a small portion of time(2.0)	No or little time(1.0)	a small portion of time(2.0)	No or little time(1.0)	considerable time(2.0)	No or little time(1.0)	No or little time(1.0)	No or little time(1.0)	Most or all of the time(1.0)	No or little time(1.0)	No or little time(1.0)	No or little time(1.0)	Most or all of the time(1.0)	No or little time(1.0)	No or little time(1.0)	a small portion of time(2.0)	considerable time(2.0)	a small portion of time(2.0)	considerable time(2.0)	a small portion of time(2.0)
98	30	37.50%	Male(0.0)	35	Master(0.0)	Doctor(0.0)	20000-30000(0.0)	Health(0.0)	No(0.0)	High(0.0)	No(0.0)	No(0.0)	a small portion of time(2.0)	a small portion of time(2.0)	No or little time(1.0)	No or little time(1.0)	a small portion of time(3.0)	No or little time(1.0)	No or little time(1.0)	No or little time(1.0)	considerable time(2.0)	No or little time(1.0)	No or little time(1.0)	No or little time(1.0)	Most or all of the time(1.0)	No or little time(1.0)	considerable time(3.0)	a small portion of time(2.0)	considerable time(2.0)	No or little time(1.0)	Most or all of the time(1.0)	a small portion of time(2.0)
99	33	41.25%	Female(0.0)	53	Undergraduate(0.0)	Nurse(0.0)	<8000(0.0)	Health(0.0)	No(0.0)	High(0.0)	No(0.0)	No(0.0)	a small portion of time(2.0)	a small portion of time(2.0)	a small portion of time(2.0)	No or little time(1.0)	considerable time(2.0)	No or little time(1.0)	a small portion of time(2.0)	a small portion of time(2.0)	considerable time(2.0)	No or little time(1.0)	a small portion of time(2.0)	No or little time(1.0)	Most or all of the time(1.0)	a small portion of time(2.0)	No or little time(1.0)	No or little time(1.0)	considerable time(2.0)	a small portion of time(2.0)	a small portion of time(3.0)	No or little time(1.0)
100	28	35.00%	Female(0.0)	27	Technical secondary school(0.0)	Nurse(0.0)	<8000(0.0)	Health(0.0)	No(0.0)	Medium(0.0)	No(0.0)	No(0.0)	a small portion of time(2.0)	No or little time(1.0)	a small portion of time(2.0)	No or little time(1.0)	Most or all of the time(1.0)	No or little time(1.0)	a small portion of time(2.0)	No or little time(1.0)	Most or all of the time(1.0)	No or little time(1.0)	No or little time(1.0)	No or little time(1.0)	Most or all of the time(1.0)	No or little time(1.0)	No or little time(1.0)	a small portion of time(2.0)	a small portion of time(3.0)	No or little time(1.0)	considerable time(2.0)	a small portion of time(2.0)
101	36	45.00%	Female(0.0)	45	Junior(0.0)	其他(0.0)	20000-30000(0.0)	Health(0.0)	No(0.0)	Medium(0.0)	No(0.0)	No(0.0)	a small portion of time(2.0)	a small portion of time(2.0)	a small portion of time(2.0)	No or little time(1.0)	a small portion of time(3.0)	No or little time(1.0)	a small portion of time(2.0)	a small portion of time(2.0)	considerable time(2.0)	a small portion of time(2.0)	a small portion of time(2.0)	No or little time(1.0)	Most or all of the time(1.0)	No or little time(1.0)	a small portion of time(2.0)	No or little time(1.0)	a small portion of time(3.0)	No or little time(1.0)	a small portion of time(3.0)	a small portion of time(2.0)
102	33	41.25%	Female(0.0)	49	Undergraduate(0.0)	Nurse(0.0)	<8000(0.0)	Health(0.0)	No(0.0)	High(0.0)	No(0.0)	No(0.0)	a small portion of time(2.0)	No or little time(1.0)	No or little time(1.0)	No or little time(1.0)	considerable time(2.0)	No or little time(1.0)	No or little time(1.0)	a small portion of time(2.0)	considerable time(2.0)	a small portion of time(2.0)	No or little time(1.0)	No or little time(1.0)	considerable time(2.0)	considerable time(3.0)	a small portion of time(2.0)	No or little time(1.0)	a small portion of time(3.0)	a small portion of time(2.0)	considerable time(2.0)	No or little time(1.0)
103	22	27.50%	Female(0.0)	34	Technical secondary school(0.0)	Nurse(0.0)	<8000(0.0)	Health(0.0)	No(0.0)	Medium(0.0)	No(0.0)	No(0.0)	No or little time(1.0)	No or little time(1.0)	No or little time(1.0)	No or little time(1.0)	Most or all of the time(1.0)	No or little time(1.0)	No or little time(1.0)	No or little time(1.0)	Most or all of the time(1.0)	No or little time(1.0)	No or little time(1.0)	No or little time(1.0)	Most or all of the time(1.0)	No or little time(1.0)	No or little time(1.0)	No or little time(1.0)	Most or all of the time(1.0)	No or little time(1.0)	a small portion of time(3.0)	No or little time(1.0)
104	39	48.75%	Female(0.0)	27	Undergraduate(0.0)	Nurse(0.0)	<8000(0.0)	Health(0.0)	No(0.0)	Medium(0.0)	No(0.0)	No(0.0)	a small portion of time(2.0)	a small portion of time(2.0)	a small portion of time(2.0)	No or little time(1.0)	considerable time(2.0)	No or little time(1.0)	a small portion of time(2.0)	a small portion of time(2.0)	considerable time(2.0)	a small portion of time(2.0)	No or little time(1.0)	No or little time(1.0)	No or little time(4.0)	No or little time(1.0)	a small portion of time(2.0)	a small portion of time(2.0)	a small portion of time(3.0)	a small portion of time(2.0)	a small portion of time(3.0)	a small portion of time(2.0)
105	30	37.50%	Female(0.0)	45	Undergraduate(0.0)	Nurse(0.0)	<8000(0.0)	Health(0.0)	No(0.0)	Medium(0.0)	No(0.0)	No(0.0)	a small portion of time(2.0)	No or little time(1.0)	No or little time(1.0)	No or little time(1.0)	Most or all of the time(1.0)	No or little time(1.0)	No or little time(1.0)	No or little time(1.0)	No or little time(4.0)	No or little time(1.0)	No or little time(1.0)	No or little time(1.0)	No or little time(4.0)	No or little time(1.0)	No or little time(1.0)	No or little time(1.0)	considerable time(2.0)	No or little time(1.0)	considerable time(2.0)	a small portion of time(2.0)
106	30	37.50%	Male(0.0)	36	Undergraduate(0.0)	Doctor(0.0)	<8000(0.0)	Health(0.0)	No(0.0)	Low(0.0)	No(0.0)	No(0.0)	a small portion of time(2.0)	No or little time(1.0)	a small portion of time(2.0)	No or little time(1.0)	considerable time(2.0)	No or little time(1.0)	a small portion of time(2.0)	a small portion of time(2.0)	considerable time(2.0)	No or little time(1.0)	No or little time(1.0)	No or little time(1.0)	Most or all of the time(1.0)	No or little time(1.0)	considerable time(3.0)	a small portion of time(2.0)	Most or all of the time(1.0)	No or little time(1.0)	considerable time(2.0)	No or little time(1.0)
107	27	33.75%	Male(0.0)	40	Undergraduate(0.0)	Doctor(0.0)	10000-20000(0.0)	Health(0.0)	No(0.0)	Medium(0.0)	No(0.0)	No(0.0)	No or little time(1.0)	No or little time(1.0)	No or little time(1.0)	No or little time(1.0)	considerable time(2.0)	No or little time(1.0)	No or little time(1.0)	No or little time(1.0)	Most or all of the time(1.0)	No or little time(1.0)	No or little time(1.0)	No or little time(1.0)	No or little time(4.0)	No or little time(1.0)	No or little time(1.0)	a small portion of time(2.0)	considerable time(2.0)	No or little time(1.0)	considerable time(2.0)	No or little time(1.0)
108	40	50.00%	Female(0.0)	29	Technical secondary school(0.0)	Nurse(0.0)	10000-20000(0.0)	Health(0.0)	No(0.0)	Low(0.0)	No(0.0)	No(0.0)	a small portion of time(2.0)	No or little time(1.0)	No or little time(1.0)	No or little time(1.0)	a small portion of time(3.0)	No or little time(1.0)	a small portion of time(2.0)	considerable time(3.0)	a small portion of time(3.0)	a small portion of time(2.0)	a small portion of time(2.0)	a small portion of time(2.0)	considerable time(2.0)	No or little time(1.0)	a small portion of time(2.0)	a small portion of time(2.0)	a small portion of time(3.0)	a small portion of time(2.0)	a small portion of time(3.0)	a small portion of time(2.0)
109	27	33.75%	Male(0.0)	34	Undergraduate(0.0)	Doctor(0.0)	<8000(0.0)	Health(0.0)	No(0.0)	Extremely low(0.0)	No(0.0)	No(0.0)	No or little time(1.0)	No or little time(1.0)	No or little time(1.0)	No or little time(1.0)	considerable time(2.0)	No or little time(1.0)	No or little time(1.0)	a small portion of time(2.0)	considerable time(2.0)	No or little time(1.0)	No or little time(1.0)	No or little time(1.0)	considerable time(2.0)	No or little time(1.0)	a small portion of time(2.0)	No or little time(1.0)	a small portion of time(3.0)	No or little time(1.0)	Most or all of the time(1.0)	No or little time(1.0)
110	28	35.00%	Male(0.0)	31	Undergraduate(0.0)	Doctor(0.0)	<8000(0.0)	Other(0.0)	No(0.0)	Low(0.0)	No(0.0)	No(0.0)	No or little time(1.0)	No or little time(1.0)	a small portion of time(2.0)	No or little time(1.0)	considerable time(2.0)	No or little time(1.0)	a small portion of time(2.0)	considerable time(3.0)	considerable time(2.0)	No or little time(1.0)	No or little time(1.0)	No or little time(1.0)	Most or all of the time(1.0)	No or little time(1.0)	No or little time(1.0)	No or little time(1.0)	considerable time(2.0)	No or little time(1.0)	considerable time(2.0)	No or little time(1.0)
111	32	40.00%	Male(0.0)	27	Undergraduate(0.0)	Doctor(0.0)	<8000(0.0)	Health(0.0)	No(0.0)	Low(0.0)	No(0.0)	No(0.0)	a small portion of time(2.0)	No or little time(1.0)	No or little time(1.0)	No or little time(1.0)	considerable time(2.0)	No or little time(1.0)	a small portion of time(2.0)	a small portion of time(2.0)	considerable time(2.0)	No or little time(1.0)	No or little time(1.0)	No or little time(1.0)	No or little time(4.0)	No or little time(1.0)	a small portion of time(2.0)	No or little time(1.0)	considerable time(2.0)	No or little time(1.0)	considerable time(2.0)	a small portion of time(2.0)
112	31	38.75%	Female(0.0)	35	Technical secondary school(0.0)	其他(0.0)	10000-20000(0.0)	Health(0.0)	No(0.0)	Low(0.0)	No(0.0)	No(0.0)	a small portion of time(2.0)	No or little time(1.0)	No or little time(1.0)	No or little time(1.0)	considerable time(2.0)	No or little time(1.0)	considerable time(3.0)	a small portion of time(2.0)	No or little time(4.0)	No or little time(1.0)	No or little time(1.0)	No or little time(1.0)	Most or all of the time(1.0)	No or little time(1.0)	a small portion of time(2.0)	No or little time(1.0)	Most or all of the time(1.0)	No or little time(1.0)	a small portion of time(3.0)	No or little time(1.0)
113	50	62.50%	Female(0.0)	27	Technical secondary school(0.0)	Nurse(0.0)	<8000(0.0)	Health(0.0)	No(0.0)	Low(0.0)	No(0.0)	Yes(0.0)	considerable time(3.0)	considerable time(3.0)	considerable time(3.0)	a small portion of time(2.0)	a small portion of time(3.0)	No or little time(1.0)	considerable time(3.0)	considerable time(3.0)	a small portion of time(3.0)	considerable time(3.0)	considerable time(3.0)	No or little time(1.0)	a small portion of time(3.0)	No or little time(1.0)	considerable time(3.0)	No or little time(1.0)	a small portion of time(3.0)	Most or all of the time(4.0)	a small portion of time(3.0)	No or little time(1.0)
114	25	31.25%	Female(0.0)	44	Undergraduate(0.0)	Nurse(0.0)	<8000(0.0)	Health(0.0)	No(0.0)	Low(0.0)	No(0.0)	No(0.0)	a small portion of time(2.0)	No or little time(1.0)	No or little time(1.0)	No or little time(1.0)	Most or all of the time(1.0)	No or little time(1.0)	No or little time(1.0)	No or little time(1.0)	No or little time(4.0)	No or little time(1.0)	No or little time(1.0)	No or little time(1.0)	Most or all of the time(1.0)	No or little time(1.0)	No or little time(1.0)	No or little time(1.0)	considerable time(2.0)	No or little time(1.0)	Most or all of the time(1.0)	No or little time(1.0)
115	28	35.00%	Female(0.0)	45	Junior(0.0)	Nurse(0.0)	<8000(0.0)	Health(0.0)	No(0.0)	Medium(0.0)	No(0.0)	Yes(0.0)	No or little time(1.0)	No or little time(1.0)	No or little time(1.0)	No or little time(1.0)	Most or all of the time(1.0)	No or little time(1.0)	No or little time(1.0)	No or little time(1.0)	Most or all of the time(1.0)	No or little time(1.0)	No or little time(1.0)	No or little time(1.0)	No or little time(4.0)	No or little time(1.0)	No or little time(1.0)	No or little time(1.0)	No or little time(4.0)	No or little time(1.0)	a small portion of time(3.0)	No or little time(1.0)
116	24	30.00%	Male(0.0)	31	Undergraduate(0.0)	Doctor(0.0)	<8000(0.0)	Health(0.0)	No(0.0)	Low(0.0)	No(0.0)	No(0.0)	No or little time(1.0)	No or little time(1.0)	No or little time(1.0)	No or little time(1.0)	Most or all of the time(1.0)	No or little time(1.0)	a small portion of time(2.0)	a small portion of time(2.0)	Most or all of the time(1.0)	No or little time(1.0)	No or little time(1.0)	No or little time(1.0)	Most or all of the time(1.0)	No or little time(1.0)	No or little time(1.0)	a small portion of time(2.0)	Most or all of the time(1.0)	No or little time(1.0)	Most or all of the time(1.0)	a small portion of time(2.0)
117	37	46.25%	Female(0.0)	30	Technical secondary school(0.0)	Nurse(0.0)	<8000(0.0)	Health(0.0)	No(0.0)	High(0.0)	No(0.0)	No(0.0)	No or little time(1.0)	No or little time(1.0)	No or little time(1.0)	No or little time(1.0)	No or little time(4.0)	No or little time(1.0)	No or little time(1.0)	No or little time(1.0)	No or little time(4.0)	No or little time(1.0)	No or little time(1.0)	No or little time(1.0)	No or little time(4.0)	No or little time(1.0)	a small portion of time(2.0)	a small portion of time(2.0)	No or little time(4.0)	No or little time(1.0)	a small portion of time(3.0)	a small portion of time(2.0)
118	51	63.75%	Female(0.0)	37	Undergraduate(0.0)	Nurse(0.0)	10000-20000(0.0)	Other(0.0)	No(0.0)	High(0.0)	No(0.0)	Yes(0.0)	considerable time(3.0)	considerable time(3.0)	considerable time(3.0)	No or little time(1.0)	considerable time(2.0)	No or little time(1.0)	Most or all of the time(4.0)	Most or all of the time(4.0)	a small portion of time(3.0)	considerable time(3.0)	No or little time(1.0)	No or little time(1.0)	a small portion of time(3.0)	a small portion of time(2.0)	Most or all of the time(4.0)	No or little time(1.0)	No or little time(4.0)	No or little time(1.0)	No or little time(4.0)	considerable time(3.0)
119	25	31.25%	Male(0.0)	31	Undergraduate(0.0)	Doctor(0.0)	10000-20000(0.0)	Health(0.0)	No(0.0)	Low(0.0)	No(0.0)	No(0.0)	No or little time(1.0)	No or little time(1.0)	No or little time(1.0)	No or little time(1.0)	considerable time(2.0)	No or little time(1.0)	No or little time(1.0)	No or little time(1.0)	considerable time(2.0)	No or little time(1.0)	No or little time(1.0)	No or little time(1.0)	considerable time(2.0)	No or little time(1.0)	No or little time(1.0)	No or little time(1.0)	considerable time(2.0)	No or little time(1.0)	considerable time(2.0)	No or little time(1.0)
120	27	33.75%	Female(0.0)	22	Technical secondary school(0.0)	Nurse(0.0)	<8000(0.0)	Health(0.0)	No(0.0)	Medium(0.0)	No(0.0)	No(0.0)	a small portion of time(2.0)	No or little time(1.0)	No or little time(1.0)	No or little time(1.0)	Most or all of the time(1.0)	No or little time(1.0)	No or little time(1.0)	No or little time(1.0)	a small portion of time(3.0)	No or little time(1.0)	No or little time(1.0)	No or little time(1.0)	No or little time(4.0)	No or little time(1.0)	No or little time(1.0)	No or little time(1.0)	Most or all of the time(1.0)	No or little time(1.0)	considerable time(2.0)	No or little time(1.0)
121	38	47.50%	Female(0.0)	35	Undergraduate(0.0)	Doctor(0.0)	10000-20000(0.0)	Health(0.0)	No(0.0)	Medium(0.0)	No(0.0)	No(0.0)	a small portion of time(2.0)	No or little time(1.0)	No or little time(1.0)	a small portion of time(2.0)	considerable time(2.0)	No or little time(1.0)	a small portion of time(2.0)	a small portion of time(2.0)	a small portion of time(3.0)	considerable time(3.0)	No or little time(1.0)	No or little time(1.0)	Most or all of the time(1.0)	No or little time(1.0)	a small portion of time(2.0)	considerable time(3.0)	considerable time(2.0)	a small portion of time(2.0)	a small portion of time(3.0)	considerable time(3.0)
122	30	37.50%	Female(0.0)	25	Technical secondary school(0.0)	Nurse(0.0)	10000-20000(0.0)	Health(0.0)	No(0.0)	Low(0.0)	No(0.0)	No(0.0)	a small portion of time(2.0)	No or little time(1.0)	No or little time(1.0)	No or little time(1.0)	considerable time(2.0)	No or little time(1.0)	No or little time(1.0)	No or little time(1.0)	considerable time(2.0)	No or little time(1.0)	No or little time(1.0)	No or little time(1.0)	No or little time(4.0)	No or little time(1.0)	No or little time(1.0)	No or little time(1.0)	No or little time(4.0)	No or little time(1.0)	considerable time(2.0)	No or little time(1.0)
123	22	27.50%	Female(0.0)	26	Technical secondary school(0.0)	Nurse(0.0)	<8000(0.0)	Health(0.0)	No(0.0)	Medium(0.0)	No(0.0)	No(0.0)	a small portion of time(2.0)	No or little time(1.0)	No or little time(1.0)	No or little time(1.0)	Most or all of the time(1.0)	No or little time(1.0)	No or little time(1.0)	No or little time(1.0)	Most or all of the time(1.0)	No or little time(1.0)	No or little time(1.0)	No or little time(1.0)	Most or all of the time(1.0)	No or little time(1.0)	No or little time(1.0)	No or little time(1.0)	Most or all of the time(1.0)	No or little time(1.0)	considerable time(2.0)	No or little time(1.0)
124	32	40.00%	Male(0.0)	50	Undergraduate(0.0)	Doctor(0.0)	20000-30000(0.0)	Health(0.0)	No(0.0)	Low(0.0)	No(0.0)	No(0.0)	a small portion of time(2.0)	No or little time(1.0)	No or little time(1.0)	No or little time(1.0)	considerable time(2.0)	No or little time(1.0)	No or little time(1.0)	No or little time(1.0)	No or little time(4.0)	No or little time(1.0)	No or little time(1.0)	No or little time(1.0)	No or little time(4.0)	No or little time(1.0)	No or little time(1.0)	No or little time(1.0)	No or little time(4.0)	No or little time(1.0)	considerable time(2.0)	No or little time(1.0)
125	29	36.25%	Female(0.0)	49	Undergraduate(0.0)	Nurse(0.0)	>50000(0.0)	Health(0.0)	No(0.0)	Medium(0.0)	No(0.0)	No(0.0)	a small portion of time(2.0)	a small portion of time(2.0)	a small portion of time(2.0)	No or little time(1.0)	considerable time(2.0)	No or little time(1.0)	No or little time(1.0)	a small portion of time(2.0)	Most or all of the time(1.0)	No or little time(1.0)	No or little time(1.0)	No or little time(1.0)	Most or all of the time(1.0)	No or little time(1.0)	a small portion of time(2.0)	a small portion of time(2.0)	Most or all of the time(1.0)	No or little time(1.0)	considerable time(2.0)	a small portion of time(2.0)
126	29	36.25%	Female(0.0)	23	Technical secondary school(0.0)	Nurse(0.0)	<8000(0.0)	Health(0.0)	No(0.0)	High(0.0)	No(0.0)	No(0.0)	No or little time(1.0)	No or little time(1.0)	No or little time(1.0)	No or little time(1.0)	considerable time(2.0)	No or little time(1.0)	No or little time(1.0)	a small portion of time(2.0)	considerable time(2.0)	a small portion of time(2.0)	a small portion of time(2.0)	No or little time(1.0)	Most or all of the time(1.0)	No or little time(1.0)	No or little time(1.0)	a small portion of time(2.0)	Most or all of the time(1.0)	No or little time(1.0)	a small portion of time(3.0)	a small portion of time(2.0)
127	48	60.00%	Female(0.0)	27	Undergraduate(0.0)	Nurse(0.0)	<8000(0.0)	Health(0.0)	No(0.0)	Medium(0.0)	No(0.0)	No(0.0)	No or little time(1.0)	a small portion of time(2.0)	a small portion of time(2.0)	a small portion of time(2.0)	a small portion of time(3.0)	a small portion of time(2.0)	considerable time(3.0)	Most or all of the time(4.0)	a small portion of time(3.0)	a small portion of time(2.0)	a small portion of time(2.0)	a small portion of time(2.0)	considerable time(2.0)	a small portion of time(2.0)	considerable time(3.0)	a small portion of time(2.0)	No or little time(4.0)	No or little time(1.0)	No or little time(4.0)	a small portion of time(2.0)
128	32	40.00%	Female(0.0)	22	Technical secondary school(0.0)	Nurse(0.0)	>50000(0.0)	Health(0.0)	No(0.0)	Low(0.0)	No(0.0)	No(0.0)	No or little time(1.0)	No or little time(1.0)	No or little time(1.0)	No or little time(1.0)	No or little time(4.0)	No or little time(1.0)	No or little time(1.0)	No or little time(1.0)	Most or all of the time(1.0)	No or little time(1.0)	No or little time(1.0)	No or little time(1.0)	No or little time(4.0)	No or little time(1.0)	No or little time(1.0)	No or little time(1.0)	No or little time(4.0)	No or little time(1.0)	No or little time(4.0)	No or little time(1.0)
129	37	46.25%	Female(0.0)	33	Technical secondary school(0.0)	Nurse(0.0)	<8000(0.0)	Health(0.0)	No(0.0)	High(0.0)	No(0.0)	No(0.0)	No or little time(1.0)	No or little time(1.0)	No or little time(1.0)	No or little time(1.0)	considerable time(2.0)	No or little time(1.0)	Most or all of the time(4.0)	considerable time(3.0)	considerable time(2.0)	a small portion of time(2.0)	a small portion of time(2.0)	No or little time(1.0)	Most or all of the time(1.0)	a small portion of time(2.0)	considerable time(3.0)	a small portion of time(2.0)	Most or all of the time(1.0)	No or little time(1.0)	No or little time(4.0)	a small portion of time(2.0)
130	32	40.00%	Female(0.0)	26	Technical secondary school(0.0)	Nurse(0.0)	10000-20000(0.0)	Health(0.0)	No(0.0)	High(0.0)	No(0.0)	No(0.0)	No or little time(1.0)	No or little time(1.0)	No or little time(1.0)	No or little time(1.0)	No or little time(4.0)	No or little time(1.0)	No or little time(1.0)	No or little time(1.0)	a small portion of time(3.0)	No or little time(1.0)	No or little time(1.0)	No or little time(1.0)	No or little time(4.0)	No or little time(1.0)	No or little time(1.0)	No or little time(1.0)	No or little time(4.0)	No or little time(1.0)	considerable time(2.0)	No or little time(1.0)
131	31	38.75%	Male(0.0)	31	Technical secondary school(0.0)	Nurse(0.0)	>50000(0.0)	Health(0.0)	No(0.0)	High(0.0)	No(0.0)	No(0.0)	a small portion of time(2.0)	a small portion of time(2.0)	No or little time(1.0)	No or little time(1.0)	considerable time(2.0)	No or little time(1.0)	No or little time(1.0)	No or little time(1.0)	a small portion of time(3.0)	No or little time(1.0)	No or little time(1.0)	No or little time(1.0)	No or little time(4.0)	No or little time(1.0)	No or little time(1.0)	No or little time(1.0)	No or little time(4.0)	No or little time(1.0)	Most or all of the time(1.0)	No or little time(1.0)
132	40	50.00%	Female(0.0)	26	Technical secondary school(0.0)	Nurse(0.0)	>50000(0.0)	Health(0.0)	No(0.0)	High(0.0)	No(0.0)	No(0.0)	a small portion of time(2.0)	No or little time(1.0)	a small portion of time(2.0)	No or little time(1.0)	Most or all of the time(1.0)	a small portion of time(2.0)	a small portion of time(2.0)	Most or all of the time(4.0)	Most or all of the time(1.0)	considerable time(3.0)	a small portion of time(2.0)	No or little time(1.0)	considerable time(2.0)	a small portion of time(2.0)	a small portion of time(2.0)	a small portion of time(2.0)	a small portion of time(3.0)	a small portion of time(2.0)	a small portion of time(3.0)	a small portion of time(2.0)
133	40	50.00%	Female(0.0)	26	Technical secondary school(0.0)	Nurse(0.0)	>50000(0.0)	Health(0.0)	No(0.0)	High(0.0)	No(0.0)	No(0.0)	a small portion of time(2.0)	No or little time(1.0)	a small portion of time(2.0)	No or little time(1.0)	Most or all of the time(1.0)	a small portion of time(2.0)	a small portion of time(2.0)	Most or all of the time(4.0)	Most or all of the time(1.0)	considerable time(3.0)	a small portion of time(2.0)	No or little time(1.0)	considerable time(2.0)	a small portion of time(2.0)	a small portion of time(2.0)	a small portion of time(2.0)	a small portion of time(3.0)	a small portion of time(2.0)	a small portion of time(3.0)	a small portion of time(2.0)
134	33	41.25%	Male(0.0)	49	Undergraduate(0.0)	Doctor(0.0)	10000-20000(0.0)	Other(0.0)	No(0.0)	High(0.0)	No(0.0)	No(0.0)	a small portion of time(2.0)	a small portion of time(2.0)	No or little time(1.0)	No or little time(1.0)	considerable time(2.0)	No or little time(1.0)	a small portion of time(2.0)	considerable time(3.0)	considerable time(2.0)	a small portion of time(2.0)	No or little time(1.0)	No or little time(1.0)	considerable time(2.0)	No or little time(1.0)	No or little time(1.0)	No or little time(1.0)	Most or all of the time(1.0)	No or little time(1.0)	No or little time(4.0)	a small portion of time(2.0)
135	43	53.75%	Female(0.0)	26	Technical secondary school(0.0)	Nurse(0.0)	10000-20000(0.0)	Health(0.0)	No(0.0)	High(0.0)	No(0.0)	No(0.0)	a small portion of time(2.0)	No or little time(1.0)	a small portion of time(2.0)	No or little time(1.0)	a small portion of time(3.0)	No or little time(1.0)	considerable time(3.0)	considerable time(3.0)	considerable time(2.0)	considerable time(3.0)	a small portion of time(2.0)	No or little time(1.0)	No or little time(4.0)	No or little time(1.0)	a small portion of time(2.0)	No or little time(1.0)	a small portion of time(3.0)	a small portion of time(2.0)	No or little time(4.0)	a small portion of time(2.0)
136	29	36.25%	Female(0.0)	26	Technical secondary school(0.0)	Nurse(0.0)	10000-20000(0.0)	Health(0.0)	No(0.0)	High(0.0)	No(0.0)	No(0.0)	a small portion of time(2.0)	No or little time(1.0)	No or little time(1.0)	No or little time(1.0)	considerable time(2.0)	No or little time(1.0)	No or little time(1.0)	No or little time(1.0)	considerable time(2.0)	No or little time(1.0)	No or little time(1.0)	No or little time(1.0)	considerable time(2.0)	No or little time(1.0)	No or little time(1.0)	No or little time(1.0)	a small portion of time(3.0)	No or little time(1.0)	a small portion of time(3.0)	a small portion of time(2.0)
137	27	33.75%	Female(0.0)	28	Undergraduate(0.0)	Doctor(0.0)	<8000(0.0)	Health(0.0)	No(0.0)	Low(0.0)	No(0.0)	No(0.0)	No or little time(1.0)	No or little time(1.0)	No or little time(1.0)	No or little time(1.0)	Most or all of the time(1.0)	No or little time(1.0)	a small portion of time(2.0)	No or little time(1.0)	Most or all of the time(1.0)	No or little time(1.0)	No or little time(1.0)	No or little time(1.0)	No or little time(4.0)	No or little time(1.0)	No or little time(1.0)	No or little time(1.0)	a small portion of time(3.0)	No or little time(1.0)	considerable time(2.0)	No or little time(1.0)
138	36	45.00%	Male(0.0)	33	Undergraduate(0.0)	Doctor(0.0)	<8000(0.0)	Health(0.0)	No(0.0)	High(0.0)	No(0.0)	No(0.0)	a small portion of time(2.0)	No or little time(1.0)	No or little time(1.0)	No or little time(1.0)	a small portion of time(3.0)	No or little time(1.0)	No or little time(1.0)	a small portion of time(2.0)	considerable time(2.0)	a small portion of time(2.0)	a small portion of time(2.0)	No or little time(1.0)	No or little time(4.0)	a small portion of time(2.0)	a small portion of time(2.0)	a small portion of time(2.0)	a small portion of time(3.0)	No or little time(1.0)	considerable time(2.0)	No or little time(1.0)
139	36	45.00%	Female(0.0)	34	Undergraduate(0.0)	Nurse(0.0)	10000-20000(0.0)	Health(0.0)	No(0.0)	Medium(0.0)	No(0.0)	No(0.0)	No or little time(1.0)	No or little time(1.0)	No or little time(1.0)	No or little time(1.0)	considerable time(2.0)	No or little time(1.0)	No or little time(1.0)	Most or all of the time(4.0)	No or little time(4.0)	No or little time(1.0)	No or little time(1.0)	No or little time(1.0)	Most or all of the time(1.0)	No or little time(1.0)	considerable time(3.0)	No or little time(1.0)	considerable time(2.0)	No or little time(1.0)	No or little time(4.0)	Most or all of the time(4.0)
140	39	48.75%	Male(0.0)	24	Junior(0.0)	其他(0.0)	20000-30000(0.0)	Health(0.0)	No(0.0)	Medium(0.0)	No(0.0)	No(0.0)	a small portion of time(2.0)	considerable time(3.0)	a small portion of time(2.0)	No or little time(1.0)	No or little time(4.0)	No or little time(1.0)	No or little time(1.0)	No or little time(1.0)	a small portion of time(3.0)	No or little time(1.0)	No or little time(1.0)	No or little time(1.0)	No or little time(4.0)	No or little time(1.0)	No or little time(1.0)	No or little time(1.0)	No or little time(4.0)	a small portion of time(2.0)	a small portion of time(3.0)	a small portion of time(2.0)
141	29	36.25%	Female(0.0)	50	Undergraduate(0.0)	Nurse(0.0)	10000-20000(0.0)	Health(0.0)	No(0.0)	Low(0.0)	No(0.0)	No(0.0)	a small portion of time(2.0)	a small portion of time(2.0)	No or little time(1.0)	No or little time(1.0)	considerable time(2.0)	No or little time(1.0)	a small portion of time(2.0)	a small portion of time(2.0)	considerable time(2.0)	No or little time(1.0)	No or little time(1.0)	No or little time(1.0)	Most or all of the time(1.0)	No or little time(1.0)	a small portion of time(2.0)	No or little time(1.0)	considerable time(2.0)	a small portion of time(2.0)	Most or all of the time(1.0)	No or little time(1.0)
142	29	36.25%	Female(0.0)	45	Undergraduate(0.0)	Nurse(0.0)	10000-20000(0.0)	Health(0.0)	No(0.0)	Low(0.0)	No(0.0)	No(0.0)	a small portion of time(2.0)	No or little time(1.0)	No or little time(1.0)	a small portion of time(2.0)	considerable time(2.0)	No or little time(1.0)	a small portion of time(2.0)	a small portion of time(2.0)	Most or all of the time(1.0)	a small portion of time(2.0)	a small portion of time(2.0)	No or little time(1.0)	Most or all of the time(1.0)	No or little time(1.0)	No or little time(1.0)	No or little time(1.0)	Most or all of the time(1.0)	No or little time(1.0)	a small portion of time(3.0)	No or little time(1.0)
143	30	37.50%	Female(0.0)	28	Undergraduate(0.0)	Nurse(0.0)	10000-20000(0.0)	Health(0.0)	No(0.0)	High(0.0)	No(0.0)	Yes(0.0)	No or little time(1.0)	No or little time(1.0)	No or little time(1.0)	No or little time(1.0)	considerable time(2.0)	No or little time(1.0)	No or little time(1.0)	considerable time(3.0)	considerable time(2.0)	No or little time(1.0)	No or little time(1.0)	No or little time(1.0)	Most or all of the time(1.0)	No or little time(1.0)	No or little time(1.0)	Most or all of the time(4.0)	considerable time(2.0)	No or little time(1.0)	a small portion of time(3.0)	No or little time(1.0)
144	24	30.00%	Female(0.0)	34	Undergraduate(0.0)	Nurse(0.0)	10000-20000(0.0)	Health(0.0)	No(0.0)	Low(0.0)	No(0.0)	No(0.0)	a small portion of time(2.0)	No or little time(1.0)	No or little time(1.0)	No or little time(1.0)	considerable time(2.0)	No or little time(1.0)	No or little time(1.0)	No or little time(1.0)	considerable time(2.0)	No or little time(1.0)	No or little time(1.0)	No or little time(1.0)	Most or all of the time(1.0)	No or little time(1.0)	No or little time(1.0)	No or little time(1.0)	Most or all of the time(1.0)	No or little time(1.0)	Most or all of the time(1.0)	a small portion of time(2.0)
145	26	32.50%	Female(0.0)	25	Undergraduate(0.0)	Nurse(0.0)	10000-20000(0.0)	Health(0.0)	No(0.0)	Low(0.0)	No(0.0)	No(0.0)	a small portion of time(2.0)	No or little time(1.0)	No or little time(1.0)	a small portion of time(2.0)	Most or all of the time(1.0)	No or little time(1.0)	a small portion of time(2.0)	No or little time(1.0)	Most or all of the time(1.0)	a small portion of time(2.0)	No or little time(1.0)	No or little time(1.0)	Most or all of the time(1.0)	No or little time(1.0)	a small portion of time(2.0)	No or little time(1.0)	Most or all of the time(1.0)	a small portion of time(2.0)	Most or all of the time(1.0)	No or little time(1.0)
146	46	57.50%	Male(0.0)	39	Undergraduate(0.0)	Doctor(0.0)	10000-20000(0.0)	Health(0.0)	No(0.0)	Medium(0.0)	No(0.0)	No(0.0)	considerable time(3.0)	a small portion of time(2.0)	considerable time(3.0)	a small portion of time(2.0)	a small portion of time(3.0)	No or little time(1.0)	considerable time(3.0)	considerable time(3.0)	a small portion of time(3.0)	a small portion of time(2.0)	considerable time(3.0)	considerable time(3.0)	a small portion of time(3.0)	No or little time(1.0)	No or little time(1.0)	No or little time(1.0)	considerable time(2.0)	a small portion of time(2.0)	a small portion of time(3.0)	a small portion of time(2.0)
147	33	41.25%	Female(0.0)	25	Technical secondary school(0.0)	Nurse(0.0)	10000-20000(0.0)	Health(0.0)	No(0.0)	Medium(0.0)	No(0.0)	Yes(0.0)	a small portion of time(2.0)	a small portion of time(2.0)	No or little time(1.0)	No or little time(1.0)	Most or all of the time(1.0)	No or little time(1.0)	considerable time(3.0)	No or little time(1.0)	considerable time(2.0)	a small portion of time(2.0)	No or little time(1.0)	No or little time(1.0)	considerable time(2.0)	No or little time(1.0)	a small portion of time(2.0)	a small portion of time(2.0)	a small portion of time(3.0)	No or little time(1.0)	a small portion of time(3.0)	No or little time(1.0)
148	38	47.50%	Female(0.0)	42	Undergraduate(0.0)	Nurse(0.0)	10000-20000(0.0)	Health(0.0)	No(0.0)	Medium(0.0)	No(0.0)	No(0.0)	a small portion of time(2.0)	a small portion of time(2.0)	a small portion of time(2.0)	a small portion of time(2.0)	No or little time(4.0)	No or little time(1.0)	a small portion of time(2.0)	a small portion of time(2.0)	a small portion of time(3.0)	No or little time(1.0)	a small portion of time(2.0)	No or little time(1.0)	No or little time(4.0)	No or little time(1.0)	No or little time(1.0)	No or little time(1.0)	a small portion of time(3.0)	No or little time(1.0)	considerable time(2.0)	No or little time(1.0)
149	20	25.00%	Female(0.0)	47	Undergraduate(0.0)	Nurse(0.0)	20000-30000(0.0)	Health(0.0)	No(0.0)	Medium(0.0)	No(0.0)	Yes(0.0)	No or little time(1.0)	No or little time(1.0)	No or little time(1.0)	No or little time(1.0)	Most or all of the time(1.0)	No or little time(1.0)	No or little time(1.0)	No or little time(1.0)	Most or all of the time(1.0)	No or little time(1.0)	No or little time(1.0)	No or little time(1.0)	Most or all of the time(1.0)	No or little time(1.0)	No or little time(1.0)	No or little time(1.0)	Most or all of the time(1.0)	No or little time(1.0)	Most or all of the time(1.0)	No or little time(1.0)
150	39	48.75%	Female(0.0)	27	Undergraduate(0.0)	Nurse(0.0)	<8000(0.0)	Health(0.0)	No(0.0)	Medium(0.0)	No(0.0)	No(0.0)	a small portion of time(2.0)	a small portion of time(2.0)	a small portion of time(2.0)	a small portion of time(2.0)	considerable time(2.0)	a small portion of time(2.0)	a small portion of time(2.0)	a small portion of time(2.0)	considerable time(2.0)	a small portion of time(2.0)	a small portion of time(2.0)	No or little time(1.0)	a small portion of time(3.0)	a small portion of time(2.0)	No or little time(1.0)	No or little time(1.0)	a small portion of time(3.0)	a small portion of time(2.0)	considerable time(2.0)	a small portion of time(2.0)
151	32	40.00%	Female(0.0)	25	Technical secondary school(0.0)	Nurse(0.0)	10000-20000(0.0)	Health(0.0)	No(0.0)	Medium(0.0)	No(0.0)	Yes(0.0)	a small portion of time(2.0)	a small portion of time(2.0)	No or little time(1.0)	No or little time(1.0)	considerable time(2.0)	No or little time(1.0)	a small portion of time(2.0)	No or little time(1.0)	Most or all of the time(1.0)	a small portion of time(2.0)	No or little time(1.0)	No or little time(1.0)	No or little time(4.0)	No or little time(1.0)	No or little time(1.0)	No or little time(1.0)	considerable time(2.0)	No or little time(1.0)	a small portion of time(3.0)	a small portion of time(2.0)
152	35	43.75%	Female(0.0)	25	Undergraduate(0.0)	Nurse(0.0)	<8000(0.0)	Health(0.0)	No(0.0)	High(0.0)	No(0.0)	No(0.0)	a small portion of time(2.0)	a small portion of time(2.0)	a small portion of time(2.0)	No or little time(1.0)	considerable time(2.0)	No or little time(1.0)	a small portion of time(2.0)	a small portion of time(2.0)	considerable time(2.0)	No or little time(1.0)	No or little time(1.0)	No or little time(1.0)	considerable time(2.0)	No or little time(1.0)	No or little time(1.0)	a small portion of time(2.0)	No or little time(4.0)	No or little time(1.0)	a small portion of time(3.0)	a small portion of time(2.0)
153	21	26.25%	Male(0.0)	36	Undergraduate(0.0)	Doctor(0.0)	10000-20000(0.0)	Health(0.0)	No(0.0)	Low(0.0)	No(0.0)	No(0.0)	a small portion of time(2.0)	No or little time(1.0)	No or little time(1.0)	No or little time(1.0)	Most or all of the time(1.0)	No or little time(1.0)	No or little time(1.0)	No or little time(1.0)	Most or all of the time(1.0)	No or little time(1.0)	No or little time(1.0)	No or little time(1.0)	Most or all of the time(1.0)	No or little time(1.0)	No or little time(1.0)	No or little time(1.0)	Most or all of the time(1.0)	No or little time(1.0)	Most or all of the time(1.0)	No or little time(1.0)
154	42	52.50%	Female(0.0)	32	Undergraduate(0.0)	Nurse(0.0)	10000-20000(0.0)	Health(0.0)	No(0.0)	Low(0.0)	No(0.0)	No(0.0)	considerable time(3.0)	considerable time(3.0)	a small portion of time(2.0)	a small portion of time(2.0)	a small portion of time(3.0)	No or little time(1.0)	a small portion of time(2.0)	a small portion of time(2.0)	a small portion of time(3.0)	No or little time(1.0)	No or little time(1.0)	No or little time(1.0)	No or little time(4.0)	No or little time(1.0)	No or little time(1.0)	No or little time(1.0)	No or little time(4.0)	No or little time(1.0)	No or little time(4.0)	a small portion of time(2.0)
155	37	46.25%	Female(0.0)	24	Technical secondary school(0.0)	Nurse(0.0)	<8000(0.0)	Health(0.0)	No(0.0)	Medium(0.0)	No(0.0)	No(0.0)	No or little time(1.0)	a small portion of time(2.0)	a small portion of time(2.0)	a small portion of time(2.0)	considerable time(2.0)	No or little time(1.0)	a small portion of time(2.0)	a small portion of time(2.0)	considerable time(2.0)	a small portion of time(2.0)	No or little time(1.0)	No or little time(1.0)	No or little time(4.0)	No or little time(1.0)	No or little time(1.0)	No or little time(1.0)	No or little time(4.0)	No or little time(1.0)	No or little time(4.0)	No or little time(1.0)
156	29	36.25%	Female(0.0)	25	Technical secondary school(0.0)	Nurse(0.0)	<8000(0.0)	Health(0.0)	No(0.0)	Medium(0.0)	No(0.0)	No(0.0)	No or little time(1.0)	No or little time(1.0)	No or little time(1.0)	No or little time(1.0)	considerable time(2.0)	No or little time(1.0)	No or little time(1.0)	No or little time(1.0)	considerable time(2.0)	No or little time(1.0)	No or little time(1.0)	No or little time(1.0)	No or little time(4.0)	No or little time(1.0)	No or little time(1.0)	No or little time(1.0)	a small portion of time(3.0)	No or little time(1.0)	a small portion of time(3.0)	No or little time(1.0)
157	43	53.75%	Female(0.0)	29	Undergraduate(0.0)	Nurse(0.0)	<8000(0.0)	Health(0.0)	No(0.0)	High(0.0)	No(0.0)	No(0.0)	a small portion of time(2.0)	No or little time(1.0)	a small portion of time(2.0)	considerable time(3.0)	a small portion of time(3.0)	No or little time(1.0)	considerable time(3.0)	No or little time(1.0)	a small portion of time(3.0)	considerable time(3.0)	No or little time(1.0)	No or little time(1.0)	No or little time(4.0)	a small portion of time(2.0)	considerable time(3.0)	No or little time(1.0)	No or little time(4.0)	No or little time(1.0)	a small portion of time(3.0)	No or little time(1.0)
158	31	38.75%	Female(0.0)	35	Undergraduate(0.0)	Nurse(0.0)	10000-20000(0.0)	Health(0.0)	No(0.0)	High(0.0)	No(0.0)	No(0.0)	a small portion of time(2.0)	No or little time(1.0)	No or little time(1.0)	No or little time(1.0)	No or little time(4.0)	No or little time(1.0)	No or little time(1.0)	No or little time(1.0)	considerable time(2.0)	No or little time(1.0)	No or little time(1.0)	No or little time(1.0)	No or little time(4.0)	No or little time(1.0)	No or little time(1.0)	No or little time(1.0)	considerable time(2.0)	No or little time(1.0)	considerable time(2.0)	a small portion of time(2.0)
