# Supplementary material for: Investigation of anxiety levels of 1637 healthcare workers during the epidemic of COVID-19
Source: PLoS One. 2020 Dec 22;15(12):e0243890. doi: 10.1371/journal.pone.0243890 (PMC7755185; doi:10.1371/journal.pone.0243890)
Supplement: S2 File — (XLS) [file pone.0243890.s002.xls]

## Sheet: 门诊患者满意度统计
Subjects	Satisfaction score	Satisfaction degree	1:Gender	2:Age	3:Education level	4:Occupation	5:Family monthly income (RMB)	6:Physical condition	7:Exposure to patients with COVID-19	8:Risk of exposure to patients with COVID-19 at the post	9:Family members with COVID-19	10:Family members on the first-line combating COVID-19	11:I feel more nervous or anxious than usual	12:I'm afraid for no reason	13:I am easily upset or frightened	14:I think I might be going crazy	15:I think everything is fine	16:My hands and feet are shaking	17:I was troubled by headache, neck pain and back pain	18:I feel weak and tired easily	19:I feel calm and easy to sit still	20:I feel my heart beating fast	21:I was troubled by bouts of dizziness	22:I have fainted or feel like I'm going to faint	23:It's easy for me to breathe in and out	24:My hands and feet are numb and tingling	25:I'm suffering from stomachache and indigestion	26:I often have to pee	27:My hands and feet are often dry and warm	28:I blush and get hot	29:I fall asleep easily and sleep well all night	30:I had nightmares
1	33	41.25%	Female(0.0)	51	Junior(0.0)	Nurse(0.0)	>50000(0.0)	Health(0.0)	No(0.0)	Medium(0.0)	No(0.0)	No(0.0)	a small portion of time(2.0)	a small portion of time(2.0)	a small portion of time(2.0)	No or little time(1.0)	considerable time(2.0)	No or little time(1.0)	a small portion of time(2.0)	a small portion of time(2.0)	considerable time(2.0)	a small portion of time(2.0)	No or little time(1.0)	No or little time(1.0)	considerable time(2.0)	No or little time(1.0)	No or little time(1.0)	a small portion of time(2.0)	considerable time(2.0)	a small portion of time(2.0)	considerable time(2.0)	No or little time(1.0)
2	25	31.25%	Female(0.0)	35	Undergraduate(0.0)	Others(0.0)	10000-20000(0.0)	Health(0.0)	No(0.0)	Low(0.0)	No(0.0)	No(0.0)	No or little time(1.0)	No or little time(1.0)	No or little time(1.0)	No or little time(1.0)	considerable time(2.0)	No or little time(1.0)	No or little time(1.0)	No or little time(1.0)	Most or all of the time(1.0)	No or little time(1.0)	No or little time(1.0)	No or little time(1.0)	No or little time(4.0)	No or little time(1.0)	No or little time(1.0)	No or little time(1.0)	considerable time(2.0)	No or little time(1.0)	Most or all of the time(1.0)	No or little time(1.0)
3	29	36.25%	Female(0.0)	32	Undergraduate(0.0)	Nurse(0.0)	10000-20000(0.0)	Health(0.0)	No(0.0)	Medium(0.0)	No(0.0)	No(0.0)	a small portion of time(2.0)	No or little time(1.0)	No or little time(1.0)	No or little time(1.0)	considerable time(2.0)	No or little time(1.0)	a small portion of time(2.0)	a small portion of time(2.0)	Most or all of the time(1.0)	No or little time(1.0)	No or little time(1.0)	No or little time(1.0)	Most or all of the time(1.0)	No or little time(1.0)	No or little time(1.0)	considerable time(3.0)	considerable time(2.0)	No or little time(1.0)	a small portion of time(3.0)	No or little time(1.0)
4	29	36.25%	Female(0.0)	27	Undergraduate(0.0)	Nurse(0.0)	<8000(0.0)	Health(0.0)	No(0.0)	High(0.0)	No(0.0)	No(0.0)	a small portion of time(2.0)	No or little time(1.0)	No or little time(1.0)	No or little time(1.0)	No or little time(4.0)	No or little time(1.0)	No or little time(1.0)	No or little time(1.0)	No or little time(4.0)	No or little time(1.0)	No or little time(1.0)	No or little time(1.0)	Most or all of the time(1.0)	No or little time(1.0)	a small portion of time(2.0)	No or little time(1.0)	considerable time(2.0)	No or little time(1.0)	Most or all of the time(1.0)	No or little time(1.0)
5	30	37.50%	Female(0.0)	30	Undergraduate(0.0)	Nurse(0.0)	20000-30000(0.0)	Health(0.0)	No(0.0)	Low(0.0)	No(0.0)	No(0.0)	a small portion of time(2.0)	No or little time(1.0)	a small portion of time(2.0)	No or little time(1.0)	considerable time(2.0)	No or little time(1.0)	No or little time(1.0)	a small portion of time(2.0)	considerable time(2.0)	No or little time(1.0)	No or little time(1.0)	No or little time(1.0)	Most or all of the time(1.0)	No or little time(1.0)	No or little time(1.0)	a small portion of time(2.0)	considerable time(2.0)	No or little time(1.0)	a small portion of time(3.0)	a small portion of time(2.0)
6	41	51.25%	Female(0.0)	32	Undergraduate(0.0)	Nurse(0.0)	20000-30000(0.0)	Health(0.0)	No(0.0)	High(0.0)	No(0.0)	No(0.0)	considerable time(3.0)	a small portion of time(2.0)	a small portion of time(2.0)	a small portion of time(2.0)	a small portion of time(3.0)	No or little time(1.0)	a small portion of time(2.0)	considerable time(3.0)	a small portion of time(3.0)	a small portion of time(2.0)	a small portion of time(2.0)	No or little time(1.0)	Most or all of the time(1.0)	a small portion of time(2.0)	a small portion of time(2.0)	a small portion of time(2.0)	a small portion of time(3.0)	No or little time(1.0)	considerable time(2.0)	a small portion of time(2.0)
7	35	43.75%	Female(0.0)	33	Undergraduate(0.0)	Nurse(0.0)	10000-20000(0.0)	Health(0.0)	No(0.0)	High(0.0)	No(0.0)	No(0.0)	a small portion of time(2.0)	No or little time(1.0)	No or little time(1.0)	No or little time(1.0)	considerable time(2.0)	No or little time(1.0)	a small portion of time(2.0)	a small portion of time(2.0)	a small portion of time(3.0)	a small portion of time(2.0)	No or little time(1.0)	No or little time(1.0)	a small portion of time(3.0)	No or little time(1.0)	No or little time(1.0)	a small portion of time(2.0)	considerable time(2.0)	considerable time(3.0)	considerable time(2.0)	a small portion of time(2.0)
8	26	32.50%	Male(0.0)	32	Junior(0.0)	Technician(0.0)	<8000(0.0)	Health(0.0)	No(0.0)	Low(0.0)	No(0.0)	No(0.0)	No or little time(1.0)	No or little time(1.0)	a small portion of time(2.0)	No or little time(1.0)	considerable time(2.0)	No or little time(1.0)	No or little time(1.0)	No or little time(1.0)	considerable time(2.0)	No or little time(1.0)	No or little time(1.0)	No or little time(1.0)	Most or all of the time(1.0)	No or little time(1.0)	No or little time(1.0)	No or little time(1.0)	considerable time(2.0)	No or little time(1.0)	considerable time(2.0)	a small portion of time(2.0)
9	27	33.75%	Female(0.0)	45	Technical secondary school(0.0)	Nurse(0.0)	20000-30000(0.0)	Others(0.0)	No(0.0)	High(0.0)	No(0.0)	No(0.0)	No or little time(1.0)	No or little time(1.0)	No or little time(1.0)	No or little time(1.0)	considerable time(2.0)	No or little time(1.0)	a small portion of time(2.0)	a small portion of time(2.0)	Most or all of the time(1.0)	a small portion of time(2.0)	No or little time(1.0)	No or little time(1.0)	Most or all of the time(1.0)	No or little time(1.0)	No or little time(1.0)	a small portion of time(2.0)	considerable time(2.0)	No or little time(1.0)	considerable time(2.0)	No or little time(1.0)
10	21	26.25%	Female(0.0)	24	Undergraduate(0.0)	Nurse(0.0)	20000-30000(0.0)	Health(0.0)	No(0.0)	Extremely low(0.0)	No(0.0)	No(0.0)	a small portion of time(2.0)	No or little time(1.0)	No or little time(1.0)	No or little time(1.0)	Most or all of the time(1.0)	No or little time(1.0)	No or little time(1.0)	No or little time(1.0)	Most or all of the time(1.0)	No or little time(1.0)	No or little time(1.0)	No or little time(1.0)	Most or all of the time(1.0)	No or little time(1.0)	No or little time(1.0)	No or little time(1.0)	Most or all of the time(1.0)	No or little time(1.0)	Most or all of the time(1.0)	No or little time(1.0)
11	25	31.25%	Female(0.0)	27	Undergraduate(0.0)	Nurse(0.0)	<8000(0.0)	Health(0.0)	No(0.0)	Medium(0.0)	No(0.0)	No(0.0)	a small portion of time(2.0)	No or little time(1.0)	No or little time(1.0)	No or little time(1.0)	considerable time(2.0)	No or little time(1.0)	No or little time(1.0)	No or little time(1.0)	considerable time(2.0)	No or little time(1.0)	No or little time(1.0)	No or little time(1.0)	Most or all of the time(1.0)	No or little time(1.0)	a small portion of time(2.0)	No or little time(1.0)	considerable time(2.0)	No or little time(1.0)	Most or all of the time(1.0)	No or little time(1.0)
12	26	32.50%	Female(0.0)	58	Undergraduate(0.0)	Nurse(0.0)	20000-30000(0.0)	Health(0.0)	No(0.0)	High(0.0)	No(0.0)	No(0.0)	considerable time(3.0)	No or little time(1.0)	No or little time(1.0)	No or little time(1.0)	Most or all of the time(1.0)	No or little time(1.0)	No or little time(1.0)	No or little time(1.0)	Most or all of the time(1.0)	No or little time(1.0)	No or little time(1.0)	No or little time(1.0)	No or little time(4.0)	No or little time(1.0)	No or little time(1.0)	No or little time(1.0)	considerable time(2.0)	No or little time(1.0)	Most or all of the time(1.0)	No or little time(1.0)
13	34	42.50%	Female(0.0)	27	Master(0.0)	Doctor(0.0)	<8000(0.0)	Health(0.0)	No(0.0)	Low(0.0)	No(0.0)	No(0.0)	a small portion of time(2.0)	a small portion of time(2.0)	a small portion of time(2.0)	a small portion of time(2.0)	considerable time(2.0)	a small portion of time(2.0)	No or little time(1.0)	No or little time(1.0)	considerable time(2.0)	No or little time(1.0)	No or little time(1.0)	No or little time(1.0)	No or little time(4.0)	No or little time(1.0)	No or little time(1.0)	No or little time(1.0)	a small portion of time(3.0)	No or little time(1.0)	considerable time(2.0)	a small portion of time(2.0)
14	29	36.25%	Female(0.0)	34	Undergraduate(0.0)	Nurse(0.0)	<8000(0.0)	Health(0.0)	No(0.0)	Medium(0.0)	No(0.0)	No(0.0)	considerable time(3.0)	a small portion of time(2.0)	a small portion of time(2.0)	a small portion of time(2.0)	Most or all of the time(1.0)	No or little time(1.0)	No or little time(1.0)	No or little time(1.0)	considerable time(2.0)	No or little time(1.0)	No or little time(1.0)	No or little time(1.0)	Most or all of the time(1.0)	No or little time(1.0)	No or little time(1.0)	No or little time(1.0)	Most or all of the time(1.0)	No or little time(1.0)	a small portion of time(3.0)	a small portion of time(2.0)
15	27	33.75%	Female(0.0)	35	Undergraduate(0.0)	Nurse(0.0)	10000-20000(0.0)	Health(0.0)	No(0.0)	Medium(0.0)	No(0.0)	No(0.0)	a small portion of time(2.0)	No or little time(1.0)	No or little time(1.0)	No or little time(1.0)	considerable time(2.0)	No or little time(1.0)	No or little time(1.0)	No or little time(1.0)	considerable time(2.0)	No or little time(1.0)	No or little time(1.0)	No or little time(1.0)	considerable time(2.0)	No or little time(1.0)	No or little time(1.0)	No or little time(1.0)	a small portion of time(3.0)	No or little time(1.0)	considerable time(2.0)	No or little time(1.0)
16	24	30.00%	Female(0.0)	35	Undergraduate(0.0)	Nurse(0.0)	20000-30000(0.0)	Health(0.0)	No(0.0)	Medium(0.0)	No(0.0)	No(0.0)	a small portion of time(2.0)	No or little time(1.0)	No or little time(1.0)	No or little time(1.0)	No or little time(4.0)	No or little time(1.0)	No or little time(1.0)	No or little time(1.0)	Most or all of the time(1.0)	No or little time(1.0)	No or little time(1.0)	No or little time(1.0)	Most or all of the time(1.0)	No or little time(1.0)	No or little time(1.0)	No or little time(1.0)	Most or all of the time(1.0)	No or little time(1.0)	Most or all of the time(1.0)	No or little time(1.0)
17	31	38.75%	Male(0.0)	42	Junior(0.0)	Technician(0.0)	<8000(0.0)	Health(0.0)	No(0.0)	Medium(0.0)	No(0.0)	No(0.0)	a small portion of time(2.0)	a small portion of time(2.0)	No or little time(1.0)	No or little time(1.0)	a small portion of time(3.0)	No or little time(1.0)	No or little time(1.0)	No or little time(1.0)	No or little time(4.0)	No or little time(1.0)	No or little time(1.0)	No or little time(1.0)	No or little time(4.0)	No or little time(1.0)	No or little time(1.0)	No or little time(1.0)	Most or all of the time(1.0)	No or little time(1.0)	considerable time(2.0)	No or little time(1.0)
18	38	47.50%	Female(0.0)	35	Undergraduate(0.0)	Nurse(0.0)	10000-20000(0.0)	Health(0.0)	No(0.0)	Low(0.0)	No(0.0)	No(0.0)	a small portion of time(2.0)	No or little time(1.0)	a small portion of time(2.0)	No or little time(1.0)	considerable time(2.0)	No or little time(1.0)	a small portion of time(2.0)	considerable time(3.0)	considerable time(2.0)	a small portion of time(2.0)	No or little time(1.0)	No or little time(1.0)	No or little time(4.0)	a small portion of time(2.0)	No or little time(1.0)	a small portion of time(2.0)	considerable time(2.0)	a small portion of time(2.0)	a small portion of time(3.0)	a small portion of time(2.0)
19	36	45.00%	Female(0.0)	31	Undergraduate(0.0)	Nurse(0.0)	10000-20000(0.0)	Health(0.0)	No(0.0)	High(0.0)	No(0.0)	No(0.0)	a small portion of time(2.0)	a small portion of time(2.0)	a small portion of time(2.0)	No or little time(1.0)	considerable time(2.0)	No or little time(1.0)	a small portion of time(2.0)	a small portion of time(2.0)	a small portion of time(3.0)	a small portion of time(2.0)	No or little time(1.0)	No or little time(1.0)	No or little time(4.0)	No or little time(1.0)	No or little time(1.0)	No or little time(1.0)	a small portion of time(3.0)	No or little time(1.0)	a small portion of time(3.0)	No or little time(1.0)
20	24	30.00%	Female(0.0)	32	Undergraduate(0.0)	Nurse(0.0)	10000-20000(0.0)	Health(0.0)	No(0.0)	Medium(0.0)	No(0.0)	No(0.0)	a small portion of time(2.0)	No or little time(1.0)	No or little time(1.0)	No or little time(1.0)	considerable time(2.0)	No or little time(1.0)	No or little time(1.0)	No or little time(1.0)	Most or all of the time(1.0)	No or little time(1.0)	No or little time(1.0)	No or little time(1.0)	Most or all of the time(1.0)	No or little time(1.0)	No or little time(1.0)	No or little time(1.0)	Most or all of the time(1.0)	No or little time(1.0)	considerable time(2.0)	a small portion of time(2.0)
21	27	33.75%	Female(0.0)	35	Undergraduate(0.0)	Nurse(0.0)	20000-30000(0.0)	Health(0.0)	No(0.0)	Medium(0.0)	No(0.0)	No(0.0)	a small portion of time(2.0)	No or little time(1.0)	a small portion of time(2.0)	No or little time(1.0)	Most or all of the time(1.0)	No or little time(1.0)	a small portion of time(2.0)	No or little time(1.0)	considerable time(2.0)	No or little time(1.0)	No or little time(1.0)	No or little time(1.0)	No or little time(4.0)	No or little time(1.0)	No or little time(1.0)	No or little time(1.0)	Most or all of the time(1.0)	No or little time(1.0)	Most or all of the time(1.0)	No or little time(1.0)
22	28	35.00%	Female(0.0)	33	Undergraduate(0.0)	Nurse(0.0)	<8000(0.0)	Health(0.0)	No(0.0)	Low(0.0)	No(0.0)	No(0.0)	a small portion of time(2.0)	No or little time(1.0)	No or little time(1.0)	No or little time(1.0)	considerable time(2.0)	No or little time(1.0)	No or little time(1.0)	a small portion of time(2.0)	considerable time(2.0)	No or little time(1.0)	No or little time(1.0)	No or little time(1.0)	Most or all of the time(1.0)	No or little time(1.0)	No or little time(1.0)	No or little time(1.0)	considerable time(2.0)	No or little time(1.0)	a small portion of time(3.0)	a small portion of time(2.0)
23	26	32.50%	Female(0.0)	48	Undergraduate(0.0)	Nurse(0.0)	20000-30000(0.0)	Health(0.0)	No(0.0)	Medium(0.0)	No(0.0)	No(0.0)	No or little time(1.0)	No or little time(1.0)	No or little time(1.0)	No or little time(1.0)	Most or all of the time(1.0)	No or little time(1.0)	No or little time(1.0)	No or little time(1.0)	Most or all of the time(1.0)	No or little time(1.0)	No or little time(1.0)	No or little time(1.0)	No or little time(4.0)	No or little time(1.0)	No or little time(1.0)	No or little time(1.0)	Most or all of the time(1.0)	No or little time(1.0)	No or little time(4.0)	No or little time(1.0)
24	25	31.25%	Female(0.0)	31	Undergraduate(0.0)	Nurse(0.0)	<8000(0.0)	Health(0.0)	No(0.0)	Low(0.0)	No(0.0)	No(0.0)	No or little time(1.0)	No or little time(1.0)	No or little time(1.0)	No or little time(1.0)	considerable time(2.0)	No or little time(1.0)	a small portion of time(2.0)	No or little time(1.0)	considerable time(2.0)	No or little time(1.0)	No or little time(1.0)	No or little time(1.0)	Most or all of the time(1.0)	No or little time(1.0)	No or little time(1.0)	No or little time(1.0)	a small portion of time(3.0)	No or little time(1.0)	Most or all of the time(1.0)	No or little time(1.0)
25	34	42.50%	Female(0.0)	35	Undergraduate(0.0)	Nurse(0.0)	10000-20000(0.0)	Health(0.0)	No(0.0)	Low(0.0)	No(0.0)	No(0.0)	considerable time(3.0)	considerable time(3.0)	considerable time(3.0)	a small portion of time(2.0)	a small portion of time(3.0)	No or little time(1.0)	No or little time(1.0)	a small portion of time(2.0)	a small portion of time(3.0)	No or little time(1.0)	No or little time(1.0)	No or little time(1.0)	Most or all of the time(1.0)	No or little time(1.0)	No or little time(1.0)	No or little time(1.0)	considerable time(2.0)	No or little time(1.0)	considerable time(2.0)	No or little time(1.0)
26	26	32.50%	Female(0.0)	28	Master(0.0)	Nurse(0.0)	10000-20000(0.0)	Health(0.0)	No(0.0)	Medium(0.0)	No(0.0)	No(0.0)	a small portion of time(2.0)	a small portion of time(2.0)	a small portion of time(2.0)	a small portion of time(2.0)	Most or all of the time(1.0)	No or little time(1.0)	No or little time(1.0)	a small portion of time(2.0)	Most or all of the time(1.0)	No or little time(1.0)	a small portion of time(2.0)	No or little time(1.0)	Most or all of the time(1.0)	No or little time(1.0)	No or little time(1.0)	No or little time(1.0)	Most or all of the time(1.0)	No or little time(1.0)	Most or all of the time(1.0)	No or little time(1.0)
27	25	31.25%	Female(0.0)	24	Undergraduate(0.0)	Nurse(0.0)	10000-20000(0.0)	Health(0.0)	No(0.0)	Medium(0.0)	No(0.0)	No(0.0)	a small portion of time(2.0)	No or little time(1.0)	No or little time(1.0)	No or little time(1.0)	Most or all of the time(1.0)	No or little time(1.0)	No or little time(1.0)	No or little time(1.0)	Most or all of the time(1.0)	a small portion of time(2.0)	No or little time(1.0)	No or little time(1.0)	Most or all of the time(1.0)	No or little time(1.0)	No or little time(1.0)	No or little time(1.0)	considerable time(2.0)	No or little time(1.0)	considerable time(2.0)	a small portion of time(2.0)
28	33	41.25%	Female(0.0)	40	Undergraduate(0.0)	Nurse(0.0)	10000-20000(0.0)	Others(0.0)	No(0.0)	High(0.0)	No(0.0)	No(0.0)	a small portion of time(2.0)	a small portion of time(2.0)	a small portion of time(2.0)	No or little time(1.0)	a small portion of time(3.0)	No or little time(1.0)	a small portion of time(2.0)	a small portion of time(2.0)	Most or all of the time(1.0)	No or little time(1.0)	No or little time(1.0)	No or little time(1.0)	a small portion of time(3.0)	a small portion of time(2.0)	a small portion of time(2.0)	No or little time(1.0)	considerable time(2.0)	No or little time(1.0)	considerable time(2.0)	No or little time(1.0)
29	27	33.75%	Female(0.0)	29	Undergraduate(0.0)	Nurse(0.0)	10000-20000(0.0)	Health(0.0)	No(0.0)	Extremely low(0.0)	No(0.0)	No(0.0)	a small portion of time(2.0)	No or little time(1.0)	No or little time(1.0)	No or little time(1.0)	considerable time(2.0)	No or little time(1.0)	No or little time(1.0)	No or little time(1.0)	Most or all of the time(1.0)	No or little time(1.0)	No or little time(1.0)	No or little time(1.0)	No or little time(4.0)	No or little time(1.0)	No or little time(1.0)	No or little time(1.0)	considerable time(2.0)	No or little time(1.0)	considerable time(2.0)	No or little time(1.0)
30	32	40.00%	Female(0.0)	34	Undergraduate(0.0)	Nurse(0.0)	10000-20000(0.0)	Others(0.0)	No(0.0)	High(0.0)	No(0.0)	No(0.0)	a small portion of time(2.0)	No or little time(1.0)	No or little time(1.0)	No or little time(1.0)	a small portion of time(3.0)	No or little time(1.0)	considerable time(3.0)	No or little time(1.0)	Most or all of the time(1.0)	No or little time(1.0)	No or little time(1.0)	No or little time(1.0)	Most or all of the time(1.0)	considerable time(3.0)	a small portion of time(2.0)	a small portion of time(2.0)	considerable time(2.0)	No or little time(1.0)	a small portion of time(3.0)	No or little time(1.0)
31	41	51.25%	Female(0.0)	36	Undergraduate(0.0)	Nurse(0.0)	<8000(0.0)	Health(0.0)	No(0.0)	Low(0.0)	No(0.0)	No(0.0)	a small portion of time(2.0)	a small portion of time(2.0)	a small portion of time(2.0)	a small portion of time(2.0)	considerable time(2.0)	No or little time(1.0)	No or little time(1.0)	a small portion of time(2.0)	a small portion of time(3.0)	a small portion of time(2.0)	a small portion of time(2.0)	No or little time(1.0)	No or little time(4.0)	No or little time(1.0)	a small portion of time(2.0)	a small portion of time(2.0)	a small portion of time(3.0)	a small portion of time(2.0)	a small portion of time(3.0)	a small portion of time(2.0)
32	27	33.75%	Female(0.0)	40	Undergraduate(0.0)	Nurse(0.0)	<8000(0.0)	Health(0.0)	No(0.0)	Medium(0.0)	No(0.0)	No(0.0)	a small portion of time(2.0)	No or little time(1.0)	No or little time(1.0)	No or little time(1.0)	Most or all of the time(1.0)	No or little time(1.0)	No or little time(1.0)	No or little time(1.0)	Most or all of the time(1.0)	No or little time(1.0)	No or little time(1.0)	No or little time(1.0)	No or little time(4.0)	No or little time(1.0)	No or little time(1.0)	No or little time(1.0)	Most or all of the time(1.0)	No or little time(1.0)	No or little time(4.0)	No or little time(1.0)
33	27	33.75%	Female(0.0)	25	Undergraduate(0.0)	Nurse(0.0)	<8000(0.0)	Health(0.0)	No(0.0)	Low(0.0)	No(0.0)	No(0.0)	No or little time(1.0)	No or little time(1.0)	No or little time(1.0)	No or little time(1.0)	Most or all of the time(1.0)	No or little time(1.0)	No or little time(1.0)	a small portion of time(2.0)	considerable time(2.0)	No or little time(1.0)	No or little time(1.0)	No or little time(1.0)	No or little time(4.0)	No or little time(1.0)	No or little time(1.0)	a small portion of time(2.0)	considerable time(2.0)	No or little time(1.0)	Most or all of the time(1.0)	No or little time(1.0)
34	28	35.00%	Female(0.0)	52	Undergraduate(0.0)	Nurse(0.0)	10000-20000(0.0)	Health(0.0)	No(0.0)	Low(0.0)	No(0.0)	No(0.0)	No or little time(1.0)	No or little time(1.0)	No or little time(1.0)	No or little time(1.0)	considerable time(2.0)	No or little time(1.0)	a small portion of time(2.0)	a small portion of time(2.0)	considerable time(2.0)	No or little time(1.0)	No or little time(1.0)	No or little time(1.0)	Most or all of the time(1.0)	No or little time(1.0)	No or little time(1.0)	a small portion of time(2.0)	considerable time(2.0)	No or little time(1.0)	a small portion of time(3.0)	No or little time(1.0)
35	32	40.00%	Female(0.0)	34	Undergraduate(0.0)	Nurse(0.0)	<8000(0.0)	Health(0.0)	No(0.0)	Low(0.0)	No(0.0)	No(0.0)	No or little time(1.0)	No or little time(1.0)	No or little time(1.0)	No or little time(1.0)	considerable time(2.0)	considerable time(3.0)	No or little time(1.0)	a small portion of time(2.0)	considerable time(2.0)	No or little time(1.0)	No or little time(1.0)	No or little time(1.0)	Most or all of the time(1.0)	Most or all of the time(4.0)	No or little time(1.0)	a small portion of time(2.0)	Most or all of the time(1.0)	No or little time(1.0)	a small portion of time(3.0)	a small portion of time(2.0)
36	26	32.50%	Female(0.0)	52	Undergraduate(0.0)	Nurse(0.0)	<8000(0.0)	Health(0.0)	No(0.0)	Medium(0.0)	No(0.0)	No(0.0)	a small portion of time(2.0)	No or little time(1.0)	No or little time(1.0)	No or little time(1.0)	considerable time(2.0)	No or little time(1.0)	No or little time(1.0)	No or little time(1.0)	Most or all of the time(1.0)	No or little time(1.0)	No or little time(1.0)	No or little time(1.0)	No or little time(4.0)	No or little time(1.0)	No or little time(1.0)	No or little time(1.0)	considerable time(2.0)	No or little time(1.0)	Most or all of the time(1.0)	No or little time(1.0)
37	26	32.50%	Female(0.0)	28	Undergraduate(0.0)	Nurse(0.0)	10000-20000(0.0)	Health(0.0)	No(0.0)	High(0.0)	No(0.0)	No(0.0)	No or little time(1.0)	No or little time(1.0)	No or little time(1.0)	No or little time(1.0)	Most or all of the time(1.0)	No or little time(1.0)	No or little time(1.0)	No or little time(1.0)	Most or all of the time(1.0)	No or little time(1.0)	No or little time(1.0)	No or little time(1.0)	No or little time(4.0)	No or little time(1.0)	No or little time(1.0)	No or little time(1.0)	No or little time(4.0)	No or little time(1.0)	Most or all of the time(1.0)	No or little time(1.0)
38	26	32.50%	Female(0.0)	36	Master(0.0)	Nurse(0.0)	10000-20000(0.0)	Health(0.0)	No(0.0)	Medium(0.0)	No(0.0)	No(0.0)	a small portion of time(2.0)	No or little time(1.0)	No or little time(1.0)	No or little time(1.0)	considerable time(2.0)	No or little time(1.0)	No or little time(1.0)	No or little time(1.0)	considerable time(2.0)	No or little time(1.0)	No or little time(1.0)	No or little time(1.0)	considerable time(2.0)	No or little time(1.0)	No or little time(1.0)	No or little time(1.0)	considerable time(2.0)	No or little time(1.0)	considerable time(2.0)	No or little time(1.0)
39	36	45.00%	Female(0.0)	44	Undergraduate(0.0)	Nurse(0.0)	10000-20000(0.0)	Health(0.0)	No(0.0)	Medium(0.0)	No(0.0)	No(0.0)	a small portion of time(2.0)	a small portion of time(2.0)	a small portion of time(2.0)	No or little time(1.0)	considerable time(2.0)	No or little time(1.0)	considerable time(3.0)	considerable time(3.0)	Most or all of the time(1.0)	No or little time(1.0)	a small portion of time(2.0)	No or little time(1.0)	No or little time(4.0)	No or little time(1.0)	No or little time(1.0)	No or little time(1.0)	a small portion of time(3.0)	No or little time(1.0)	a small portion of time(3.0)	No or little time(1.0)
40	34	42.50%	Female(0.0)	35	Undergraduate(0.0)	Nurse(0.0)	10000-20000(0.0)	Health(0.0)	No(0.0)	High(0.0)	No(0.0)	No(0.0)	a small portion of time(2.0)	a small portion of time(2.0)	a small portion of time(2.0)	No or little time(1.0)	No or little time(4.0)	No or little time(1.0)	No or little time(1.0)	a small portion of time(2.0)	No or little time(4.0)	a small portion of time(2.0)	No or little time(1.0)	No or little time(1.0)	Most or all of the time(1.0)	No or little time(1.0)	No or little time(1.0)	a small portion of time(2.0)	Most or all of the time(1.0)	No or little time(1.0)	considerable time(2.0)	a small portion of time(2.0)
41	22	27.50%	Female(0.0)	51	Technical secondary school(0.0)	Nurse(0.0)	>50000(0.0)	Health(0.0)	No(0.0)	Extremely low(0.0)	No(0.0)	No(0.0)	No or little time(1.0)	No or little time(1.0)	No or little time(1.0)	No or little time(1.0)	considerable time(2.0)	No or little time(1.0)	No or little time(1.0)	No or little time(1.0)	Most or all of the time(1.0)	No or little time(1.0)	No or little time(1.0)	No or little time(1.0)	Most or all of the time(1.0)	No or little time(1.0)	No or little time(1.0)	No or little time(1.0)	Most or all of the time(1.0)	No or little time(1.0)	considerable time(2.0)	No or little time(1.0)
42	25	31.25%	Female(0.0)	38	Undergraduate(0.0)	Nurse(0.0)	10000-20000(0.0)	Health(0.0)	No(0.0)	Medium(0.0)	No(0.0)	No(0.0)	a small portion of time(2.0)	No or little time(1.0)	No or little time(1.0)	No or little time(1.0)	considerable time(2.0)	No or little time(1.0)	No or little time(1.0)	No or little time(1.0)	Most or all of the time(1.0)	No or little time(1.0)	No or little time(1.0)	No or little time(1.0)	Most or all of the time(1.0)	No or little time(1.0)	a small portion of time(2.0)	No or little time(1.0)	considerable time(2.0)	No or little time(1.0)	considerable time(2.0)	No or little time(1.0)
43	32	40.00%	Female(0.0)	42	Undergraduate(0.0)	Nurse(0.0)	20000-30000(0.0)	Health(0.0)	No(0.0)	Low(0.0)	No(0.0)	No(0.0)	a small portion of time(2.0)	a small portion of time(2.0)	a small portion of time(2.0)	No or little time(1.0)	considerable time(2.0)	a small portion of time(2.0)	No or little time(1.0)	No or little time(1.0)	considerable time(2.0)	a small portion of time(2.0)	No or little time(1.0)	No or little time(1.0)	No or little time(4.0)	No or little time(1.0)	No or little time(1.0)	No or little time(1.0)	considerable time(2.0)	No or little time(1.0)	considerable time(2.0)	No or little time(1.0)
44	27	33.75%	Female(0.0)	29	Undergraduate(0.0)	Nurse(0.0)	<8000(0.0)	Health(0.0)	No(0.0)	Medium(0.0)	No(0.0)	No(0.0)	a small portion of time(2.0)	No or little time(1.0)	a small portion of time(2.0)	No or little time(1.0)	Most or all of the time(1.0)	No or little time(1.0)	a small portion of time(2.0)	No or little time(1.0)	considerable time(2.0)	No or little time(1.0)	No or little time(1.0)	No or little time(1.0)	Most or all of the time(1.0)	No or little time(1.0)	No or little time(1.0)	No or little time(1.0)	considerable time(2.0)	a small portion of time(2.0)	considerable time(2.0)	No or little time(1.0)
45	33	41.25%	Female(0.0)	39	Undergraduate(0.0)	Nurse(0.0)	10000-20000(0.0)	Health(0.0)	No(0.0)	Medium(0.0)	No(0.0)	No(0.0)	a small portion of time(2.0)	a small portion of time(2.0)	a small portion of time(2.0)	No or little time(1.0)	considerable time(2.0)	a small portion of time(2.0)	No or little time(1.0)	a small portion of time(2.0)	a small portion of time(3.0)	a small portion of time(2.0)	a small portion of time(2.0)	No or little time(1.0)	considerable time(2.0)	No or little time(1.0)	No or little time(1.0)	No or little time(1.0)	considerable time(2.0)	No or little time(1.0)	Most or all of the time(1.0)	a small portion of time(2.0)
46	30	37.50%	Female(0.0)	54	Technical secondary school(0.0)	Nurse(0.0)	10000-20000(0.0)	Health(0.0)	No(0.0)	Low(0.0)	No(0.0)	No(0.0)	a small portion of time(2.0)	a small portion of time(2.0)	a small portion of time(2.0)	No or little time(1.0)	considerable time(2.0)	No or little time(1.0)	No or little time(1.0)	a small portion of time(2.0)	considerable time(2.0)	No or little time(1.0)	No or little time(1.0)	No or little time(1.0)	Most or all of the time(1.0)	No or little time(1.0)	No or little time(1.0)	a small portion of time(2.0)	considerable time(2.0)	a small portion of time(2.0)	considerable time(2.0)	No or little time(1.0)
47	30	37.50%	Female(0.0)	27	Technical secondary school(0.0)	Nurse(0.0)	10000-20000(0.0)	Health(0.0)	No(0.0)	Extremely low(0.0)	No(0.0)	No(0.0)	No or little time(1.0)	No or little time(1.0)	No or little time(1.0)	No or little time(1.0)	a small portion of time(3.0)	No or little time(1.0)	No or little time(1.0)	No or little time(1.0)	a small portion of time(3.0)	No or little time(1.0)	No or little time(1.0)	No or little time(1.0)	Most or all of the time(1.0)	No or little time(1.0)	No or little time(1.0)	considerable time(3.0)	Most or all of the time(1.0)	No or little time(1.0)	No or little time(4.0)	a small portion of time(2.0)
48	29	36.25%	Female(0.0)	34	Master(0.0)	Nurse(0.0)	20000-30000(0.0)	Common cold or influenza(0.0)	No(0.0)	Low(0.0)	No(0.0)	No(0.0)	a small portion of time(2.0)	a small portion of time(2.0)	No or little time(1.0)	No or little time(1.0)	Most or all of the time(1.0)	No or little time(1.0)	No or little time(1.0)	a small portion of time(2.0)	a small portion of time(3.0)	No or little time(1.0)	No or little time(1.0)	No or little time(1.0)	Most or all of the time(1.0)	No or little time(1.0)	No or little time(1.0)	a small portion of time(2.0)	a small portion of time(3.0)	No or little time(1.0)	Most or all of the time(1.0)	a small portion of time(2.0)
49	30	37.50%	Male(0.0)	28	Master(0.0)	Doctor(0.0)	10000-20000(0.0)	Health(0.0)	No(0.0)	Low(0.0)	No(0.0)	No(0.0)	No or little time(1.0)	a small portion of time(2.0)	No or little time(1.0)	No or little time(1.0)	No or little time(4.0)	No or little time(1.0)	No or little time(1.0)	a small portion of time(2.0)	considerable time(2.0)	No or little time(1.0)	No or little time(1.0)	No or little time(1.0)	Most or all of the time(1.0)	No or little time(1.0)	No or little time(1.0)	No or little time(1.0)	No or little time(4.0)	No or little time(1.0)	considerable time(2.0)	No or little time(1.0)
50	22	27.50%	Female(0.0)	47	Undergraduate(0.0)	Nurse(0.0)	10000-20000(0.0)	Health(0.0)	No(0.0)	Extremely low(0.0)	No(0.0)	No(0.0)	a small portion of time(2.0)	a small portion of time(2.0)	No or little time(1.0)	No or little time(1.0)	Most or all of the time(1.0)	No or little time(1.0)	No or little time(1.0)	No or little time(1.0)	Most or all of the time(1.0)	No or little time(1.0)	No or little time(1.0)	No or little time(1.0)	Most or all of the time(1.0)	No or little time(1.0)	No or little time(1.0)	No or little time(1.0)	Most or all of the time(1.0)	No or little time(1.0)	Most or all of the time(1.0)	No or little time(1.0)
51	36	45.00%	Female(0.0)	27	Undergraduate(0.0)	Nurse(0.0)	<8000(0.0)	Health(0.0)	No(0.0)	Medium(0.0)	No(0.0)	No(0.0)	a small portion of time(2.0)	a small portion of time(2.0)	a small portion of time(2.0)	No or little time(1.0)	considerable time(2.0)	No or little time(1.0)	a small portion of time(2.0)	No or little time(1.0)	considerable time(2.0)	No or little time(1.0)	a small portion of time(2.0)	No or little time(1.0)	No or little time(4.0)	No or little time(1.0)	No or little time(1.0)	a small portion of time(2.0)	No or little time(4.0)	No or little time(1.0)	considerable time(2.0)	a small portion of time(2.0)
52	37	46.25%	Female(0.0)	40	Undergraduate(0.0)	Nurse(0.0)	<8000(0.0)	Health(0.0)	No(0.0)	High(0.0)	No(0.0)	No(0.0)	a small portion of time(2.0)	a small portion of time(2.0)	a small portion of time(2.0)	a small portion of time(2.0)	a small portion of time(3.0)	No or little time(1.0)	a small portion of time(2.0)	a small portion of time(2.0)	considerable time(2.0)	a small portion of time(2.0)	a small portion of time(2.0)	No or little time(1.0)	No or little time(4.0)	No or little time(1.0)	No or little time(1.0)	No or little time(1.0)	a small portion of time(3.0)	No or little time(1.0)	considerable time(2.0)	No or little time(1.0)
53	29	36.25%	Female(0.0)	30	Junior(0.0)	Others(0.0)	<8000(0.0)	Health(0.0)	No(0.0)	Extremely low(0.0)	No(0.0)	No(0.0)	No or little time(1.0)	No or little time(1.0)	No or little time(1.0)	No or little time(1.0)	a small portion of time(3.0)	No or little time(1.0)	No or little time(1.0)	No or little time(1.0)	a small portion of time(3.0)	No or little time(1.0)	No or little time(1.0)	No or little time(1.0)	Most or all of the time(1.0)	No or little time(1.0)	No or little time(1.0)	No or little time(1.0)	No or little time(4.0)	No or little time(1.0)	a small portion of time(3.0)	No or little time(1.0)
54	24	30.00%	Male(0.0)	30	Junior(0.0)	Technician(0.0)	<8000(0.0)	Health(0.0)	No(0.0)	Extremely low(0.0)	No(0.0)	No(0.0)	No or little time(1.0)	No or little time(1.0)	No or little time(1.0)	No or little time(1.0)	Most or all of the time(1.0)	No or little time(1.0)	No or little time(1.0)	No or little time(1.0)	Most or all of the time(1.0)	No or little time(1.0)	No or little time(1.0)	No or little time(1.0)	Most or all of the time(1.0)	No or little time(1.0)	No or little time(1.0)	a small portion of time(2.0)	No or little time(4.0)	No or little time(1.0)	Most or all of the time(1.0)	No or little time(1.0)
55	28	35.00%	Female(0.0)	45	Technical secondary school(0.0)	Nurse(0.0)	10000-20000(0.0)	Health(0.0)	No(0.0)	Low(0.0)	No(0.0)	No(0.0)	No or little time(1.0)	No or little time(1.0)	No or little time(1.0)	No or little time(1.0)	considerable time(2.0)	No or little time(1.0)	a small portion of time(2.0)	No or little time(1.0)	considerable time(2.0)	No or little time(1.0)	No or little time(1.0)	No or little time(1.0)	considerable time(2.0)	a small portion of time(2.0)	No or little time(1.0)	No or little time(1.0)	considerable time(2.0)	a small portion of time(2.0)	considerable time(2.0)	No or little time(1.0)
56	28	35.00%	Female(0.0)	28	Undergraduate(0.0)	Nurse(0.0)	10000-20000(0.0)	Health(0.0)	No(0.0)	High(0.0)	No(0.0)	Yes(0.0)	a small portion of time(2.0)	No or little time(1.0)	a small portion of time(2.0)	No or little time(1.0)	Most or all of the time(1.0)	No or little time(1.0)	No or little time(1.0)	a small portion of time(2.0)	Most or all of the time(1.0)	a small portion of time(2.0)	No or little time(1.0)	No or little time(1.0)	Most or all of the time(1.0)	No or little time(1.0)	a small portion of time(2.0)	No or little time(1.0)	considerable time(2.0)	a small portion of time(2.0)	considerable time(2.0)	No or little time(1.0)
57	24	30.00%	Female(0.0)	51	Junior(0.0)	Nurse(0.0)	10000-20000(0.0)	Health(0.0)	No(0.0)	Low(0.0)	No(0.0)	No(0.0)	a small portion of time(2.0)	No or little time(1.0)	No or little time(1.0)	No or little time(1.0)	considerable time(2.0)	No or little time(1.0)	No or little time(1.0)	No or little time(1.0)	Most or all of the time(1.0)	No or little time(1.0)	No or little time(1.0)	No or little time(1.0)	considerable time(2.0)	No or little time(1.0)	No or little time(1.0)	No or little time(1.0)	considerable time(2.0)	No or little time(1.0)	Most or all of the time(1.0)	No or little time(1.0)
58	22	27.50%	Female(0.0)	44	Doctor(0.0)	Doctor(0.0)	10000-20000(0.0)	Health(0.0)	No(0.0)	High(0.0)	No(0.0)	No(0.0)	No or little time(1.0)	No or little time(1.0)	No or little time(1.0)	No or little time(1.0)	considerable time(2.0)	No or little time(1.0)	No or little time(1.0)	a small portion of time(2.0)	Most or all of the time(1.0)	No or little time(1.0)	No or little time(1.0)	No or little time(1.0)	Most or all of the time(1.0)	No or little time(1.0)	No or little time(1.0)	No or little time(1.0)	Most or all of the time(1.0)	No or little time(1.0)	Most or all of the time(1.0)	No or little time(1.0)
59	27	33.75%	Male(0.0)	27	Junior(0.0)	Others(0.0)	<8000(0.0)	Health(0.0)	No(0.0)	High(0.0)	No(0.0)	Yes(0.0)	a small portion of time(2.0)	No or little time(1.0)	No or little time(1.0)	No or little time(1.0)	considerable time(2.0)	No or little time(1.0)	No or little time(1.0)	No or little time(1.0)	a small portion of time(3.0)	No or little time(1.0)	No or little time(1.0)	No or little time(1.0)	Most or all of the time(1.0)	No or little time(1.0)	No or little time(1.0)	a small portion of time(2.0)	considerable time(2.0)	No or little time(1.0)	considerable time(2.0)	No or little time(1.0)
60	27	33.75%	Female(0.0)	24	Technical secondary school(0.0)	Nurse(0.0)	10000-20000(0.0)	Health(0.0)	No(0.0)	Low(0.0)	No(0.0)	No(0.0)	a small portion of time(2.0)	a small portion of time(2.0)	a small portion of time(2.0)	No or little time(1.0)	Most or all of the time(1.0)	No or little time(1.0)	No or little time(1.0)	No or little time(1.0)	Most or all of the time(1.0)	a small portion of time(2.0)	No or little time(1.0)	No or little time(1.0)	Most or all of the time(1.0)	No or little time(1.0)	No or little time(1.0)	a small portion of time(2.0)	a small portion of time(3.0)	No or little time(1.0)	Most or all of the time(1.0)	No or little time(1.0)
61	33	41.25%	Male(0.0)	23	Undergraduate(0.0)	Others(0.0)	10000-20000(0.0)	Health(0.0)	No(0.0)	Extremely low(0.0)	No(0.0)	No(0.0)	a small portion of time(2.0)	No or little time(1.0)	No or little time(1.0)	No or little time(1.0)	No or little time(4.0)	No or little time(1.0)	a small portion of time(2.0)	No or little time(1.0)	No or little time(4.0)	No or little time(1.0)	No or little time(1.0)	No or little time(1.0)	No or little time(4.0)	No or little time(1.0)	No or little time(1.0)	a small portion of time(2.0)	considerable time(2.0)	No or little time(1.0)	Most or all of the time(1.0)	No or little time(1.0)
62	31	38.75%	Female(0.0)	35	Undergraduate(0.0)	Nurse(0.0)	20000-30000(0.0)	Health(0.0)	No(0.0)	Low(0.0)	No(0.0)	No(0.0)	a small portion of time(2.0)	a small portion of time(2.0)	a small portion of time(2.0)	No or little time(1.0)	considerable time(2.0)	No or little time(1.0)	No or little time(1.0)	considerable time(3.0)	Most or all of the time(1.0)	No or little time(1.0)	No or little time(1.0)	No or little time(1.0)	Most or all of the time(1.0)	No or little time(1.0)	No or little time(1.0)	No or little time(1.0)	No or little time(4.0)	No or little time(1.0)	a small portion of time(3.0)	No or little time(1.0)
63	29	36.25%	Female(0.0)	28	Master(0.0)	Doctor(0.0)	10000-20000(0.0)	Health(0.0)	No(0.0)	Medium(0.0)	No(0.0)	No(0.0)	No or little time(1.0)	No or little time(1.0)	No or little time(1.0)	No or little time(1.0)	considerable time(2.0)	No or little time(1.0)	a small portion of time(2.0)	a small portion of time(2.0)	considerable time(2.0)	a small portion of time(2.0)	No or little time(1.0)	No or little time(1.0)	Most or all of the time(1.0)	No or little time(1.0)	No or little time(1.0)	No or little time(1.0)	considerable time(2.0)	a small portion of time(2.0)	a small portion of time(3.0)	No or little time(1.0)
64	33	41.25%	Female(0.0)	38	Undergraduate(0.0)	Nurse(0.0)	10000-20000(0.0)	Health(0.0)	No(0.0)	Medium(0.0)	No(0.0)	No(0.0)	a small portion of time(2.0)	No or little time(1.0)	No or little time(1.0)	No or little time(1.0)	considerable time(2.0)	No or little time(1.0)	No or little time(1.0)	a small portion of time(2.0)	considerable time(2.0)	considerable time(3.0)	a small portion of time(2.0)	Most or all of the time(4.0)	Most or all of the time(1.0)	No or little time(1.0)	No or little time(1.0)	No or little time(1.0)	Most or all of the time(1.0)	No or little time(1.0)	considerable time(2.0)	considerable time(3.0)
65	27	33.75%	Female(0.0)	24	Undergraduate(0.0)	Nurse(0.0)	20000-30000(0.0)	Health(0.0)	No(0.0)	Medium(0.0)	No(0.0)	No(0.0)	a small portion of time(2.0)	No or little time(1.0)	No or little time(1.0)	No or little time(1.0)	considerable time(2.0)	No or little time(1.0)	No or little time(1.0)	No or little time(1.0)	Most or all of the time(1.0)	a small portion of time(2.0)	No or little time(1.0)	No or little time(1.0)	Most or all of the time(1.0)	No or little time(1.0)	No or little time(1.0)	a small portion of time(2.0)	Most or all of the time(1.0)	a small portion of time(2.0)	considerable time(2.0)	a small portion of time(2.0)
66	23	28.75%	Female(0.0)	23	Undergraduate(0.0)	Nurse(0.0)	10000-20000(0.0)	Health(0.0)	No(0.0)	Low(0.0)	No(0.0)	No(0.0)	No or little time(1.0)	No or little time(1.0)	No or little time(1.0)	No or little time(1.0)	No or little time(4.0)	No or little time(1.0)	No or little time(1.0)	No or little time(1.0)	Most or all of the time(1.0)	No or little time(1.0)	No or little time(1.0)	No or little time(1.0)	Most or all of the time(1.0)	No or little time(1.0)	No or little time(1.0)	No or little time(1.0)	Most or all of the time(1.0)	No or little time(1.0)	Most or all of the time(1.0)	No or little time(1.0)
67	33	41.25%	Female(0.0)	32	Undergraduate(0.0)	Nurse(0.0)	10000-20000(0.0)	Health(0.0)	No(0.0)	Medium(0.0)	No(0.0)	No(0.0)	a small portion of time(2.0)	a small portion of time(2.0)	a small portion of time(2.0)	No or little time(1.0)	considerable time(2.0)	No or little time(1.0)	No or little time(1.0)	a small portion of time(2.0)	considerable time(2.0)	No or little time(1.0)	No or little time(1.0)	No or little time(1.0)	Most or all of the time(1.0)	a small portion of time(2.0)	No or little time(1.0)	considerable time(3.0)	a small portion of time(3.0)	No or little time(1.0)	a small portion of time(3.0)	No or little time(1.0)
68	32	40.00%	Female(0.0)	26	Undergraduate(0.0)	Nurse(0.0)	10000-20000(0.0)	Health(0.0)	No(0.0)	High(0.0)	No(0.0)	No(0.0)	a small portion of time(2.0)	No or little time(1.0)	a small portion of time(2.0)	No or little time(1.0)	considerable time(2.0)	No or little time(1.0)	considerable time(3.0)	a small portion of time(2.0)	considerable time(2.0)	No or little time(1.0)	No or little time(1.0)	No or little time(1.0)	Most or all of the time(1.0)	No or little time(1.0)	No or little time(1.0)	a small portion of time(2.0)	a small portion of time(3.0)	No or little time(1.0)	considerable time(2.0)	a small portion of time(2.0)
69	35	43.75%	Female(0.0)	24	Undergraduate(0.0)	Nurse(0.0)	<8000(0.0)	Health(0.0)	No(0.0)	Low(0.0)	No(0.0)	No(0.0)	No or little time(1.0)	No or little time(1.0)	No or little time(1.0)	No or little time(1.0)	considerable time(2.0)	No or little time(1.0)	considerable time(3.0)	considerable time(3.0)	a small portion of time(3.0)	a small portion of time(2.0)	No or little time(1.0)	No or little time(1.0)	No or little time(4.0)	No or little time(1.0)	a small portion of time(2.0)	No or little time(1.0)	considerable time(2.0)	No or little time(1.0)	a small portion of time(3.0)	No or little time(1.0)
70	27	33.75%	Female(0.0)	38	Undergraduate(0.0)	Nurse(0.0)	20000-30000(0.0)	Health(0.0)	No(0.0)	Low(0.0)	No(0.0)	No(0.0)	No or little time(1.0)	No or little time(1.0)	No or little time(1.0)	No or little time(1.0)	Most or all of the time(1.0)	No or little time(1.0)	No or little time(1.0)	a small portion of time(2.0)	considerable time(2.0)	No or little time(1.0)	No or little time(1.0)	No or little time(1.0)	No or little time(4.0)	No or little time(1.0)	No or little time(1.0)	No or little time(1.0)	a small portion of time(3.0)	No or little time(1.0)	Most or all of the time(1.0)	No or little time(1.0)
71	42	52.50%	Female(0.0)	47	Undergraduate(0.0)	Nurse(0.0)	10000-20000(0.0)	Health(0.0)	No(0.0)	Low(0.0)	No(0.0)	No(0.0)	Most or all of the time(4.0)	considerable time(3.0)	considerable time(3.0)	considerable time(3.0)	considerable time(2.0)	No or little time(1.0)	a small portion of time(2.0)	considerable time(3.0)	a small portion of time(3.0)	a small portion of time(2.0)	a small portion of time(2.0)	No or little time(1.0)	Most or all of the time(1.0)	No or little time(1.0)	a small portion of time(2.0)	a small portion of time(2.0)	considerable time(2.0)	No or little time(1.0)	a small portion of time(3.0)	No or little time(1.0)
72	38	47.50%	Male(0.0)	26	Undergraduate(0.0)	Nurse(0.0)	<8000(0.0)	Health(0.0)	No(0.0)	Medium(0.0)	No(0.0)	No(0.0)	considerable time(3.0)	a small portion of time(2.0)	a small portion of time(2.0)	a small portion of time(2.0)	No or little time(4.0)	No or little time(1.0)	a small portion of time(2.0)	No or little time(1.0)	a small portion of time(3.0)	a small portion of time(2.0)	a small portion of time(2.0)	No or little time(1.0)	Most or all of the time(1.0)	No or little time(1.0)	No or little time(1.0)	No or little time(1.0)	a small portion of time(3.0)	a small portion of time(2.0)	a small portion of time(3.0)	No or little time(1.0)
73	30	37.50%	Male(0.0)	30	Master(0.0)	Doctor(0.0)	<8000(0.0)	Health(0.0)	No(0.0)	Medium(0.0)	No(0.0)	No(0.0)	No or little time(1.0)	No or little time(1.0)	No or little time(1.0)	No or little time(1.0)	a small portion of time(3.0)	No or little time(1.0)	No or little time(1.0)	No or little time(1.0)	a small portion of time(3.0)	No or little time(1.0)	No or little time(1.0)	No or little time(1.0)	a small portion of time(3.0)	No or little time(1.0)	No or little time(1.0)	No or little time(1.0)	a small portion of time(3.0)	No or little time(1.0)	a small portion of time(3.0)	No or little time(1.0)
74	34	42.50%	Female(0.0)	25	Undergraduate(0.0)	Nurse(0.0)	10000-20000(0.0)	Health(0.0)	No(0.0)	High(0.0)	No(0.0)	No(0.0)	a small portion of time(2.0)	a small portion of time(2.0)	a small portion of time(2.0)	No or little time(1.0)	considerable time(2.0)	No or little time(1.0)	No or little time(1.0)	a small portion of time(2.0)	considerable time(2.0)	a small portion of time(2.0)	No or little time(1.0)	No or little time(1.0)	No or little time(4.0)	No or little time(1.0)	a small portion of time(2.0)	No or little time(1.0)	considerable time(2.0)	No or little time(1.0)	considerable time(2.0)	a small portion of time(2.0)
75	27	33.75%	Female(0.0)	28	Undergraduate(0.0)	Nurse(0.0)	10000-20000(0.0)	Health(0.0)	No(0.0)	Medium(0.0)	No(0.0)	No(0.0)	a small portion of time(2.0)	No or little time(1.0)	No or little time(1.0)	No or little time(1.0)	Most or all of the time(1.0)	No or little time(1.0)	No or little time(1.0)	No or little time(1.0)	considerable time(2.0)	No or little time(1.0)	No or little time(1.0)	No or little time(1.0)	No or little time(4.0)	No or little time(1.0)	No or little time(1.0)	No or little time(1.0)	considerable time(2.0)	No or little time(1.0)	considerable time(2.0)	No or little time(1.0)
76	28	35.00%	Female(0.0)	25	Undergraduate(0.0)	Nurse(0.0)	<8000(0.0)	Health(0.0)	No(0.0)	Low(0.0)	No(0.0)	No(0.0)	a small portion of time(2.0)	No or little time(1.0)	a small portion of time(2.0)	No or little time(1.0)	Most or all of the time(1.0)	No or little time(1.0)	No or little time(1.0)	No or little time(1.0)	Most or all of the time(1.0)	No or little time(1.0)	No or little time(1.0)	No or little time(1.0)	No or little time(4.0)	No or little time(1.0)	No or little time(1.0)	No or little time(1.0)	considerable time(2.0)	No or little time(1.0)	considerable time(2.0)	a small portion of time(2.0)
77	31	38.75%	Female(0.0)	25	Undergraduate(0.0)	Nurse(0.0)	<8000(0.0)	Health(0.0)	No(0.0)	High(0.0)	No(0.0)	No(0.0)	No or little time(1.0)	No or little time(1.0)	No or little time(1.0)	No or little time(1.0)	No or little time(4.0)	No or little time(1.0)	No or little time(1.0)	No or little time(1.0)	No or little time(4.0)	a small portion of time(2.0)	No or little time(1.0)	No or little time(1.0)	Most or all of the time(1.0)	No or little time(1.0)	a small portion of time(2.0)	No or little time(1.0)	considerable time(2.0)	No or little time(1.0)	considerable time(2.0)	a small portion of time(2.0)
78	24	30.00%	Female(0.0)	28	Undergraduate(0.0)	Nurse(0.0)	10000-20000(0.0)	Health(0.0)	No(0.0)	Low(0.0)	No(0.0)	No(0.0)	No or little time(1.0)	No or little time(1.0)	No or little time(1.0)	No or little time(1.0)	No or little time(4.0)	No or little time(1.0)	No or little time(1.0)	No or little time(1.0)	considerable time(2.0)	No or little time(1.0)	No or little time(1.0)	No or little time(1.0)	Most or all of the time(1.0)	No or little time(1.0)	No or little time(1.0)	No or little time(1.0)	Most or all of the time(1.0)	No or little time(1.0)	Most or all of the time(1.0)	No or little time(1.0)
79	28	35.00%	Female(0.0)	48	Undergraduate(0.0)	Nurse(0.0)	10000-20000(0.0)	Health(0.0)	No(0.0)	Low(0.0)	No(0.0)	No(0.0)	No or little time(1.0)	No or little time(1.0)	No or little time(1.0)	No or little time(1.0)	a small portion of time(3.0)	No or little time(1.0)	No or little time(1.0)	No or little time(1.0)	considerable time(2.0)	a small portion of time(2.0)	No or little time(1.0)	No or little time(1.0)	Most or all of the time(1.0)	No or little time(1.0)	No or little time(1.0)	a small portion of time(2.0)	No or little time(4.0)	No or little time(1.0)	Most or all of the time(1.0)	No or little time(1.0)
80	27	33.75%	Female(0.0)	44	Undergraduate(0.0)	Nurse(0.0)	10000-20000(0.0)	Health(0.0)	No(0.0)	Medium(0.0)	No(0.0)	No(0.0)	a small portion of time(2.0)	No or little time(1.0)	No or little time(1.0)	No or little time(1.0)	considerable time(2.0)	No or little time(1.0)	No or little time(1.0)	No or little time(1.0)	No or little time(4.0)	No or little time(1.0)	No or little time(1.0)	No or little time(1.0)	Most or all of the time(1.0)	No or little time(1.0)	No or little time(1.0)	No or little time(1.0)	considerable time(2.0)	No or little time(1.0)	considerable time(2.0)	No or little time(1.0)
81	25	31.25%	Female(0.0)	29	Undergraduate(0.0)	Nurse(0.0)	10000-20000(0.0)	Health(0.0)	No(0.0)	Medium(0.0)	No(0.0)	No(0.0)	a small portion of time(2.0)	a small portion of time(2.0)	No or little time(1.0)	No or little time(1.0)	considerable time(2.0)	No or little time(1.0)	No or little time(1.0)	No or little time(1.0)	considerable time(2.0)	No or little time(1.0)	No or little time(1.0)	No or little time(1.0)	Most or all of the time(1.0)	No or little time(1.0)	No or little time(1.0)	No or little time(1.0)	Most or all of the time(1.0)	No or little time(1.0)	considerable time(2.0)	No or little time(1.0)
82	31	38.75%	Female(0.0)	38	Undergraduate(0.0)	Nurse(0.0)	<8000(0.0)	Health(0.0)	No(0.0)	Low(0.0)	No(0.0)	No(0.0)	No or little time(1.0)	No or little time(1.0)	No or little time(1.0)	No or little time(1.0)	considerable time(2.0)	No or little time(1.0)	No or little time(1.0)	a small portion of time(2.0)	considerable time(2.0)	a small portion of time(2.0)	No or little time(1.0)	No or little time(1.0)	No or little time(4.0)	No or little time(1.0)	a small portion of time(2.0)	No or little time(1.0)	considerable time(2.0)	No or little time(1.0)	a small portion of time(3.0)	No or little time(1.0)
83	26	32.50%	Female(0.0)	38	Undergraduate(0.0)	Nurse(0.0)	10000-20000(0.0)	Health(0.0)	No(0.0)	Low(0.0)	No(0.0)	No(0.0)	No or little time(1.0)	No or little time(1.0)	No or little time(1.0)	No or little time(1.0)	considerable time(2.0)	No or little time(1.0)	a small portion of time(2.0)	No or little time(1.0)	considerable time(2.0)	a small portion of time(2.0)	No or little time(1.0)	No or little time(1.0)	Most or all of the time(1.0)	No or little time(1.0)	No or little time(1.0)	No or little time(1.0)	Most or all of the time(1.0)	No or little time(1.0)	considerable time(2.0)	a small portion of time(2.0)
84	32	40.00%	Female(0.0)	34	Undergraduate(0.0)	Nurse(0.0)	<8000(0.0)	Health(0.0)	No(0.0)	Medium(0.0)	No(0.0)	No(0.0)	considerable time(3.0)	a small portion of time(2.0)	considerable time(3.0)	No or little time(1.0)	Most or all of the time(1.0)	No or little time(1.0)	No or little time(1.0)	a small portion of time(2.0)	considerable time(2.0)	a small portion of time(2.0)	No or little time(1.0)	No or little time(1.0)	Most or all of the time(1.0)	No or little time(1.0)	a small portion of time(2.0)	No or little time(1.0)	considerable time(2.0)	No or little time(1.0)	considerable time(2.0)	a small portion of time(2.0)
85	23	28.75%	Female(0.0)	25	Undergraduate(0.0)	Nurse(0.0)	10000-20000(0.0)	Health(0.0)	No(0.0)	Low(0.0)	No(0.0)	No(0.0)	No or little time(1.0)	No or little time(1.0)	No or little time(1.0)	No or little time(1.0)	considerable time(2.0)	No or little time(1.0)	No or little time(1.0)	No or little time(1.0)	considerable time(2.0)	No or little time(1.0)	No or little time(1.0)	No or little time(1.0)	Most or all of the time(1.0)	No or little time(1.0)	No or little time(1.0)	No or little time(1.0)	Most or all of the time(1.0)	No or little time(1.0)	considerable time(2.0)	No or little time(1.0)
86	39	48.75%	Female(0.0)	27	Undergraduate(0.0)	Nurse(0.0)	10000-20000(0.0)	Health(0.0)	No(0.0)	Medium(0.0)	No(0.0)	No(0.0)	a small portion of time(2.0)	a small portion of time(2.0)	a small portion of time(2.0)	No or little time(1.0)	considerable time(2.0)	No or little time(1.0)	a small portion of time(2.0)	considerable time(3.0)	considerable time(2.0)	a small portion of time(2.0)	a small portion of time(2.0)	a small portion of time(2.0)	considerable time(2.0)	a small portion of time(2.0)	a small portion of time(2.0)	No or little time(1.0)	a small portion of time(3.0)	a small portion of time(2.0)	a small portion of time(3.0)	No or little time(1.0)
87	20	25.00%	Female(0.0)	25	Undergraduate(0.0)	Nurse(0.0)	10000-20000(0.0)	Health(0.0)	No(0.0)	Low(0.0)	No(0.0)	No(0.0)	No or little time(1.0)	No or little time(1.0)	No or little time(1.0)	No or little time(1.0)	Most or all of the time(1.0)	No or little time(1.0)	No or little time(1.0)	No or little time(1.0)	Most or all of the time(1.0)	No or little time(1.0)	No or little time(1.0)	No or little time(1.0)	Most or all of the time(1.0)	No or little time(1.0)	No or little time(1.0)	No or little time(1.0)	Most or all of the time(1.0)	No or little time(1.0)	Most or all of the time(1.0)	No or little time(1.0)
88	30	37.50%	Female(0.0)	34	Undergraduate(0.0)	Nurse(0.0)	10000-20000(0.0)	Health(0.0)	Yes(0.0)	Extremely low(0.0)	No(0.0)	No(0.0)	a small portion of time(2.0)	No or little time(1.0)	No or little time(1.0)	No or little time(1.0)	considerable time(2.0)	No or little time(1.0)	No or little time(1.0)	a small portion of time(2.0)	a small portion of time(3.0)	No or little time(1.0)	No or little time(1.0)	No or little time(1.0)	No or little time(4.0)	No or little time(1.0)	No or little time(1.0)	No or little time(1.0)	a small portion of time(3.0)	No or little time(1.0)	Most or all of the time(1.0)	No or little time(1.0)
89	24	30.00%	Female(0.0)	37	Undergraduate(0.0)	Nurse(0.0)	20000-30000(0.0)	Health(0.0)	No(0.0)	Extremely low(0.0)	No(0.0)	No(0.0)	a small portion of time(2.0)	No or little time(1.0)	No or little time(1.0)	No or little time(1.0)	Most or all of the time(1.0)	No or little time(1.0)	No or little time(1.0)	No or little time(1.0)	Most or all of the time(1.0)	No or little time(1.0)	No or little time(1.0)	No or little time(1.0)	No or little time(4.0)	No or little time(1.0)	No or little time(1.0)	No or little time(1.0)	Most or all of the time(1.0)	No or little time(1.0)	Most or all of the time(1.0)	No or little time(1.0)
90	32	40.00%	Female(0.0)	33	Undergraduate(0.0)	Nurse(0.0)	20000-30000(0.0)	Health(0.0)	No(0.0)	Low(0.0)	No(0.0)	No(0.0)	a small portion of time(2.0)	a small portion of time(2.0)	a small portion of time(2.0)	a small portion of time(2.0)	considerable time(2.0)	No or little time(1.0)	a small portion of time(2.0)	considerable time(3.0)	Most or all of the time(1.0)	No or little time(1.0)	No or little time(1.0)	No or little time(1.0)	Most or all of the time(1.0)	No or little time(1.0)	No or little time(1.0)	No or little time(1.0)	No or little time(4.0)	No or little time(1.0)	considerable time(2.0)	No or little time(1.0)
91	26	32.50%	Female(0.0)	24	Undergraduate(0.0)	Nurse(0.0)	<8000(0.0)	Health(0.0)	No(0.0)	Low(0.0)	No(0.0)	No(0.0)	a small portion of time(2.0)	No or little time(1.0)	a small portion of time(2.0)	No or little time(1.0)	considerable time(2.0)	No or little time(1.0)	No or little time(1.0)	No or little time(1.0)	considerable time(2.0)	No or little time(1.0)	No or little time(1.0)	No or little time(1.0)	Most or all of the time(1.0)	No or little time(1.0)	No or little time(1.0)	No or little time(1.0)	Most or all of the time(1.0)	No or little time(1.0)	considerable time(2.0)	a small portion of time(2.0)
92	25	31.25%	Female(0.0)	35	Undergraduate(0.0)	Nurse(0.0)	10000-20000(0.0)	Health(0.0)	No(0.0)	Low(0.0)	No(0.0)	No(0.0)	a small portion of time(2.0)	No or little time(1.0)	No or little time(1.0)	No or little time(1.0)	No or little time(4.0)	No or little time(1.0)	No or little time(1.0)	No or little time(1.0)	Most or all of the time(1.0)	No or little time(1.0)	No or little time(1.0)	No or little time(1.0)	Most or all of the time(1.0)	No or little time(1.0)	No or little time(1.0)	No or little time(1.0)	Most or all of the time(1.0)	No or little time(1.0)	considerable time(2.0)	No or little time(1.0)
93	25	31.25%	Female(0.0)	25	Undergraduate(0.0)	Nurse(0.0)	10000-20000(0.0)	Health(0.0)	No(0.0)	Medium(0.0)	No(0.0)	No(0.0)	a small portion of time(2.0)	a small portion of time(2.0)	No or little time(1.0)	No or little time(1.0)	Most or all of the time(1.0)	No or little time(1.0)	No or little time(1.0)	No or little time(1.0)	Most or all of the time(1.0)	No or little time(1.0)	No or little time(1.0)	No or little time(1.0)	Most or all of the time(1.0)	a small portion of time(2.0)	No or little time(1.0)	a small portion of time(2.0)	Most or all of the time(1.0)	No or little time(1.0)	considerable time(2.0)	No or little time(1.0)
94	25	31.25%	Female(0.0)	25	Undergraduate(0.0)	Nurse(0.0)	10000-20000(0.0)	Health(0.0)	No(0.0)	Low(0.0)	No(0.0)	No(0.0)	No or little time(1.0)	No or little time(1.0)	No or little time(1.0)	No or little time(1.0)	Most or all of the time(1.0)	No or little time(1.0)	No or little time(1.0)	a small portion of time(2.0)	Most or all of the time(1.0)	No or little time(1.0)	No or little time(1.0)	No or little time(1.0)	No or little time(4.0)	No or little time(1.0)	No or little time(1.0)	No or little time(1.0)	Most or all of the time(1.0)	No or little time(1.0)	considerable time(2.0)	No or little time(1.0)
95	22	27.50%	Female(0.0)	36	Undergraduate(0.0)	Nurse(0.0)	20000-30000(0.0)	Health(0.0)	No(0.0)	Low(0.0)	No(0.0)	No(0.0)	No or little time(1.0)	No or little time(1.0)	No or little time(1.0)	No or little time(1.0)	Most or all of the time(1.0)	No or little time(1.0)	No or little time(1.0)	No or little time(1.0)	Most or all of the time(1.0)	No or little time(1.0)	No or little time(1.0)	No or little time(1.0)	Most or all of the time(1.0)	No or little time(1.0)	No or little time(1.0)	No or little time(1.0)	Most or all of the time(1.0)	No or little time(1.0)	a small portion of time(3.0)	No or little time(1.0)
96	21	26.25%	Female(0.0)	41	Technical secondary school(0.0)	Nurse(0.0)	20000-30000(0.0)	Health(0.0)	No(0.0)	Extremely low(0.0)	No(0.0)	No(0.0)	No or little time(1.0)	No or little time(1.0)	No or little time(1.0)	No or little time(1.0)	Most or all of the time(1.0)	No or little time(1.0)	No or little time(1.0)	No or little time(1.0)	Most or all of the time(1.0)	No or little time(1.0)	No or little time(1.0)	No or little time(1.0)	Most or all of the time(1.0)	a small portion of time(2.0)	No or little time(1.0)	No or little time(1.0)	Most or all of the time(1.0)	No or little time(1.0)	Most or all of the time(1.0)	No or little time(1.0)
97	21	26.25%	Female(0.0)	26	Undergraduate(0.0)	Nurse(0.0)	<8000(0.0)	Health(0.0)	No(0.0)	High(0.0)	No(0.0)	No(0.0)	No or little time(1.0)	No or little time(1.0)	No or little time(1.0)	No or little time(1.0)	Most or all of the time(1.0)	No or little time(1.0)	No or little time(1.0)	No or little time(1.0)	Most or all of the time(1.0)	No or little time(1.0)	No or little time(1.0)	No or little time(1.0)	Most or all of the time(1.0)	No or little time(1.0)	No or little time(1.0)	No or little time(1.0)	Most or all of the time(1.0)	No or little time(1.0)	Most or all of the time(1.0)	a small portion of time(2.0)
98	21	26.25%	Female(0.0)	50	Undergraduate(0.0)	Doctor(0.0)	20000-30000(0.0)	Health(0.0)	No(0.0)	Medium(0.0)	No(0.0)	No(0.0)	No or little time(1.0)	No or little time(1.0)	No or little time(1.0)	No or little time(1.0)	considerable time(2.0)	No or little time(1.0)	No or little time(1.0)	No or little time(1.0)	Most or all of the time(1.0)	No or little time(1.0)	No or little time(1.0)	No or little time(1.0)	Most or all of the time(1.0)	No or little time(1.0)	No or little time(1.0)	No or little time(1.0)	Most or all of the time(1.0)	No or little time(1.0)	Most or all of the time(1.0)	No or little time(1.0)
99	24	30.00%	Female(0.0)	23	Undergraduate(0.0)	Nurse(0.0)	<8000(0.0)	Health(0.0)	No(0.0)	Medium(0.0)	No(0.0)	No(0.0)	No or little time(1.0)	No or little time(1.0)	No or little time(1.0)	No or little time(1.0)	considerable time(2.0)	No or little time(1.0)	No or little time(1.0)	No or little time(1.0)	Most or all of the time(1.0)	No or little time(1.0)	No or little time(1.0)	No or little time(1.0)	No or little time(4.0)	No or little time(1.0)	No or little time(1.0)	No or little time(1.0)	Most or all of the time(1.0)	No or little time(1.0)	Most or all of the time(1.0)	No or little time(1.0)
100	27	33.75%	Female(0.0)	38	Undergraduate(0.0)	Nurse(0.0)	10000-20000(0.0)	Health(0.0)	No(0.0)	Medium(0.0)	No(0.0)	No(0.0)	a small portion of time(2.0)	No or little time(1.0)	No or little time(1.0)	No or little time(1.0)	No or little time(4.0)	No or little time(1.0)	No or little time(1.0)	No or little time(1.0)	considerable time(2.0)	No or little time(1.0)	No or little time(1.0)	No or little time(1.0)	Most or all of the time(1.0)	No or little time(1.0)	a small portion of time(2.0)	No or little time(1.0)	considerable time(2.0)	No or little time(1.0)	Most or all of the time(1.0)	No or little time(1.0)
101	23	28.75%	Female(0.0)	36	Undergraduate(0.0)	Nurse(0.0)	<8000(0.0)	Health(0.0)	No(0.0)	Low(0.0)	No(0.0)	No(0.0)	No or little time(1.0)	No or little time(1.0)	No or little time(1.0)	No or little time(1.0)	Most or all of the time(1.0)	No or little time(1.0)	No or little time(1.0)	No or little time(1.0)	Most or all of the time(1.0)	No or little time(1.0)	No or little time(1.0)	No or little time(1.0)	No or little time(4.0)	No or little time(1.0)	No or little time(1.0)	No or little time(1.0)	Most or all of the time(1.0)	No or little time(1.0)	Most or all of the time(1.0)	No or little time(1.0)
102	36	45.00%	Female(0.0)	35	Undergraduate(0.0)	Nurse(0.0)	<8000(0.0)	Health(0.0)	No(0.0)	Low(0.0)	No(0.0)	No(0.0)	considerable time(3.0)	considerable time(3.0)	a small portion of time(2.0)	a small portion of time(2.0)	considerable time(2.0)	No or little time(1.0)	a small portion of time(2.0)	a small portion of time(2.0)	considerable time(2.0)	No or little time(1.0)	No or little time(1.0)	No or little time(1.0)	No or little time(4.0)	No or little time(1.0)	No or little time(1.0)	No or little time(1.0)	considerable time(2.0)	No or little time(1.0)	a small portion of time(3.0)	No or little time(1.0)
103	21	26.25%	Female(0.0)	30	Undergraduate(0.0)	Nurse(0.0)	10000-20000(0.0)	Health(0.0)	No(0.0)	Medium(0.0)	No(0.0)	No(0.0)	No or little time(1.0)	No or little time(1.0)	No or little time(1.0)	No or little time(1.0)	Most or all of the time(1.0)	No or little time(1.0)	No or little time(1.0)	No or little time(1.0)	Most or all of the time(1.0)	No or little time(1.0)	No or little time(1.0)	No or little time(1.0)	Most or all of the time(1.0)	No or little time(1.0)	No or little time(1.0)	No or little time(1.0)	considerable time(2.0)	No or little time(1.0)	Most or all of the time(1.0)	No or little time(1.0)
104	28	35.00%	Male(0.0)	30	Undergraduate(0.0)	Nurse(0.0)	<8000(0.0)	Health(0.0)	No(0.0)	Medium(0.0)	No(0.0)	Yes(0.0)	a small portion of time(2.0)	No or little time(1.0)	No or little time(1.0)	No or little time(1.0)	considerable time(2.0)	No or little time(1.0)	No or little time(1.0)	No or little time(1.0)	considerable time(2.0)	No or little time(1.0)	No or little time(1.0)	No or little time(1.0)	Most or all of the time(1.0)	No or little time(1.0)	No or little time(1.0)	a small portion of time(2.0)	No or little time(4.0)	No or little time(1.0)	considerable time(2.0)	No or little time(1.0)
105	23	28.75%	Female(0.0)	44	Undergraduate(0.0)	Nurse(0.0)	10000-20000(0.0)	Health(0.0)	No(0.0)	Medium(0.0)	No(0.0)	No(0.0)	No or little time(1.0)	No or little time(1.0)	No or little time(1.0)	No or little time(1.0)	Most or all of the time(1.0)	No or little time(1.0)	No or little time(1.0)	No or little time(1.0)	Most or all of the time(1.0)	No or little time(1.0)	No or little time(1.0)	No or little time(1.0)	No or little time(4.0)	No or little time(1.0)	No or little time(1.0)	No or little time(1.0)	Most or all of the time(1.0)	No or little time(1.0)	Most or all of the time(1.0)	No or little time(1.0)
106	22	27.50%	Male(0.0)	26	Undergraduate(0.0)	Nurse(0.0)	20000-30000(0.0)	Health(0.0)	No(0.0)	Medium(0.0)	No(0.0)	No(0.0)	a small portion of time(2.0)	No or little time(1.0)	No or little time(1.0)	No or little time(1.0)	considerable time(2.0)	No or little time(1.0)	No or little time(1.0)	No or little time(1.0)	Most or all of the time(1.0)	No or little time(1.0)	No or little time(1.0)	No or little time(1.0)	Most or all of the time(1.0)	No or little time(1.0)	No or little time(1.0)	No or little time(1.0)	Most or all of the time(1.0)	No or little time(1.0)	Most or all of the time(1.0)	No or little time(1.0)
107	30	37.50%	Female(0.0)	37	Undergraduate(0.0)	Nurse(0.0)	10000-20000(0.0)	Health(0.0)	No(0.0)	High(0.0)	No(0.0)	No(0.0)	considerable time(3.0)	a small portion of time(2.0)	a small portion of time(2.0)	No or little time(1.0)	considerable time(2.0)	No or little time(1.0)	No or little time(1.0)	No or little time(1.0)	Most or all of the time(1.0)	No or little time(1.0)	No or little time(1.0)	No or little time(1.0)	Most or all of the time(1.0)	No or little time(1.0)	considerable time(3.0)	No or little time(1.0)	considerable time(2.0)	No or little time(1.0)	a small portion of time(3.0)	No or little time(1.0)
108	52	65.00%	Female(0.0)	49	Undergraduate(0.0)	Nurse(0.0)	10000-20000(0.0)	Health(0.0)	No(0.0)	Medium(0.0)	No(0.0)	No(0.0)	considerable time(3.0)	considerable time(3.0)	considerable time(3.0)	a small portion of time(2.0)	a small portion of time(3.0)	No or little time(1.0)	considerable time(3.0)	considerable time(3.0)	considerable time(2.0)	Most or all of the time(4.0)	considerable time(3.0)	No or little time(1.0)	a small portion of time(3.0)	No or little time(1.0)	considerable time(3.0)	a small portion of time(2.0)	a small portion of time(3.0)	a small portion of time(2.0)	No or little time(4.0)	considerable time(3.0)
109	30	37.50%	Male(0.0)	28	Master(0.0)	Doctor(0.0)	20000-30000(0.0)	Health(0.0)	Yes(0.0)	High(0.0)	No(0.0)	No(0.0)	No or little time(1.0)	No or little time(1.0)	No or little time(1.0)	No or little time(1.0)	considerable time(2.0)	No or little time(1.0)	No or little time(1.0)	a small portion of time(2.0)	considerable time(2.0)	No or little time(1.0)	No or little time(1.0)	No or little time(1.0)	No or little time(4.0)	No or little time(1.0)	a small portion of time(2.0)	No or little time(1.0)	considerable time(2.0)	No or little time(1.0)	considerable time(2.0)	a small portion of time(2.0)
110	24	30.00%	Female(0.0)	28	Undergraduate(0.0)	Nurse(0.0)	20000-30000(0.0)	Health(0.0)	No(0.0)	High(0.0)	No(0.0)	No(0.0)	a small portion of time(2.0)	No or little time(1.0)	No or little time(1.0)	No or little time(1.0)	Most or all of the time(1.0)	No or little time(1.0)	No or little time(1.0)	No or little time(1.0)	Most or all of the time(1.0)	No or little time(1.0)	No or little time(1.0)	No or little time(1.0)	No or little time(4.0)	No or little time(1.0)	No or little time(1.0)	No or little time(1.0)	Most or all of the time(1.0)	No or little time(1.0)	Most or all of the time(1.0)	No or little time(1.0)
111	23	28.75%	Female(0.0)	43	Master(0.0)	Doctor(0.0)	20000-30000(0.0)	Health(0.0)	No(0.0)	Medium(0.0)	No(0.0)	Yes(0.0)	No or little time(1.0)	No or little time(1.0)	a small portion of time(2.0)	No or little time(1.0)	considerable time(2.0)	No or little time(1.0)	No or little time(1.0)	No or little time(1.0)	Most or all of the time(1.0)	No or little time(1.0)	No or little time(1.0)	No or little time(1.0)	Most or all of the time(1.0)	No or little time(1.0)	No or little time(1.0)	No or little time(1.0)	Most or all of the time(1.0)	No or little time(1.0)	Most or all of the time(1.0)	a small portion of time(2.0)
112	36	45.00%	Male(0.0)	38	Master(0.0)	Doctor(0.0)	<8000(0.0)	Others(0.0)	No(0.0)	Medium(0.0)	No(0.0)	No(0.0)	a small portion of time(2.0)	No or little time(1.0)	No or little time(1.0)	a small portion of time(2.0)	a small portion of time(3.0)	No or little time(1.0)	a small portion of time(2.0)	a small portion of time(2.0)	a small portion of time(3.0)	a small portion of time(2.0)	a small portion of time(2.0)	a small portion of time(2.0)	a small portion of time(3.0)	a small portion of time(2.0)	No or little time(1.0)	No or little time(1.0)	Most or all of the time(1.0)	No or little time(1.0)	a small portion of time(3.0)	No or little time(1.0)
113	29	36.25%	Male(0.0)	45	Master(0.0)	Doctor(0.0)	>50000(0.0)	Health(0.0)	No(0.0)	Extremely low(0.0)	No(0.0)	No(0.0)	No or little time(1.0)	No or little time(1.0)	No or little time(1.0)	No or little time(1.0)	Most or all of the time(1.0)	No or little time(1.0)	No or little time(1.0)	No or little time(1.0)	No or little time(4.0)	No or little time(1.0)	No or little time(1.0)	No or little time(1.0)	No or little time(4.0)	No or little time(1.0)	No or little time(1.0)	No or little time(1.0)	No or little time(4.0)	No or little time(1.0)	Most or all of the time(1.0)	No or little time(1.0)
114	34	42.50%	Female(0.0)	25	Undergraduate(0.0)	Nurse(0.0)	<8000(0.0)	Health(0.0)	No(0.0)	Low(0.0)	No(0.0)	No(0.0)	a small portion of time(2.0)	a small portion of time(2.0)	a small portion of time(2.0)	No or little time(1.0)	considerable time(2.0)	No or little time(1.0)	a small portion of time(2.0)	a small portion of time(2.0)	considerable time(2.0)	No or little time(1.0)	No or little time(1.0)	No or little time(1.0)	No or little time(4.0)	No or little time(1.0)	a small portion of time(2.0)	a small portion of time(2.0)	considerable time(2.0)	No or little time(1.0)	considerable time(2.0)	No or little time(1.0)
115	24	30.00%	Female(0.0)	28	Undergraduate(0.0)	Nurse(0.0)	<8000(0.0)	Health(0.0)	No(0.0)	Low(0.0)	No(0.0)	No(0.0)	No or little time(1.0)	No or little time(1.0)	No or little time(1.0)	No or little time(1.0)	considerable time(2.0)	No or little time(1.0)	No or little time(1.0)	No or little time(1.0)	Most or all of the time(1.0)	No or little time(1.0)	No or little time(1.0)	No or little time(1.0)	Most or all of the time(1.0)	No or little time(1.0)	No or little time(1.0)	a small portion of time(2.0)	considerable time(2.0)	No or little time(1.0)	considerable time(2.0)	No or little time(1.0)
116	37	46.25%	Female(0.0)	29	Undergraduate(0.0)	Nurse(0.0)	10000-20000(0.0)	Health(0.0)	No(0.0)	Low(0.0)	No(0.0)	No(0.0)	a small portion of time(2.0)	No or little time(1.0)	a small portion of time(2.0)	No or little time(1.0)	considerable time(2.0)	No or little time(1.0)	Most or all of the time(4.0)	considerable time(3.0)	considerable time(2.0)	considerable time(3.0)	No or little time(1.0)	No or little time(1.0)	Most or all of the time(1.0)	No or little time(1.0)	No or little time(1.0)	a small portion of time(2.0)	Most or all of the time(1.0)	a small portion of time(2.0)	No or little time(4.0)	a small portion of time(2.0)
117	40	50.00%	Female(0.0)	29	Undergraduate(0.0)	Nurse(0.0)	10000-20000(0.0)	Health(0.0)	No(0.0)	High(0.0)	No(0.0)	No(0.0)	considerable time(3.0)	a small portion of time(2.0)	a small portion of time(2.0)	No or little time(1.0)	a small portion of time(3.0)	No or little time(1.0)	No or little time(1.0)	considerable time(3.0)	a small portion of time(3.0)	No or little time(1.0)	No or little time(1.0)	No or little time(1.0)	considerable time(2.0)	No or little time(1.0)	a small portion of time(2.0)	considerable time(3.0)	a small portion of time(3.0)	No or little time(1.0)	No or little time(4.0)	a small portion of time(2.0)
118	37	46.25%	Female(0.0)	40	Undergraduate(0.0)	Nurse(0.0)	<8000(0.0)	Health(0.0)	No(0.0)	Low(0.0)	No(0.0)	No(0.0)	a small portion of time(2.0)	a small portion of time(2.0)	a small portion of time(2.0)	No or little time(1.0)	a small portion of time(3.0)	No or little time(1.0)	No or little time(1.0)	a small portion of time(2.0)	a small portion of time(3.0)	a small portion of time(2.0)	No or little time(1.0)	No or little time(1.0)	No or little time(4.0)	a small portion of time(2.0)	No or little time(1.0)	No or little time(1.0)	a small portion of time(3.0)	No or little time(1.0)	a small portion of time(3.0)	No or little time(1.0)
119	25	31.25%	Female(0.0)	26	Undergraduate(0.0)	Nurse(0.0)	<8000(0.0)	Health(0.0)	No(0.0)	Low(0.0)	No(0.0)	No(0.0)	No or little time(1.0)	No or little time(1.0)	No or little time(1.0)	No or little time(1.0)	a small portion of time(3.0)	No or little time(1.0)	No or little time(1.0)	a small portion of time(2.0)	Most or all of the time(1.0)	a small portion of time(2.0)	No or little time(1.0)	No or little time(1.0)	Most or all of the time(1.0)	No or little time(1.0)	No or little time(1.0)	a small portion of time(2.0)	Most or all of the time(1.0)	No or little time(1.0)	Most or all of the time(1.0)	No or little time(1.0)
120	33	41.25%	Female(0.0)	32	Undergraduate(0.0)	Nurse(0.0)	10000-20000(0.0)	Health(0.0)	No(0.0)	Medium(0.0)	No(0.0)	No(0.0)	a small portion of time(2.0)	a small portion of time(2.0)	a small portion of time(2.0)	No or little time(1.0)	considerable time(2.0)	a small portion of time(2.0)	No or little time(1.0)	considerable time(3.0)	considerable time(2.0)	a small portion of time(2.0)	No or little time(1.0)	No or little time(1.0)	Most or all of the time(1.0)	No or little time(1.0)	No or little time(1.0)	No or little time(1.0)	considerable time(2.0)	No or little time(1.0)	a small portion of time(3.0)	a small portion of time(2.0)
121	33	41.25%	Female(0.0)	27	Undergraduate(0.0)	Nurse(0.0)	10000-20000(0.0)	Health(0.0)	No(0.0)	Low(0.0)	No(0.0)	No(0.0)	a small portion of time(2.0)	a small portion of time(2.0)	a small portion of time(2.0)	No or little time(1.0)	considerable time(2.0)	No or little time(1.0)	No or little time(1.0)	considerable time(3.0)	a small portion of time(3.0)	considerable time(3.0)	No or little time(1.0)	No or little time(1.0)	Most or all of the time(1.0)	No or little time(1.0)	considerable time(3.0)	No or little time(1.0)	Most or all of the time(1.0)	No or little time(1.0)	considerable time(2.0)	No or little time(1.0)
122	33	41.25%	Female(0.0)	25	Undergraduate(0.0)	Nurse(0.0)	10000-20000(0.0)	Health(0.0)	No(0.0)	Low(0.0)	No(0.0)	No(0.0)	considerable time(3.0)	a small portion of time(2.0)	considerable time(3.0)	No or little time(1.0)	considerable time(2.0)	No or little time(1.0)	No or little time(1.0)	a small portion of time(2.0)	considerable time(2.0)	a small portion of time(2.0)	a small portion of time(2.0)	No or little time(1.0)	Most or all of the time(1.0)	a small portion of time(2.0)	a small portion of time(2.0)	No or little time(1.0)	Most or all of the time(1.0)	No or little time(1.0)	considerable time(2.0)	No or little time(1.0)
123	29	36.25%	Female(0.0)	34	Undergraduate(0.0)	Nurse(0.0)	20000-30000(0.0)	Health(0.0)	No(0.0)	Medium(0.0)	No(0.0)	No(0.0)	No or little time(1.0)	No or little time(1.0)	No or little time(1.0)	No or little time(1.0)	considerable time(2.0)	a small portion of time(2.0)	a small portion of time(2.0)	considerable time(3.0)	considerable time(2.0)	No or little time(1.0)	a small portion of time(2.0)	No or little time(1.0)	Most or all of the time(1.0)	No or little time(1.0)	No or little time(1.0)	No or little time(1.0)	Most or all of the time(1.0)	No or little time(1.0)	a small portion of time(3.0)	No or little time(1.0)
124	29	36.25%	Female(0.0)	27	Undergraduate(0.0)	Nurse(0.0)	<8000(0.0)	Common cold or influenza(0.0)	No(0.0)	Medium(0.0)	No(0.0)	No(0.0)	a small portion of time(2.0)	a small portion of time(2.0)	a small portion of time(2.0)	No or little time(1.0)	Most or all of the time(1.0)	No or little time(1.0)	No or little time(1.0)	a small portion of time(2.0)	Most or all of the time(1.0)	a small portion of time(2.0)	No or little time(1.0)	No or little time(1.0)	a small portion of time(3.0)	No or little time(1.0)	a small portion of time(2.0)	No or little time(1.0)	considerable time(2.0)	No or little time(1.0)	Most or all of the time(1.0)	No or little time(1.0)
125	38	47.50%	Female(0.0)	43	Master(0.0)	Nurse(0.0)	10000-20000(0.0)	Health(0.0)	No(0.0)	Medium(0.0)	No(0.0)	No(0.0)	a small portion of time(2.0)	a small portion of time(2.0)	a small portion of time(2.0)	a small portion of time(2.0)	a small portion of time(3.0)	No or little time(1.0)	a small portion of time(2.0)	a small portion of time(2.0)	a small portion of time(3.0)	a small portion of time(2.0)	No or little time(1.0)	No or little time(1.0)	Most or all of the time(1.0)	a small portion of time(2.0)	a small portion of time(2.0)	a small portion of time(2.0)	considerable time(2.0)	a small portion of time(2.0)	a small portion of time(3.0)	No or little time(1.0)
126	47	58.75%	Female(0.0)	26	Undergraduate(0.0)	Nurse(0.0)	10000-20000(0.0)	Health(0.0)	No(0.0)	Low(0.0)	No(0.0)	No(0.0)	considerable time(3.0)	a small portion of time(2.0)	considerable time(3.0)	considerable time(3.0)	a small portion of time(3.0)	No or little time(1.0)	a small portion of time(2.0)	considerable time(3.0)	a small portion of time(3.0)	a small portion of time(2.0)	a small portion of time(2.0)	No or little time(1.0)	considerable time(2.0)	No or little time(1.0)	a small portion of time(2.0)	considerable time(3.0)	No or little time(4.0)	No or little time(1.0)	No or little time(4.0)	a small portion of time(2.0)
127	40	50.00%	Female(0.0)	31	Undergraduate(0.0)	Nurse(0.0)	10000-20000(0.0)	Health(0.0)	No(0.0)	Low(0.0)	No(0.0)	No(0.0)	a small portion of time(2.0)	a small portion of time(2.0)	a small portion of time(2.0)	a small portion of time(2.0)	a small portion of time(3.0)	No or little time(1.0)	No or little time(1.0)	a small portion of time(2.0)	No or little time(4.0)	No or little time(1.0)	No or little time(1.0)	No or little time(1.0)	No or little time(4.0)	No or little time(1.0)	No or little time(1.0)	No or little time(1.0)	No or little time(4.0)	No or little time(1.0)	No or little time(4.0)	a small portion of time(2.0)
128	27	33.75%	Female(0.0)	29	Undergraduate(0.0)	Nurse(0.0)	20000-30000(0.0)	Health(0.0)	No(0.0)	Medium(0.0)	No(0.0)	No(0.0)	a small portion of time(2.0)	No or little time(1.0)	No or little time(1.0)	No or little time(1.0)	Most or all of the time(1.0)	No or little time(1.0)	No or little time(1.0)	a small portion of time(2.0)	considerable time(2.0)	No or little time(1.0)	No or little time(1.0)	No or little time(1.0)	No or little time(4.0)	No or little time(1.0)	No or little time(1.0)	No or little time(1.0)	Most or all of the time(1.0)	No or little time(1.0)	considerable time(2.0)	No or little time(1.0)
129	28	35.00%	Female(0.0)	30	Undergraduate(0.0)	Nurse(0.0)	10000-20000(0.0)	Health(0.0)	No(0.0)	Medium(0.0)	No(0.0)	No(0.0)	No or little time(1.0)	a small portion of time(2.0)	No or little time(1.0)	No or little time(1.0)	No or little time(4.0)	No or little time(1.0)	a small portion of time(2.0)	No or little time(1.0)	considerable time(2.0)	No or little time(1.0)	No or little time(1.0)	No or little time(1.0)	Most or all of the time(1.0)	No or little time(1.0)	No or little time(1.0)	No or little time(1.0)	Most or all of the time(1.0)	No or little time(1.0)	considerable time(2.0)	a small portion of time(2.0)
130	25	31.25%	Female(0.0)	30	Undergraduate(0.0)	Nurse(0.0)	10000-20000(0.0)	Health(0.0)	Yes(0.0)	Medium(0.0)	No(0.0)	No(0.0)	a small portion of time(2.0)	No or little time(1.0)	No or little time(1.0)	No or little time(1.0)	considerable time(2.0)	No or little time(1.0)	No or little time(1.0)	a small portion of time(2.0)	considerable time(2.0)	a small portion of time(2.0)	No or little time(1.0)	No or little time(1.0)	Most or all of the time(1.0)	No or little time(1.0)	No or little time(1.0)	No or little time(1.0)	Most or all of the time(1.0)	No or little time(1.0)	Most or all of the time(1.0)	No or little time(1.0)
131	41	51.25%	Female(0.0)	34	Undergraduate(0.0)	Nurse(0.0)	10000-20000(0.0)	Health(0.0)	No(0.0)	Medium(0.0)	No(0.0)	No(0.0)	considerable time(3.0)	a small portion of time(2.0)	a small portion of time(2.0)	No or little time(1.0)	considerable time(2.0)	No or little time(1.0)	No or little time(1.0)	considerable time(3.0)	a small portion of time(3.0)	considerable time(3.0)	No or little time(1.0)	No or little time(1.0)	No or little time(4.0)	No or little time(1.0)	considerable time(3.0)	No or little time(1.0)	a small portion of time(3.0)	a small portion of time(2.0)	a small portion of time(3.0)	No or little time(1.0)
132	27	33.75%	Female(0.0)	40	Undergraduate(0.0)	Nurse(0.0)	20000-30000(0.0)	Health(0.0)	No(0.0)	Low(0.0)	No(0.0)	No(0.0)	a small portion of time(2.0)	No or little time(1.0)	No or little time(1.0)	No or little time(1.0)	considerable time(2.0)	No or little time(1.0)	No or little time(1.0)	a small portion of time(2.0)	considerable time(2.0)	No or little time(1.0)	No or little time(1.0)	No or little time(1.0)	Most or all of the time(1.0)	No or little time(1.0)	No or little time(1.0)	a small portion of time(2.0)	Most or all of the time(1.0)	No or little time(1.0)	considerable time(2.0)	a small portion of time(2.0)
133	34	42.50%	Female(0.0)	32	Undergraduate(0.0)	Nurse(0.0)	20000-30000(0.0)	Health(0.0)	No(0.0)	Extremely low(0.0)	No(0.0)	Yes(0.0)	a small portion of time(2.0)	No or little time(1.0)	a small portion of time(2.0)	No or little time(1.0)	considerable time(2.0)	No or little time(1.0)	No or little time(1.0)	a small portion of time(2.0)	considerable time(2.0)	a small portion of time(2.0)	No or little time(1.0)	No or little time(1.0)	considerable time(2.0)	No or little time(1.0)	No or little time(1.0)	considerable time(3.0)	considerable time(2.0)	a small portion of time(2.0)	a small portion of time(3.0)	a small portion of time(2.0)
134	41	51.25%	Female(0.0)	36	Undergraduate(0.0)	Nurse(0.0)	10000-20000(0.0)	Health(0.0)	No(0.0)	Low(0.0)	No(0.0)	No(0.0)	considerable time(3.0)	a small portion of time(2.0)	considerable time(3.0)	No or little time(1.0)	a small portion of time(3.0)	No or little time(1.0)	No or little time(1.0)	considerable time(3.0)	a small portion of time(3.0)	a small portion of time(2.0)	No or little time(1.0)	a small portion of time(2.0)	a small portion of time(3.0)	a small portion of time(2.0)	No or little time(1.0)	No or little time(1.0)	considerable time(2.0)	a small portion of time(2.0)	a small portion of time(3.0)	a small portion of time(2.0)
135	35	43.75%	Female(0.0)	25	Undergraduate(0.0)	Nurse(0.0)	10000-20000(0.0)	Health(0.0)	No(0.0)	Medium(0.0)	No(0.0)	No(0.0)	a small portion of time(2.0)	a small portion of time(2.0)	considerable time(3.0)	considerable time(3.0)	a small portion of time(3.0)	No or little time(1.0)	No or little time(1.0)	a small portion of time(2.0)	considerable time(2.0)	No or little time(1.0)	No or little time(1.0)	No or little time(1.0)	No or little time(4.0)	No or little time(1.0)	No or little time(1.0)	a small portion of time(2.0)	Most or all of the time(1.0)	a small portion of time(2.0)	Most or all of the time(1.0)	No or little time(1.0)
136	25	31.25%	Female(0.0)	25	Undergraduate(0.0)	Nurse(0.0)	10000-20000(0.0)	Health(0.0)	No(0.0)	Medium(0.0)	No(0.0)	No(0.0)	No or little time(1.0)	No or little time(1.0)	No or little time(1.0)	No or little time(1.0)	considerable time(2.0)	No or little time(1.0)	No or little time(1.0)	No or little time(1.0)	considerable time(2.0)	No or little time(1.0)	No or little time(1.0)	No or little time(1.0)	Most or all of the time(1.0)	No or little time(1.0)	No or little time(1.0)	No or little time(1.0)	a small portion of time(3.0)	No or little time(1.0)	considerable time(2.0)	No or little time(1.0)
137	28	35.00%	Male(0.0)	28	Master(0.0)	Doctor(0.0)	20000-30000(0.0)	Health(0.0)	No(0.0)	Low(0.0)	No(0.0)	No(0.0)	a small portion of time(2.0)	No or little time(1.0)	No or little time(1.0)	No or little time(1.0)	considerable time(2.0)	a small portion of time(2.0)	No or little time(1.0)	No or little time(1.0)	considerable time(2.0)	No or little time(1.0)	No or little time(1.0)	No or little time(1.0)	Most or all of the time(1.0)	No or little time(1.0)	a small portion of time(2.0)	No or little time(1.0)	Most or all of the time(1.0)	a small portion of time(2.0)	considerable time(2.0)	a small portion of time(2.0)
138	34	42.50%	Female(0.0)	25	Undergraduate(0.0)	Nurse(0.0)	10000-20000(0.0)	Health(0.0)	No(0.0)	Medium(0.0)	No(0.0)	No(0.0)	a small portion of time(2.0)	a small portion of time(2.0)	a small portion of time(2.0)	a small portion of time(2.0)	considerable time(2.0)	a small portion of time(2.0)	a small portion of time(2.0)	a small portion of time(2.0)	considerable time(2.0)	a small portion of time(2.0)	a small portion of time(2.0)	No or little time(1.0)	No or little time(4.0)	No or little time(1.0)	No or little time(1.0)	No or little time(1.0)	Most or all of the time(1.0)	No or little time(1.0)	Most or all of the time(1.0)	No or little time(1.0)
139	28	35.00%	Female(0.0)	29	Master(0.0)	Doctor(0.0)	20000-30000(0.0)	Health(0.0)	No(0.0)	High(0.0)	No(0.0)	No(0.0)	a small portion of time(2.0)	a small portion of time(2.0)	a small portion of time(2.0)	No or little time(1.0)	considerable time(2.0)	No or little time(1.0)	a small portion of time(2.0)	a small portion of time(2.0)	Most or all of the time(1.0)	No or little time(1.0)	No or little time(1.0)	No or little time(1.0)	Most or all of the time(1.0)	No or little time(1.0)	No or little time(1.0)	No or little time(1.0)	considerable time(2.0)	No or little time(1.0)	considerable time(2.0)	No or little time(1.0)
140	35	43.75%	Female(0.0)	32	Undergraduate(0.0)	Nurse(0.0)	10000-20000(0.0)	Health(0.0)	No(0.0)	Low(0.0)	No(0.0)	No(0.0)	a small portion of time(2.0)	considerable time(3.0)	considerable time(3.0)	No or little time(1.0)	considerable time(2.0)	No or little time(1.0)	considerable time(3.0)	No or little time(1.0)	considerable time(2.0)	No or little time(1.0)	No or little time(1.0)	No or little time(1.0)	No or little time(4.0)	No or little time(1.0)	No or little time(1.0)	No or little time(1.0)	a small portion of time(3.0)	No or little time(1.0)	Most or all of the time(1.0)	a small portion of time(2.0)
141	26	32.50%	Female(0.0)	28	Undergraduate(0.0)	Nurse(0.0)	10000-20000(0.0)	Health(0.0)	No(0.0)	High(0.0)	No(0.0)	No(0.0)	a small portion of time(2.0)	No or little time(1.0)	No or little time(1.0)	No or little time(1.0)	considerable time(2.0)	No or little time(1.0)	a small portion of time(2.0)	a small portion of time(2.0)	Most or all of the time(1.0)	a small portion of time(2.0)	No or little time(1.0)	No or little time(1.0)	Most or all of the time(1.0)	a small portion of time(2.0)	No or little time(1.0)	No or little time(1.0)	Most or all of the time(1.0)	No or little time(1.0)	Most or all of the time(1.0)	No or little time(1.0)
142	29	36.25%	Female(0.0)	25	Undergraduate(0.0)	Nurse(0.0)	<8000(0.0)	Health(0.0)	No(0.0)	Medium(0.0)	No(0.0)	No(0.0)	considerable time(3.0)	considerable time(3.0)	a small portion of time(2.0)	No or little time(1.0)	a small portion of time(3.0)	No or little time(1.0)	No or little time(1.0)	No or little time(1.0)	Most or all of the time(1.0)	No or little time(1.0)	No or little time(1.0)	No or little time(1.0)	Most or all of the time(1.0)	No or little time(1.0)	No or little time(1.0)	No or little time(1.0)	considerable time(2.0)	No or little time(1.0)	considerable time(2.0)	No or little time(1.0)
143	20	25.00%	Female(0.0)	30	Undergraduate(0.0)	Nurse(0.0)	10000-20000(0.0)	Health(0.0)	No(0.0)	High(0.0)	No(0.0)	No(0.0)	No or little time(1.0)	No or little time(1.0)	No or little time(1.0)	No or little time(1.0)	Most or all of the time(1.0)	No or little time(1.0)	No or little time(1.0)	No or little time(1.0)	Most or all of the time(1.0)	No or little time(1.0)	No or little time(1.0)	No or little time(1.0)	Most or all of the time(1.0)	No or little time(1.0)	No or little time(1.0)	No or little time(1.0)	Most or all of the time(1.0)	No or little time(1.0)	Most or all of the time(1.0)	No or little time(1.0)
144	25	31.25%	Female(0.0)	25	Undergraduate(0.0)	Nurse(0.0)	>50000(0.0)	Health(0.0)	No(0.0)	Medium(0.0)	No(0.0)	No(0.0)	No or little time(1.0)	No or little time(1.0)	No or little time(1.0)	No or little time(1.0)	Most or all of the time(1.0)	No or little time(1.0)	No or little time(1.0)	No or little time(1.0)	Most or all of the time(1.0)	No or little time(1.0)	No or little time(1.0)	No or little time(1.0)	No or little time(4.0)	No or little time(1.0)	No or little time(1.0)	No or little time(1.0)	considerable time(2.0)	No or little time(1.0)	considerable time(2.0)	No or little time(1.0)
145	41	51.25%	Female(0.0)	35	Undergraduate(0.0)	Nurse(0.0)	10000-20000(0.0)	Health(0.0)	No(0.0)	Medium(0.0)	No(0.0)	No(0.0)	a small portion of time(2.0)	a small portion of time(2.0)	a small portion of time(2.0)	No or little time(1.0)	considerable time(2.0)	No or little time(1.0)	considerable time(3.0)	considerable time(3.0)	a small portion of time(3.0)	a small portion of time(2.0)	a small portion of time(2.0)	No or little time(1.0)	Most or all of the time(1.0)	No or little time(1.0)	a small portion of time(2.0)	considerable time(3.0)	considerable time(2.0)	a small portion of time(2.0)	a small portion of time(3.0)	considerable time(3.0)
146	30	37.50%	Female(0.0)	30	Undergraduate(0.0)	Nurse(0.0)	10000-20000(0.0)	Health(0.0)	No(0.0)	Extremely low(0.0)	No(0.0)	No(0.0)	a small portion of time(2.0)	No or little time(1.0)	No or little time(1.0)	No or little time(1.0)	Most or all of the time(1.0)	No or little time(1.0)	No or little time(1.0)	No or little time(1.0)	No or little time(4.0)	No or little time(1.0)	No or little time(1.0)	No or little time(1.0)	No or little time(4.0)	No or little time(1.0)	No or little time(1.0)	No or little time(1.0)	No or little time(4.0)	No or little time(1.0)	Most or all of the time(1.0)	No or little time(1.0)
147	32	40.00%	Female(0.0)	34	Undergraduate(0.0)	Nurse(0.0)	>50000(0.0)	Others(0.0)	No(0.0)	High(0.0)	No(0.0)	No(0.0)	considerable time(3.0)	considerable time(3.0)	a small portion of time(2.0)	a small portion of time(2.0)	No or little time(4.0)	No or little time(1.0)	No or little time(1.0)	a small portion of time(2.0)	considerable time(2.0)	No or little time(1.0)	No or little time(1.0)	No or little time(1.0)	Most or all of the time(1.0)	No or little time(1.0)	No or little time(1.0)	No or little time(1.0)	Most or all of the time(1.0)	No or little time(1.0)	considerable time(2.0)	No or little time(1.0)
148	28	35.00%	Female(0.0)	30	Undergraduate(0.0)	Nurse(0.0)	<8000(0.0)	Health(0.0)	No(0.0)	Low(0.0)	No(0.0)	Yes(0.0)	a small portion of time(2.0)	a small portion of time(2.0)	a small portion of time(2.0)	No or little time(1.0)	considerable time(2.0)	No or little time(1.0)	No or little time(1.0)	No or little time(1.0)	considerable time(2.0)	No or little time(1.0)	No or little time(1.0)	No or little time(1.0)	Most or all of the time(1.0)	No or little time(1.0)	No or little time(1.0)	No or little time(1.0)	considerable time(2.0)	No or little time(1.0)	considerable time(2.0)	a small portion of time(2.0)
149	25	31.25%	Female(0.0)	26	Undergraduate(0.0)	Nurse(0.0)	10000-20000(0.0)	Health(0.0)	No(0.0)	Medium(0.0)	No(0.0)	No(0.0)	No or little time(1.0)	No or little time(1.0)	No or little time(1.0)	No or little time(1.0)	Most or all of the time(1.0)	No or little time(1.0)	No or little time(1.0)	No or little time(1.0)	Most or all of the time(1.0)	No or little time(1.0)	No or little time(1.0)	No or little time(1.0)	No or little time(4.0)	No or little time(1.0)	No or little time(1.0)	No or little time(1.0)	considerable time(2.0)	No or little time(1.0)	considerable time(2.0)	No or little time(1.0)
150	31	38.75%	Female(0.0)	27	Master(0.0)	Doctor(0.0)	>50000(0.0)	Health(0.0)	No(0.0)	Medium(0.0)	No(0.0)	No(0.0)	a small portion of time(2.0)	a small portion of time(2.0)	a small portion of time(2.0)	No or little time(1.0)	considerable time(2.0)	No or little time(1.0)	a small portion of time(2.0)	No or little time(1.0)	considerable time(2.0)	No or little time(1.0)	No or little time(1.0)	No or little time(1.0)	Most or all of the time(1.0)	No or little time(1.0)	No or little time(1.0)	a small portion of time(2.0)	a small portion of time(3.0)	No or little time(1.0)	considerable time(2.0)	a small portion of time(2.0)
151	24	30.00%	Female(0.0)	34	Undergraduate(0.0)	Nurse(0.0)	10000-20000(0.0)	Health(0.0)	No(0.0)	Medium(0.0)	No(0.0)	No(0.0)	a small portion of time(2.0)	No or little time(1.0)	No or little time(1.0)	No or little time(1.0)	considerable time(2.0)	No or little time(1.0)	No or little time(1.0)	No or little time(1.0)	considerable time(2.0)	No or little time(1.0)	No or little time(1.0)	No or little time(1.0)	Most or all of the time(1.0)	No or little time(1.0)	No or little time(1.0)	No or little time(1.0)	Most or all of the time(1.0)	No or little time(1.0)	considerable time(2.0)	No or little time(1.0)
152	29	36.25%	Female(0.0)	36	Undergraduate(0.0)	Nurse(0.0)	>50000(0.0)	Health(0.0)	No(0.0)	Medium(0.0)	No(0.0)	No(0.0)	considerable time(3.0)	a small portion of time(2.0)	a small portion of time(2.0)	No or little time(1.0)	considerable time(2.0)	No or little time(1.0)	considerable time(3.0)	No or little time(1.0)	considerable time(2.0)	No or little time(1.0)	No or little time(1.0)	No or little time(1.0)	Most or all of the time(1.0)	No or little time(1.0)	No or little time(1.0)	No or little time(1.0)	considerable time(2.0)	No or little time(1.0)	Most or all of the time(1.0)	No or little time(1.0)
153	32	40.00%	Female(0.0)	30	Undergraduate(0.0)	Nurse(0.0)	10000-20000(0.0)	Health(0.0)	No(0.0)	High(0.0)	No(0.0)	No(0.0)	a small portion of time(2.0)	No or little time(1.0)	No or little time(1.0)	No or little time(1.0)	No or little time(4.0)	No or little time(1.0)	a small portion of time(2.0)	a small portion of time(2.0)	No or little time(4.0)	a small portion of time(2.0)	a small portion of time(2.0)	No or little time(1.0)	Most or all of the time(1.0)	No or little time(1.0)	No or little time(1.0)	No or little time(1.0)	Most or all of the time(1.0)	No or little time(1.0)	considerable time(2.0)	No or little time(1.0)
154	21	26.25%	Female(0.0)	32	Master(0.0)	Doctor(0.0)	10000-20000(0.0)	Health(0.0)	No(0.0)	High(0.0)	No(0.0)	No(0.0)	No or little time(1.0)	No or little time(1.0)	No or little time(1.0)	No or little time(1.0)	considerable time(2.0)	No or little time(1.0)	No or little time(1.0)	No or little time(1.0)	Most or all of the time(1.0)	No or little time(1.0)	No or little time(1.0)	No or little time(1.0)	Most or all of the time(1.0)	No or little time(1.0)	No or little time(1.0)	No or little time(1.0)	Most or all of the time(1.0)	No or little time(1.0)	Most or all of the time(1.0)	No or little time(1.0)
155	34	42.50%	Female(0.0)	31	Undergraduate(0.0)	Nurse(0.0)	10000-20000(0.0)	Health(0.0)	No(0.0)	High(0.0)	No(0.0)	No(0.0)	a small portion of time(2.0)	No or little time(1.0)	a small portion of time(2.0)	No or little time(1.0)	Most or all of the time(1.0)	No or little time(1.0)	No or little time(1.0)	a small portion of time(2.0)	considerable time(2.0)	a small portion of time(2.0)	No or little time(1.0)	No or little time(1.0)	Most or all of the time(1.0)	No or little time(1.0)	No or little time(1.0)	No or little time(1.0)	No or little time(4.0)	Most or all of the time(4.0)	a small portion of time(3.0)	a small portion of time(2.0)
156	25	31.25%	Female(0.0)	29	Technical secondary school(0.0)	Nurse(0.0)	10000-20000(0.0)	Health(0.0)	No(0.0)	High(0.0)	No(0.0)	No(0.0)	a small portion of time(2.0)	No or little time(1.0)	No or little time(1.0)	No or little time(1.0)	considerable time(2.0)	No or little time(1.0)	No or little time(1.0)	No or little time(1.0)	Most or all of the time(1.0)	No or little time(1.0)	No or little time(1.0)	No or little time(1.0)	Most or all of the time(1.0)	No or little time(1.0)	a small portion of time(2.0)	No or little time(1.0)	a small portion of time(3.0)	No or little time(1.0)	Most or all of the time(1.0)	No or little time(1.0)
157	39	48.75%	Female(0.0)	31	Undergraduate(0.0)	Nurse(0.0)	20000-30000(0.0)	Health(0.0)	No(0.0)	Low(0.0)	No(0.0)	No(0.0)	a small portion of time(2.0)	a small portion of time(2.0)	a small portion of time(2.0)	No or little time(1.0)	considerable time(2.0)	a small portion of time(2.0)	No or little time(1.0)	No or little time(1.0)	considerable time(2.0)	a small portion of time(2.0)	a small portion of time(2.0)	a small portion of time(2.0)	No or little time(4.0)	No or little time(1.0)	a small portion of time(2.0)	a small portion of time(2.0)	a small portion of time(3.0)	a small portion of time(2.0)	considerable time(2.0)	a small portion of time(2.0)
158	28	35.00%	Male(0.0)	34	Master(0.0)	Doctor(0.0)	10000-20000(0.0)	Health(0.0)	No(0.0)	Medium(0.0)	No(0.0)	No(0.0)	a small portion of time(2.0)	No or little time(1.0)	a small portion of time(2.0)	No or little time(1.0)	Most or all of the time(1.0)	No or little time(1.0)	No or little time(1.0)	Most or all of the time(4.0)	Most or all of the time(1.0)	No or little time(1.0)	No or little time(1.0)	No or little time(1.0)	Most or all of the time(1.0)	No or little time(1.0)	No or little time(1.0)	No or little time(1.0)	No or little time(4.0)	No or little time(1.0)	Most or all of the time(1.0)	No or little time(1.0)
159	26	32.50%	Female(0.0)	28	Undergraduate(0.0)	Nurse(0.0)	10000-20000(0.0)	Health(0.0)	No(0.0)	High(0.0)	No(0.0)	Yes(0.0)	a small portion of time(2.0)	a small portion of time(2.0)	No or little time(1.0)	No or little time(1.0)	considerable time(2.0)	No or little time(1.0)	No or little time(1.0)	a small portion of time(2.0)	Most or all of the time(1.0)	No or little time(1.0)	No or little time(1.0)	No or little time(1.0)	Most or all of the time(1.0)	No or little time(1.0)	No or little time(1.0)	a small portion of time(2.0)	Most or all of the time(1.0)	No or little time(1.0)	considerable time(2.0)	No or little time(1.0)
160	40	50.00%	Female(0.0)	26	Undergraduate(0.0)	Nurse(0.0)	<8000(0.0)	Health(0.0)	No(0.0)	Medium(0.0)	No(0.0)	No(0.0)	considerable time(3.0)	considerable time(3.0)	a small portion of time(2.0)	No or little time(1.0)	No or little time(4.0)	No or little time(1.0)	No or little time(1.0)	considerable time(3.0)	considerable time(2.0)	No or little time(1.0)	No or little time(1.0)	No or little time(1.0)	No or little time(4.0)	No or little time(1.0)	No or little time(1.0)	No or little time(1.0)	No or little time(4.0)	No or little time(1.0)	a small portion of time(3.0)	a small portion of time(2.0)
161	36	45.00%	Female(0.0)	36	Undergraduate(0.0)	Nurse(0.0)	10000-20000(0.0)	Health(0.0)	No(0.0)	High(0.0)	No(0.0)	No(0.0)	a small portion of time(2.0)	a small portion of time(2.0)	a small portion of time(2.0)	No or little time(1.0)	a small portion of time(3.0)	No or little time(1.0)	a small portion of time(2.0)	No or little time(1.0)	a small portion of time(3.0)	a small portion of time(2.0)	No or little time(1.0)	No or little time(1.0)	Most or all of the time(1.0)	a small portion of time(2.0)	a small portion of time(2.0)	considerable time(3.0)	No or little time(4.0)	No or little time(1.0)	Most or all of the time(1.0)	No or little time(1.0)
162	28	35.00%	Female(0.0)	34	Undergraduate(0.0)	Nurse(0.0)	20000-30000(0.0)	Health(0.0)	No(0.0)	Low(0.0)	No(0.0)	No(0.0)	No or little time(1.0)	No or little time(1.0)	No or little time(1.0)	No or little time(1.0)	considerable time(2.0)	No or little time(1.0)	No or little time(1.0)	No or little time(1.0)	Most or all of the time(1.0)	No or little time(1.0)	No or little time(1.0)	No or little time(1.0)	No or little time(4.0)	No or little time(1.0)	No or little time(1.0)	No or little time(1.0)	considerable time(2.0)	No or little time(1.0)	a small portion of time(3.0)	a small portion of time(2.0)
163	41	51.25%	Female(0.0)	30	Undergraduate(0.0)	Nurse(0.0)	20000-30000(0.0)	Health(0.0)	No(0.0)	High(0.0)	No(0.0)	No(0.0)	considerable time(3.0)	considerable time(3.0)	considerable time(3.0)	a small portion of time(2.0)	a small portion of time(3.0)	No or little time(1.0)	No or little time(1.0)	considerable time(3.0)	a small portion of time(3.0)	No or little time(1.0)	No or little time(1.0)	No or little time(1.0)	considerable time(2.0)	No or little time(1.0)	a small portion of time(2.0)	a small portion of time(2.0)	considerable time(2.0)	a small portion of time(2.0)	a small portion of time(3.0)	a small portion of time(2.0)
164	42	52.50%	Female(0.0)	25	Undergraduate(0.0)	Nurse(0.0)	<8000(0.0)	Health(0.0)	No(0.0)	Low(0.0)	No(0.0)	No(0.0)	considerable time(3.0)	a small portion of time(2.0)	a small portion of time(2.0)	No or little time(1.0)	considerable time(2.0)	No or little time(1.0)	considerable time(3.0)	a small portion of time(2.0)	a small portion of time(3.0)	No or little time(1.0)	a small portion of time(2.0)	a small portion of time(2.0)	considerable time(2.0)	No or little time(1.0)	considerable time(3.0)	a small portion of time(2.0)	a small portion of time(3.0)	a small portion of time(2.0)	a small portion of time(3.0)	a small portion of time(2.0)
165	23	28.75%	Female(0.0)	28	Master(0.0)	Doctor(0.0)	20000-30000(0.0)	Health(0.0)	No(0.0)	Medium(0.0)	No(0.0)	No(0.0)	No or little time(1.0)	No or little time(1.0)	No or little time(1.0)	No or little time(1.0)	Most or all of the time(1.0)	No or little time(1.0)	No or little time(1.0)	No or little time(1.0)	considerable time(2.0)	No or little time(1.0)	No or little time(1.0)	No or little time(1.0)	Most or all of the time(1.0)	No or little time(1.0)	No or little time(1.0)	No or little time(1.0)	considerable time(2.0)	No or little time(1.0)	considerable time(2.0)	No or little time(1.0)
166	32	40.00%	Female(0.0)	30	Undergraduate(0.0)	Nurse(0.0)	10000-20000(0.0)	Health(0.0)	No(0.0)	Extremely low(0.0)	No(0.0)	Yes(0.0)	No or little time(1.0)	No or little time(1.0)	No or little time(1.0)	No or little time(1.0)	No or little time(4.0)	No or little time(1.0)	No or little time(1.0)	No or little time(1.0)	No or little time(4.0)	No or little time(1.0)	No or little time(1.0)	No or little time(1.0)	Most or all of the time(1.0)	No or little time(1.0)	No or little time(1.0)	No or little time(1.0)	No or little time(4.0)	No or little time(1.0)	No or little time(4.0)	No or little time(1.0)
167	29	36.25%	Female(0.0)	29	Master(0.0)	Doctor(0.0)	20000-30000(0.0)	Health(0.0)	No(0.0)	Medium(0.0)	No(0.0)	No(0.0)	a small portion of time(2.0)	a small portion of time(2.0)	a small portion of time(2.0)	No or little time(1.0)	considerable time(2.0)	No or little time(1.0)	No or little time(1.0)	No or little time(1.0)	considerable time(2.0)	No or little time(1.0)	No or little time(1.0)	No or little time(1.0)	Most or all of the time(1.0)	No or little time(1.0)	No or little time(1.0)	No or little time(1.0)	a small portion of time(3.0)	No or little time(1.0)	considerable time(2.0)	a small portion of time(2.0)
168	21	26.25%	Female(0.0)	24	Undergraduate(0.0)	Nurse(0.0)	10000-20000(0.0)	Health(0.0)	No(0.0)	Medium(0.0)	No(0.0)	No(0.0)	No or little time(1.0)	No or little time(1.0)	No or little time(1.0)	No or little time(1.0)	considerable time(2.0)	No or little time(1.0)	No or little time(1.0)	No or little time(1.0)	Most or all of the time(1.0)	No or little time(1.0)	No or little time(1.0)	No or little time(1.0)	Most or all of the time(1.0)	No or little time(1.0)	No or little time(1.0)	No or little time(1.0)	Most or all of the time(1.0)	No or little time(1.0)	Most or all of the time(1.0)	No or little time(1.0)
169	27	33.75%	Female(0.0)	36	Undergraduate(0.0)	Nurse(0.0)	10000-20000(0.0)	Health(0.0)	No(0.0)	Medium(0.0)	No(0.0)	No(0.0)	a small portion of time(2.0)	No or little time(1.0)	a small portion of time(2.0)	No or little time(1.0)	considerable time(2.0)	No or little time(1.0)	a small portion of time(2.0)	a small portion of time(2.0)	Most or all of the time(1.0)	No or little time(1.0)	No or little time(1.0)	No or little time(1.0)	Most or all of the time(1.0)	No or little time(1.0)	No or little time(1.0)	No or little time(1.0)	considerable time(2.0)	No or little time(1.0)	considerable time(2.0)	No or little time(1.0)
170	20	25.00%	Male(0.0)	45	Undergraduate(0.0)	Doctor(0.0)	10000-20000(0.0)	Health(0.0)	No(0.0)	Medium(0.0)	No(0.0)	Yes(0.0)	No or little time(1.0)	No or little time(1.0)	No or little time(1.0)	No or little time(1.0)	Most or all of the time(1.0)	No or little time(1.0)	No or little time(1.0)	No or little time(1.0)	Most or all of the time(1.0)	No or little time(1.0)	No or little time(1.0)	No or little time(1.0)	Most or all of the time(1.0)	No or little time(1.0)	No or little time(1.0)	No or little time(1.0)	Most or all of the time(1.0)	No or little time(1.0)	Most or all of the time(1.0)	No or little time(1.0)
171	39	48.75%	Female(0.0)	24	Undergraduate(0.0)	Nurse(0.0)	<8000(0.0)	Health(0.0)	No(0.0)	Medium(0.0)	No(0.0)	No(0.0)	a small portion of time(2.0)	a small portion of time(2.0)	a small portion of time(2.0)	No or little time(1.0)	considerable time(2.0)	a small portion of time(2.0)	considerable time(3.0)	a small portion of time(2.0)	a small portion of time(3.0)	considerable time(3.0)	a small portion of time(2.0)	No or little time(1.0)	considerable time(2.0)	a small portion of time(2.0)	a small portion of time(2.0)	a small portion of time(2.0)	considerable time(2.0)	No or little time(1.0)	considerable time(2.0)	No or little time(1.0)
172	20	25.00%	Female(0.0)	27	Technical secondary school(0.0)	Nurse(0.0)	<8000(0.0)	Health(0.0)	No(0.0)	Low(0.0)	No(0.0)	No(0.0)	No or little time(1.0)	No or little time(1.0)	No or little time(1.0)	No or little time(1.0)	Most or all of the time(1.0)	No or little time(1.0)	No or little time(1.0)	No or little time(1.0)	Most or all of the time(1.0)	No or little time(1.0)	No or little time(1.0)	No or little time(1.0)	Most or all of the time(1.0)	No or little time(1.0)	No or little time(1.0)	No or little time(1.0)	Most or all of the time(1.0)	No or little time(1.0)	Most or all of the time(1.0)	No or little time(1.0)
173	25	31.25%	Female(0.0)	34	Undergraduate(0.0)	Nurse(0.0)	<8000(0.0)	Health(0.0)	No(0.0)	High(0.0)	No(0.0)	No(0.0)	a small portion of time(2.0)	No or little time(1.0)	No or little time(1.0)	No or little time(1.0)	No or little time(4.0)	No or little time(1.0)	No or little time(1.0)	No or little time(1.0)	Most or all of the time(1.0)	No or little time(1.0)	No or little time(1.0)	No or little time(1.0)	Most or all of the time(1.0)	No or little time(1.0)	No or little time(1.0)	No or little time(1.0)	Most or all of the time(1.0)	No or little time(1.0)	Most or all of the time(1.0)	a small portion of time(2.0)
174	29	36.25%	Male(0.0)	30	Junior(0.0)	Doctor(0.0)	<8000(0.0)	Health(0.0)	No(0.0)	Medium(0.0)	No(0.0)	No(0.0)	No or little time(1.0)	No or little time(1.0)	a small portion of time(2.0)	No or little time(1.0)	considerable time(2.0)	No or little time(1.0)	No or little time(1.0)	considerable time(3.0)	a small portion of time(3.0)	a small portion of time(2.0)	No or little time(1.0)	No or little time(1.0)	Most or all of the time(1.0)	No or little time(1.0)	No or little time(1.0)	No or little time(1.0)	Most or all of the time(1.0)	No or little time(1.0)	considerable time(2.0)	a small portion of time(2.0)
175	27	33.75%	Female(0.0)	33	Undergraduate(0.0)	Nurse(0.0)	10000-20000(0.0)	Health(0.0)	No(0.0)	High(0.0)	No(0.0)	No(0.0)	a small portion of time(2.0)	No or little time(1.0)	No or little time(1.0)	No or little time(1.0)	considerable time(2.0)	No or little time(1.0)	No or little time(1.0)	a small portion of time(2.0)	considerable time(2.0)	No or little time(1.0)	No or little time(1.0)	No or little time(1.0)	Most or all of the time(1.0)	No or little time(1.0)	a small portion of time(2.0)	No or little time(1.0)	Most or all of the time(1.0)	No or little time(1.0)	considerable time(2.0)	a small portion of time(2.0)
176	29	36.25%	Female(0.0)	23	Undergraduate(0.0)	Nurse(0.0)	20000-30000(0.0)	Health(0.0)	No(0.0)	Medium(0.0)	No(0.0)	No(0.0)	a small portion of time(2.0)	No or little time(1.0)	No or little time(1.0)	No or little time(1.0)	a small portion of time(3.0)	No or little time(1.0)	No or little time(1.0)	No or little time(1.0)	considerable time(2.0)	a small portion of time(2.0)	No or little time(1.0)	No or little time(1.0)	considerable time(2.0)	No or little time(1.0)	No or little time(1.0)	a small portion of time(2.0)	considerable time(2.0)	No or little time(1.0)	considerable time(2.0)	No or little time(1.0)
177	38	47.50%	Male(0.0)	37	Doctor(0.0)	Doctor(0.0)	10000-20000(0.0)	Health(0.0)	No(0.0)	Medium(0.0)	No(0.0)	No(0.0)	a small portion of time(2.0)	a small portion of time(2.0)	a small portion of time(2.0)	No or little time(1.0)	a small portion of time(3.0)	No or little time(1.0)	a small portion of time(2.0)	a small portion of time(2.0)	a small portion of time(3.0)	No or little time(1.0)	a small portion of time(2.0)	No or little time(1.0)	No or little time(4.0)	No or little time(1.0)	a small portion of time(2.0)	No or little time(1.0)	No or little time(4.0)	No or little time(1.0)	considerable time(2.0)	No or little time(1.0)
178	23	28.75%	Female(0.0)	30	Master(0.0)	Doctor(0.0)	<8000(0.0)	Health(0.0)	No(0.0)	Medium(0.0)	No(0.0)	No(0.0)	No or little time(1.0)	No or little time(1.0)	No or little time(1.0)	No or little time(1.0)	Most or all of the time(1.0)	No or little time(1.0)	No or little time(1.0)	No or little time(1.0)	Most or all of the time(1.0)	No or little time(1.0)	No or little time(1.0)	No or little time(1.0)	Most or all of the time(1.0)	No or little time(1.0)	No or little time(1.0)	No or little time(1.0)	No or little time(4.0)	No or little time(1.0)	Most or all of the time(1.0)	No or little time(1.0)
179	21	26.25%	Male(0.0)	27	Master(0.0)	Doctor(0.0)	20000-30000(0.0)	Health(0.0)	No(0.0)	Extremely low(0.0)	No(0.0)	No(0.0)	No or little time(1.0)	No or little time(1.0)	No or little time(1.0)	No or little time(1.0)	Most or all of the time(1.0)	No or little time(1.0)	No or little time(1.0)	No or little time(1.0)	Most or all of the time(1.0)	No or little time(1.0)	No or little time(1.0)	No or little time(1.0)	Most or all of the time(1.0)	No or little time(1.0)	No or little time(1.0)	No or little time(1.0)	considerable time(2.0)	No or little time(1.0)	Most or all of the time(1.0)	No or little time(1.0)
180	32	40.00%	Male(0.0)	55	Undergraduate(0.0)	Doctor(0.0)	<8000(0.0)	Health(0.0)	No(0.0)	Medium(0.0)	No(0.0)	Yes(0.0)	No or little time(1.0)	No or little time(1.0)	No or little time(1.0)	No or little time(1.0)	Most or all of the time(1.0)	No or little time(1.0)	No or little time(1.0)	No or little time(1.0)	No or little time(4.0)	No or little time(1.0)	No or little time(1.0)	No or little time(1.0)	No or little time(4.0)	No or little time(1.0)	No or little time(1.0)	No or little time(1.0)	No or little time(4.0)	No or little time(1.0)	No or little time(4.0)	No or little time(1.0)
181	20	25.00%	Female(0.0)	39	Undergraduate(0.0)	Nurse(0.0)	10000-20000(0.0)	Health(0.0)	No(0.0)	Medium(0.0)	No(0.0)	No(0.0)	No or little time(1.0)	No or little time(1.0)	No or little time(1.0)	No or little time(1.0)	Most or all of the time(1.0)	No or little time(1.0)	No or little time(1.0)	No or little time(1.0)	Most or all of the time(1.0)	No or little time(1.0)	No or little time(1.0)	No or little time(1.0)	Most or all of the time(1.0)	No or little time(1.0)	No or little time(1.0)	No or little time(1.0)	Most or all of the time(1.0)	No or little time(1.0)	Most or all of the time(1.0)	No or little time(1.0)
182	31	38.75%	Female(0.0)	24	Undergraduate(0.0)	Nurse(0.0)	<8000(0.0)	Health(0.0)	No(0.0)	Medium(0.0)	No(0.0)	No(0.0)	a small portion of time(2.0)	No or little time(1.0)	a small portion of time(2.0)	a small portion of time(2.0)	considerable time(2.0)	No or little time(1.0)	a small portion of time(2.0)	No or little time(1.0)	considerable time(2.0)	No or little time(1.0)	No or little time(1.0)	No or little time(1.0)	Most or all of the time(1.0)	considerable time(3.0)	No or little time(1.0)	No or little time(1.0)	a small portion of time(3.0)	No or little time(1.0)	considerable time(2.0)	No or little time(1.0)
183	27	33.75%	Female(0.0)	46	Undergraduate(0.0)	Nurse(0.0)	10000-20000(0.0)	Health(0.0)	No(0.0)	Extremely low(0.0)	No(0.0)	No(0.0)	a small portion of time(2.0)	No or little time(1.0)	No or little time(1.0)	No or little time(1.0)	considerable time(2.0)	No or little time(1.0)	No or little time(1.0)	a small portion of time(2.0)	Most or all of the time(1.0)	No or little time(1.0)	No or little time(1.0)	No or little time(1.0)	No or little time(4.0)	No or little time(1.0)	No or little time(1.0)	No or little time(1.0)	Most or all of the time(1.0)	No or little time(1.0)	considerable time(2.0)	No or little time(1.0)
184	25	31.25%	Female(0.0)	35	Undergraduate(0.0)	Nurse(0.0)	10000-20000(0.0)	Others(0.0)	No(0.0)	Low(0.0)	No(0.0)	No(0.0)	No or little time(1.0)	No or little time(1.0)	No or little time(1.0)	No or little time(1.0)	Most or all of the time(1.0)	No or little time(1.0)	a small portion of time(2.0)	a small portion of time(2.0)	Most or all of the time(1.0)	a small portion of time(2.0)	No or little time(1.0)	No or little time(1.0)	Most or all of the time(1.0)	No or little time(1.0)	a small portion of time(2.0)	No or little time(1.0)	Most or all of the time(1.0)	No or little time(1.0)	considerable time(2.0)	No or little time(1.0)
185	26	32.50%	Male(0.0)	28	Master(0.0)	Doctor(0.0)	10000-20000(0.0)	Health(0.0)	No(0.0)	Medium(0.0)	No(0.0)	No(0.0)	No or little time(1.0)	No or little time(1.0)	No or little time(1.0)	No or little time(1.0)	Most or all of the time(1.0)	Most or all of the time(4.0)	No or little time(1.0)	No or little time(1.0)	Most or all of the time(1.0)	No or little time(1.0)	No or little time(1.0)	No or little time(1.0)	No or little time(4.0)	No or little time(1.0)	No or little time(1.0)	No or little time(1.0)	Most or all of the time(1.0)	No or little time(1.0)	Most or all of the time(1.0)	No or little time(1.0)
186	33	41.25%	Female(0.0)	44	Undergraduate(0.0)	Nurse(0.0)	10000-20000(0.0)	Health(0.0)	No(0.0)	Low(0.0)	No(0.0)	No(0.0)	a small portion of time(2.0)	a small portion of time(2.0)	No or little time(1.0)	No or little time(1.0)	considerable time(2.0)	No or little time(1.0)	a small portion of time(2.0)	a small portion of time(2.0)	considerable time(2.0)	No or little time(1.0)	No or little time(1.0)	No or little time(1.0)	No or little time(4.0)	No or little time(1.0)	a small portion of time(2.0)	No or little time(1.0)	a small portion of time(3.0)	No or little time(1.0)	considerable time(2.0)	No or little time(1.0)
187	23	28.75%	Female(0.0)	53	Undergraduate(0.0)	Nurse(0.0)	10000-20000(0.0)	Health(0.0)	No(0.0)	Low(0.0)	No(0.0)	No(0.0)	a small portion of time(2.0)	No or little time(1.0)	No or little time(1.0)	No or little time(1.0)	considerable time(2.0)	No or little time(1.0)	a small portion of time(2.0)	No or little time(1.0)	Most or all of the time(1.0)	No or little time(1.0)	No or little time(1.0)	No or little time(1.0)	Most or all of the time(1.0)	No or little time(1.0)	No or little time(1.0)	No or little time(1.0)	Most or all of the time(1.0)	No or little time(1.0)	Most or all of the time(1.0)	No or little time(1.0)
188	30	37.50%	Female(0.0)	26	Undergraduate(0.0)	Nurse(0.0)	<8000(0.0)	Health(0.0)	No(0.0)	Medium(0.0)	No(0.0)	No(0.0)	a small portion of time(2.0)	a small portion of time(2.0)	a small portion of time(2.0)	No or little time(1.0)	considerable time(2.0)	No or little time(1.0)	a small portion of time(2.0)	No or little time(1.0)	considerable time(2.0)	No or little time(1.0)	No or little time(1.0)	No or little time(1.0)	Most or all of the time(1.0)	No or little time(1.0)	No or little time(1.0)	Most or all of the time(4.0)	considerable time(2.0)	No or little time(1.0)	Most or all of the time(1.0)	No or little time(1.0)
189	33	41.25%	Female(0.0)	29	Master(0.0)	Doctor(0.0)	10000-20000(0.0)	Health(0.0)	No(0.0)	Low(0.0)	No(0.0)	No(0.0)	a small portion of time(2.0)	No or little time(1.0)	a small portion of time(2.0)	No or little time(1.0)	Most or all of the time(1.0)	No or little time(1.0)	a small portion of time(2.0)	a small portion of time(2.0)	considerable time(2.0)	a small portion of time(2.0)	No or little time(1.0)	No or little time(1.0)	No or little time(4.0)	No or little time(1.0)	a small portion of time(2.0)	No or little time(1.0)	a small portion of time(3.0)	a small portion of time(2.0)	Most or all of the time(1.0)	No or little time(1.0)
190	34	42.50%	Male(0.0)	38	Master(0.0)	Doctor(0.0)	10000-20000(0.0)	Health(0.0)	No(0.0)	Medium(0.0)	No(0.0)	No(0.0)	a small portion of time(2.0)	a small portion of time(2.0)	a small portion of time(2.0)	No or little time(1.0)	considerable time(2.0)	No or little time(1.0)	No or little time(1.0)	No or little time(1.0)	No or little time(4.0)	No or little time(1.0)	No or little time(1.0)	No or little time(1.0)	No or little time(4.0)	No or little time(1.0)	No or little time(1.0)	No or little time(1.0)	No or little time(4.0)	No or little time(1.0)	considerable time(2.0)	No or little time(1.0)
191	45	56.25%	Female(0.0)	45	Master(0.0)	Doctor(0.0)	<8000(0.0)	Health(0.0)	No(0.0)	Low(0.0)	No(0.0)	No(0.0)	considerable time(3.0)	a small portion of time(2.0)	a small portion of time(2.0)	a small portion of time(2.0)	considerable time(2.0)	No or little time(1.0)	considerable time(3.0)	considerable time(3.0)	a small portion of time(3.0)	considerable time(3.0)	considerable time(3.0)	a small portion of time(2.0)	Most or all of the time(1.0)	a small portion of time(2.0)	a small portion of time(2.0)	a small portion of time(2.0)	a small portion of time(3.0)	a small portion of time(2.0)	considerable time(2.0)	a small portion of time(2.0)
192	33	41.25%	Female(0.0)	29	Undergraduate(0.0)	Nurse(0.0)	10000-20000(0.0)	Health(0.0)	No(0.0)	High(0.0)	No(0.0)	No(0.0)	a small portion of time(2.0)	No or little time(1.0)	No or little time(1.0)	No or little time(1.0)	No or little time(4.0)	No or little time(1.0)	No or little time(1.0)	No or little time(1.0)	No or little time(4.0)	No or little time(1.0)	No or little time(1.0)	No or little time(1.0)	No or little time(4.0)	No or little time(1.0)	No or little time(1.0)	No or little time(1.0)	a small portion of time(3.0)	No or little time(1.0)	considerable time(2.0)	No or little time(1.0)
193	30	37.50%	Female(0.0)	30	Undergraduate(0.0)	Nurse(0.0)	10000-20000(0.0)	Health(0.0)	No(0.0)	Medium(0.0)	No(0.0)	No(0.0)	a small portion of time(2.0)	a small portion of time(2.0)	No or little time(1.0)	No or little time(1.0)	a small portion of time(3.0)	No or little time(1.0)	No or little time(1.0)	No or little time(1.0)	a small portion of time(3.0)	No or little time(1.0)	No or little time(1.0)	No or little time(1.0)	Most or all of the time(1.0)	No or little time(1.0)	a small portion of time(2.0)	No or little time(1.0)	No or little time(4.0)	No or little time(1.0)	Most or all of the time(1.0)	No or little time(1.0)
194	30	37.50%	Female(0.0)	39	Undergraduate(0.0)	Nurse(0.0)	10000-20000(0.0)	Health(0.0)	No(0.0)	Medium(0.0)	No(0.0)	No(0.0)	a small portion of time(2.0)	a small portion of time(2.0)	a small portion of time(2.0)	No or little time(1.0)	considerable time(2.0)	No or little time(1.0)	a small portion of time(2.0)	considerable time(3.0)	considerable time(2.0)	No or little time(1.0)	No or little time(1.0)	No or little time(1.0)	Most or all of the time(1.0)	No or little time(1.0)	No or little time(1.0)	No or little time(1.0)	Most or all of the time(1.0)	No or little time(1.0)	a small portion of time(3.0)	No or little time(1.0)
195	27	33.75%	Female(0.0)	36	Undergraduate(0.0)	Nurse(0.0)	10000-20000(0.0)	Health(0.0)	No(0.0)	Low(0.0)	No(0.0)	No(0.0)	a small portion of time(2.0)	a small portion of time(2.0)	No or little time(1.0)	No or little time(1.0)	considerable time(2.0)	No or little time(1.0)	a small portion of time(2.0)	a small portion of time(2.0)	Most or all of the time(1.0)	No or little time(1.0)	No or little time(1.0)	No or little time(1.0)	Most or all of the time(1.0)	No or little time(1.0)	No or little time(1.0)	No or little time(1.0)	Most or all of the time(1.0)	a small portion of time(2.0)	considerable time(2.0)	No or little time(1.0)
196	25	31.25%	Male(0.0)	36	Master(0.0)	Doctor(0.0)	10000-20000(0.0)	Health(0.0)	No(0.0)	High(0.0)	No(0.0)	No(0.0)	a small portion of time(2.0)	No or little time(1.0)	No or little time(1.0)	No or little time(1.0)	Most or all of the time(1.0)	No or little time(1.0)	No or little time(1.0)	No or little time(1.0)	Most or all of the time(1.0)	Most or all of the time(4.0)	No or little time(1.0)	No or little time(1.0)	Most or all of the time(1.0)	No or little time(1.0)	No or little time(1.0)	No or little time(1.0)	Most or all of the time(1.0)	No or little time(1.0)	considerable time(2.0)	No or little time(1.0)
197	29	36.25%	Female(0.0)	35	Undergraduate(0.0)	Nurse(0.0)	20000-30000(0.0)	Health(0.0)	No(0.0)	Low(0.0)	No(0.0)	Yes(0.0)	a small portion of time(2.0)	No or little time(1.0)	No or little time(1.0)	a small portion of time(2.0)	considerable time(2.0)	No or little time(1.0)	No or little time(1.0)	No or little time(1.0)	considerable time(2.0)	No or little time(1.0)	No or little time(1.0)	No or little time(1.0)	No or little time(4.0)	No or little time(1.0)	No or little time(1.0)	No or little time(1.0)	considerable time(2.0)	No or little time(1.0)	considerable time(2.0)	No or little time(1.0)
198	28	35.00%	Female(0.0)	29	Undergraduate(0.0)	Nurse(0.0)	<8000(0.0)	Health(0.0)	No(0.0)	High(0.0)	No(0.0)	No(0.0)	a small portion of time(2.0)	a small portion of time(2.0)	a small portion of time(2.0)	No or little time(1.0)	considerable time(2.0)	No or little time(1.0)	No or little time(1.0)	No or little time(1.0)	Most or all of the time(1.0)	No or little time(1.0)	No or little time(1.0)	No or little time(1.0)	Most or all of the time(1.0)	No or little time(1.0)	No or little time(1.0)	No or little time(1.0)	considerable time(2.0)	a small portion of time(2.0)	a small portion of time(3.0)	No or little time(1.0)
199	37	46.25%	Female(0.0)	27	Undergraduate(0.0)	Nurse(0.0)	20000-30000(0.0)	Health(0.0)	No(0.0)	Medium(0.0)	No(0.0)	No(0.0)	a small portion of time(2.0)	a small portion of time(2.0)	a small portion of time(2.0)	No or little time(1.0)	a small portion of time(3.0)	No or little time(1.0)	considerable time(3.0)	considerable time(3.0)	considerable time(2.0)	No or little time(1.0)	No or little time(1.0)	No or little time(1.0)	Most or all of the time(1.0)	No or little time(1.0)	a small portion of time(2.0)	a small portion of time(2.0)	a small portion of time(3.0)	No or little time(1.0)	a small portion of time(3.0)	a small portion of time(2.0)
200	31	38.75%	Female(0.0)	53	Undergraduate(0.0)	Nurse(0.0)	20000-30000(0.0)	Others(0.0)	No(0.0)	Medium(0.0)	No(0.0)	No(0.0)	a small portion of time(2.0)	a small portion of time(2.0)	a small portion of time(2.0)	No or little time(1.0)	considerable time(2.0)	No or little time(1.0)	No or little time(1.0)	No or little time(1.0)	considerable time(2.0)	No or little time(1.0)	No or little time(1.0)	No or little time(1.0)	No or little time(4.0)	No or little time(1.0)	No or little time(1.0)	a small portion of time(2.0)	considerable time(2.0)	No or little time(1.0)	considerable time(2.0)	No or little time(1.0)
201	26	32.50%	Male(0.0)	31	Master(0.0)	Doctor(0.0)	<8000(0.0)	Health(0.0)	No(0.0)	Medium(0.0)	No(0.0)	No(0.0)	a small portion of time(2.0)	No or little time(1.0)	No or little time(1.0)	No or little time(1.0)	considerable time(2.0)	No or little time(1.0)	No or little time(1.0)	No or little time(1.0)	considerable time(2.0)	No or little time(1.0)	No or little time(1.0)	No or little time(1.0)	considerable time(2.0)	No or little time(1.0)	No or little time(1.0)	No or little time(1.0)	considerable time(2.0)	No or little time(1.0)	considerable time(2.0)	No or little time(1.0)
202	23	28.75%	Male(0.0)	48	Doctor(0.0)	Doctor(0.0)	10000-20000(0.0)	Health(0.0)	No(0.0)	High(0.0)	No(0.0)	Yes(0.0)	No or little time(1.0)	No or little time(1.0)	No or little time(1.0)	No or little time(1.0)	considerable time(2.0)	No or little time(1.0)	No or little time(1.0)	a small portion of time(2.0)	Most or all of the time(1.0)	No or little time(1.0)	No or little time(1.0)	No or little time(1.0)	Most or all of the time(1.0)	No or little time(1.0)	No or little time(1.0)	No or little time(1.0)	Most or all of the time(1.0)	No or little time(1.0)	considerable time(2.0)	No or little time(1.0)
203	34	42.50%	Female(0.0)	48	Undergraduate(0.0)	Doctor(0.0)	10000-20000(0.0)	Others(0.0)	No(0.0)	Low(0.0)	No(0.0)	No(0.0)	a small portion of time(2.0)	a small portion of time(2.0)	a small portion of time(2.0)	No or little time(1.0)	considerable time(2.0)	No or little time(1.0)	a small portion of time(2.0)	considerable time(3.0)	considerable time(2.0)	No or little time(1.0)	a small portion of time(2.0)	a small portion of time(2.0)	Most or all of the time(1.0)	No or little time(1.0)	a small portion of time(2.0)	a small portion of time(2.0)	a small portion of time(3.0)	No or little time(1.0)	Most or all of the time(1.0)	No or little time(1.0)
204	25	31.25%	Female(0.0)	37	Undergraduate(0.0)	Nurse(0.0)	10000-20000(0.0)	Health(0.0)	No(0.0)	Medium(0.0)	No(0.0)	No(0.0)	a small portion of time(2.0)	a small portion of time(2.0)	a small portion of time(2.0)	No or little time(1.0)	Most or all of the time(1.0)	No or little time(1.0)	a small portion of time(2.0)	No or little time(1.0)	Most or all of the time(1.0)	No or little time(1.0)	a small portion of time(2.0)	No or little time(1.0)	Most or all of the time(1.0)	No or little time(1.0)	No or little time(1.0)	No or little time(1.0)	Most or all of the time(1.0)	No or little time(1.0)	Most or all of the time(1.0)	No or little time(1.0)
205	26	32.50%	Female(0.0)	28	Master(0.0)	Doctor(0.0)	10000-20000(0.0)	Health(0.0)	No(0.0)	Low(0.0)	No(0.0)	No(0.0)	a small portion of time(2.0)	a small portion of time(2.0)	a small portion of time(2.0)	No or little time(1.0)	Most or all of the time(1.0)	No or little time(1.0)	No or little time(1.0)	No or little time(1.0)	Most or all of the time(1.0)	No or little time(1.0)	No or little time(1.0)	No or little time(1.0)	No or little time(4.0)	No or little time(1.0)	No or little time(1.0)	No or little time(1.0)	Most or all of the time(1.0)	No or little time(1.0)	Most or all of the time(1.0)	No or little time(1.0)
206	37	46.25%	Female(0.0)	31	Undergraduate(0.0)	Nurse(0.0)	20000-30000(0.0)	Health(0.0)	No(0.0)	High(0.0)	No(0.0)	No(0.0)	a small portion of time(2.0)	a small portion of time(2.0)	a small portion of time(2.0)	a small portion of time(2.0)	Most or all of the time(1.0)	a small portion of time(2.0)	a small portion of time(2.0)	a small portion of time(2.0)	Most or all of the time(1.0)	a small portion of time(2.0)	a small portion of time(2.0)	a small portion of time(2.0)	a small portion of time(3.0)	a small portion of time(2.0)	a small portion of time(2.0)	considerable time(3.0)	Most or all of the time(1.0)	No or little time(1.0)	Most or all of the time(1.0)	a small portion of time(2.0)
207	33	41.25%	Male(0.0)	29	Master(0.0)	Doctor(0.0)	<8000(0.0)	Health(0.0)	No(0.0)	Low(0.0)	No(0.0)	No(0.0)	a small portion of time(2.0)	a small portion of time(2.0)	a small portion of time(2.0)	a small portion of time(2.0)	considerable time(2.0)	No or little time(1.0)	a small portion of time(2.0)	considerable time(3.0)	considerable time(2.0)	a small portion of time(2.0)	No or little time(1.0)	No or little time(1.0)	Most or all of the time(1.0)	No or little time(1.0)	a small portion of time(2.0)	No or little time(1.0)	considerable time(2.0)	No or little time(1.0)	considerable time(2.0)	No or little time(1.0)
208	29	36.25%	Male(0.0)	30	Master(0.0)	Doctor(0.0)	10000-20000(0.0)	Health(0.0)	No(0.0)	High(0.0)	No(0.0)	No(0.0)	a small portion of time(2.0)	No or little time(1.0)	No or little time(1.0)	No or little time(1.0)	considerable time(2.0)	No or little time(1.0)	No or little time(1.0)	considerable time(3.0)	Most or all of the time(1.0)	No or little time(1.0)	No or little time(1.0)	No or little time(1.0)	Most or all of the time(1.0)	No or little time(1.0)	considerable time(3.0)	a small portion of time(2.0)	considerable time(2.0)	No or little time(1.0)	considerable time(2.0)	No or little time(1.0)
209	29	36.25%	Female(0.0)	26	Undergraduate(0.0)	Nurse(0.0)	<8000(0.0)	Health(0.0)	No(0.0)	Medium(0.0)	No(0.0)	No(0.0)	No or little time(1.0)	a small portion of time(2.0)	No or little time(1.0)	No or little time(1.0)	considerable time(2.0)	No or little time(1.0)	No or little time(1.0)	No or little time(1.0)	considerable time(2.0)	No or little time(1.0)	No or little time(1.0)	No or little time(1.0)	No or little time(4.0)	No or little time(1.0)	No or little time(1.0)	No or little time(1.0)	No or little time(4.0)	No or little time(1.0)	Most or all of the time(1.0)	No or little time(1.0)
210	31	38.75%	Male(0.0)	33	Master(0.0)	Doctor(0.0)	10000-20000(0.0)	Common cold or influenza(0.0)	No(0.0)	Medium(0.0)	No(0.0)	No(0.0)	a small portion of time(2.0)	a small portion of time(2.0)	No or little time(1.0)	No or little time(1.0)	a small portion of time(3.0)	No or little time(1.0)	a small portion of time(2.0)	a small portion of time(2.0)	considerable time(2.0)	No or little time(1.0)	No or little time(1.0)	No or little time(1.0)	considerable time(2.0)	a small portion of time(2.0)	No or little time(1.0)	No or little time(1.0)	Most or all of the time(1.0)	a small portion of time(2.0)	considerable time(2.0)	No or little time(1.0)
211	39	48.75%	Female(0.0)	32	Undergraduate(0.0)	Nurse(0.0)	20000-30000(0.0)	Health(0.0)	No(0.0)	Low(0.0)	No(0.0)	No(0.0)	a small portion of time(2.0)	No or little time(1.0)	No or little time(1.0)	No or little time(1.0)	considerable time(2.0)	a small portion of time(2.0)	a small portion of time(2.0)	a small portion of time(2.0)	a small portion of time(3.0)	No or little time(1.0)	a small portion of time(2.0)	No or little time(1.0)	considerable time(2.0)	No or little time(1.0)	considerable time(3.0)	No or little time(1.0)	a small portion of time(3.0)	a small portion of time(2.0)	No or little time(4.0)	considerable time(3.0)
212	32	40.00%	Female(0.0)	33	Undergraduate(0.0)	Nurse(0.0)	20000-30000(0.0)	Health(0.0)	No(0.0)	Medium(0.0)	No(0.0)	No(0.0)	No or little time(1.0)	No or little time(1.0)	No or little time(1.0)	No or little time(1.0)	considerable time(2.0)	No or little time(1.0)	No or little time(1.0)	a small portion of time(2.0)	considerable time(2.0)	No or little time(1.0)	No or little time(1.0)	a small portion of time(2.0)	Most or all of the time(1.0)	No or little time(1.0)	considerable time(3.0)	a small portion of time(2.0)	a small portion of time(3.0)	a small portion of time(2.0)	considerable time(2.0)	a small portion of time(2.0)
213	48	60.00%	Female(0.0)	32	Undergraduate(0.0)	Nurse(0.0)	10000-20000(0.0)	Health(0.0)	No(0.0)	Low(0.0)	No(0.0)	No(0.0)	considerable time(3.0)	a small portion of time(2.0)	a small portion of time(2.0)	a small portion of time(2.0)	No or little time(4.0)	No or little time(1.0)	No or little time(1.0)	considerable time(3.0)	a small portion of time(3.0)	considerable time(3.0)	a small portion of time(2.0)	a small portion of time(2.0)	No or little time(4.0)	No or little time(1.0)	No or little time(1.0)	No or little time(1.0)	No or little time(4.0)	a small portion of time(2.0)	No or little time(4.0)	considerable time(3.0)
214	24	30.00%	Female(0.0)	31	Undergraduate(0.0)	Nurse(0.0)	<8000(0.0)	Health(0.0)	No(0.0)	Medium(0.0)	No(0.0)	No(0.0)	No or little time(1.0)	No or little time(1.0)	No or little time(1.0)	No or little time(1.0)	Most or all of the time(1.0)	No or little time(1.0)	No or little time(1.0)	a small portion of time(2.0)	Most or all of the time(1.0)	a small portion of time(2.0)	No or little time(1.0)	No or little time(1.0)	Most or all of the time(1.0)	No or little time(1.0)	No or little time(1.0)	No or little time(1.0)	Most or all of the time(1.0)	a small portion of time(2.0)	considerable time(2.0)	No or little time(1.0)
215	42	52.50%	Female(0.0)	30	Undergraduate(0.0)	Nurse(0.0)	20000-30000(0.0)	Health(0.0)	No(0.0)	Low(0.0)	No(0.0)	No(0.0)	a small portion of time(2.0)	a small portion of time(2.0)	No or little time(1.0)	No or little time(1.0)	considerable time(2.0)	No or little time(1.0)	considerable time(3.0)	considerable time(3.0)	a small portion of time(3.0)	a small portion of time(2.0)	Most or all of the time(4.0)	a small portion of time(2.0)	Most or all of the time(1.0)	No or little time(1.0)	a small portion of time(2.0)	a small portion of time(2.0)	a small portion of time(3.0)	a small portion of time(2.0)	a small portion of time(3.0)	a small portion of time(2.0)
216	26	32.50%	Female(0.0)	30	Undergraduate(0.0)	Nurse(0.0)	10000-20000(0.0)	Health(0.0)	No(0.0)	Medium(0.0)	No(0.0)	No(0.0)	a small portion of time(2.0)	No or little time(1.0)	No or little time(1.0)	No or little time(1.0)	considerable time(2.0)	No or little time(1.0)	No or little time(1.0)	No or little time(1.0)	considerable time(2.0)	No or little time(1.0)	a small portion of time(2.0)	No or little time(1.0)	Most or all of the time(1.0)	No or little time(1.0)	No or little time(1.0)	No or little time(1.0)	Most or all of the time(1.0)	a small portion of time(2.0)	Most or all of the time(1.0)	a small portion of time(2.0)
217	22	27.50%	Male(0.0)	32	Master(0.0)	Doctor(0.0)	<8000(0.0)	Health(0.0)	No(0.0)	Medium(0.0)	No(0.0)	No(0.0)	a small portion of time(2.0)	No or little time(1.0)	No or little time(1.0)	No or little time(1.0)	Most or all of the time(1.0)	No or little time(1.0)	No or little time(1.0)	a small portion of time(2.0)	Most or all of the time(1.0)	No or little time(1.0)	No or little time(1.0)	No or little time(1.0)	Most or all of the time(1.0)	No or little time(1.0)	No or little time(1.0)	No or little time(1.0)	Most or all of the time(1.0)	No or little time(1.0)	Most or all of the time(1.0)	No or little time(1.0)
218	36	45.00%	Female(0.0)	30	Undergraduate(0.0)	Nurse(0.0)	10000-20000(0.0)	Health(0.0)	No(0.0)	High(0.0)	No(0.0)	No(0.0)	considerable time(3.0)	a small portion of time(2.0)	considerable time(3.0)	a small portion of time(2.0)	a small portion of time(3.0)	No or little time(1.0)	No or little time(1.0)	a small portion of time(2.0)	considerable time(2.0)	considerable time(3.0)	a small portion of time(2.0)	No or little time(1.0)	Most or all of the time(1.0)	No or little time(1.0)	No or little time(1.0)	No or little time(1.0)	a small portion of time(3.0)	No or little time(1.0)	considerable time(2.0)	No or little time(1.0)
219	38	47.50%	Female(0.0)	28	Undergraduate(0.0)	Nurse(0.0)	<8000(0.0)	Health(0.0)	No(0.0)	Medium(0.0)	No(0.0)	No(0.0)	a small portion of time(2.0)	a small portion of time(2.0)	No or little time(1.0)	No or little time(1.0)	No or little time(4.0)	No or little time(1.0)	No or little time(1.0)	No or little time(1.0)	No or little time(4.0)	No or little time(1.0)	No or little time(1.0)	No or little time(1.0)	No or little time(4.0)	No or little time(1.0)	a small portion of time(2.0)	No or little time(1.0)	No or little time(4.0)	No or little time(1.0)	No or little time(4.0)	No or little time(1.0)
220	38	47.50%	Male(0.0)	48	Undergraduate(0.0)	Doctor(0.0)	10000-20000(0.0)	Health(0.0)	No(0.0)	Medium(0.0)	No(0.0)	No(0.0)	a small portion of time(2.0)	a small portion of time(2.0)	a small portion of time(2.0)	No or little time(1.0)	considerable time(2.0)	No or little time(1.0)	a small portion of time(2.0)	a small portion of time(2.0)	considerable time(2.0)	No or little time(1.0)	considerable time(3.0)	a small portion of time(2.0)	considerable time(2.0)	a small portion of time(2.0)	considerable time(3.0)	No or little time(1.0)	considerable time(2.0)	a small portion of time(2.0)	a small portion of time(3.0)	No or little time(1.0)
221	24	30.00%	Female(0.0)	26	Undergraduate(0.0)	Nurse(0.0)	<8000(0.0)	Health(0.0)	No(0.0)	Medium(0.0)	No(0.0)	No(0.0)	No or little time(1.0)	No or little time(1.0)	No or little time(1.0)	No or little time(1.0)	Most or all of the time(1.0)	No or little time(1.0)	No or little time(1.0)	No or little time(1.0)	considerable time(2.0)	No or little time(1.0)	No or little time(1.0)	No or little time(1.0)	Most or all of the time(1.0)	No or little time(1.0)	No or little time(1.0)	considerable time(3.0)	considerable time(2.0)	No or little time(1.0)	Most or all of the time(1.0)	No or little time(1.0)
222	27	33.75%	Female(0.0)	48	Master(0.0)	Doctor(0.0)	>50000(0.0)	Health(0.0)	No(0.0)	Low(0.0)	No(0.0)	No(0.0)	No or little time(1.0)	No or little time(1.0)	No or little time(1.0)	No or little time(1.0)	considerable time(2.0)	No or little time(1.0)	a small portion of time(2.0)	a small portion of time(2.0)	considerable time(2.0)	No or little time(1.0)	a small portion of time(2.0)	No or little time(1.0)	Most or all of the time(1.0)	a small portion of time(2.0)	No or little time(1.0)	No or little time(1.0)	Most or all of the time(1.0)	No or little time(1.0)	considerable time(2.0)	No or little time(1.0)
223	31	38.75%	Male(0.0)	28	Master(0.0)	Doctor(0.0)	<8000(0.0)	Health(0.0)	No(0.0)	Medium(0.0)	No(0.0)	No(0.0)	a small portion of time(2.0)	a small portion of time(2.0)	a small portion of time(2.0)	No or little time(1.0)	considerable time(2.0)	No or little time(1.0)	No or little time(1.0)	a small portion of time(2.0)	considerable time(2.0)	No or little time(1.0)	No or little time(1.0)	No or little time(1.0)	No or little time(4.0)	No or little time(1.0)	No or little time(1.0)	No or little time(1.0)	Most or all of the time(1.0)	No or little time(1.0)	considerable time(2.0)	a small portion of time(2.0)
224	26	32.50%	Female(0.0)	29	Undergraduate(0.0)	Nurse(0.0)	20000-30000(0.0)	Health(0.0)	No(0.0)	Low(0.0)	No(0.0)	No(0.0)	No or little time(1.0)	No or little time(1.0)	No or little time(1.0)	No or little time(1.0)	considerable time(2.0)	No or little time(1.0)	No or little time(1.0)	No or little time(1.0)	Most or all of the time(1.0)	No or little time(1.0)	No or little time(1.0)	No or little time(1.0)	No or little time(4.0)	No or little time(1.0)	No or little time(1.0)	No or little time(1.0)	Most or all of the time(1.0)	No or little time(1.0)	considerable time(2.0)	a small portion of time(2.0)
225	26	32.50%	Female(0.0)	23	Undergraduate(0.0)	Nurse(0.0)	<8000(0.0)	Health(0.0)	No(0.0)	Extremely low(0.0)	No(0.0)	No(0.0)	No or little time(1.0)	No or little time(1.0)	No or little time(1.0)	No or little time(1.0)	Most or all of the time(1.0)	No or little time(1.0)	a small portion of time(2.0)	No or little time(1.0)	Most or all of the time(1.0)	No or little time(1.0)	No or little time(1.0)	No or little time(1.0)	No or little time(4.0)	No or little time(1.0)	No or little time(1.0)	a small portion of time(2.0)	considerable time(2.0)	No or little time(1.0)	Most or all of the time(1.0)	No or little time(1.0)
226	35	43.75%	Female(0.0)	31	Undergraduate(0.0)	Nurse(0.0)	10000-20000(0.0)	Health(0.0)	No(0.0)	High(0.0)	No(0.0)	No(0.0)	a small portion of time(2.0)	a small portion of time(2.0)	a small portion of time(2.0)	No or little time(1.0)	No or little time(4.0)	No or little time(1.0)	a small portion of time(2.0)	a small portion of time(2.0)	considerable time(2.0)	a small portion of time(2.0)	No or little time(1.0)	No or little time(1.0)	Most or all of the time(1.0)	No or little time(1.0)	No or little time(1.0)	considerable time(3.0)	considerable time(2.0)	No or little time(1.0)	a small portion of time(3.0)	No or little time(1.0)
227	28	35.00%	Female(0.0)	32	Master(0.0)	Doctor(0.0)	10000-20000(0.0)	Health(0.0)	No(0.0)	Medium(0.0)	No(0.0)	No(0.0)	a small portion of time(2.0)	No or little time(1.0)	No or little time(1.0)	No or little time(1.0)	Most or all of the time(1.0)	No or little time(1.0)	a small portion of time(2.0)	a small portion of time(2.0)	considerable time(2.0)	a small portion of time(2.0)	No or little time(1.0)	No or little time(1.0)	Most or all of the time(1.0)	No or little time(1.0)	No or little time(1.0)	a small portion of time(2.0)	considerable time(2.0)	No or little time(1.0)	considerable time(2.0)	No or little time(1.0)
228	42	52.50%	Female(0.0)	34	Undergraduate(0.0)	Nurse(0.0)	<8000(0.0)	Health(0.0)	No(0.0)	High(0.0)	No(0.0)	Yes(0.0)	considerable time(3.0)	a small portion of time(2.0)	a small portion of time(2.0)	a small portion of time(2.0)	considerable time(2.0)	a small portion of time(2.0)	considerable time(3.0)	considerable time(3.0)	considerable time(2.0)	a small portion of time(2.0)	a small portion of time(2.0)	No or little time(1.0)	No or little time(4.0)	No or little time(1.0)	No or little time(1.0)	No or little time(1.0)	a small portion of time(3.0)	No or little time(1.0)	a small portion of time(3.0)	a small portion of time(2.0)
229	37	46.25%	Female(0.0)	30	Undergraduate(0.0)	Nurse(0.0)	10000-20000(0.0)	Health(0.0)	No(0.0)	High(0.0)	No(0.0)	No(0.0)	a small portion of time(2.0)	No or little time(1.0)	No or little time(1.0)	No or little time(1.0)	considerable time(2.0)	No or little time(1.0)	No or little time(1.0)	considerable time(3.0)	considerable time(2.0)	a small portion of time(2.0)	No or little time(1.0)	No or little time(1.0)	considerable time(2.0)	No or little time(1.0)	a small portion of time(2.0)	a small portion of time(2.0)	a small portion of time(3.0)	a small portion of time(2.0)	a small portion of time(3.0)	Most or all of the time(4.0)
230	34	42.50%	Female(0.0)	25	Undergraduate(0.0)	Nurse(0.0)	10000-20000(0.0)	Health(0.0)	No(0.0)	Medium(0.0)	No(0.0)	No(0.0)	a small portion of time(2.0)	a small portion of time(2.0)	a small portion of time(2.0)	a small portion of time(2.0)	considerable time(2.0)	No or little time(1.0)	No or little time(1.0)	a small portion of time(2.0)	considerable time(2.0)	a small portion of time(2.0)	No or little time(1.0)	No or little time(1.0)	Most or all of the time(1.0)	No or little time(1.0)	a small portion of time(2.0)	No or little time(1.0)	a small portion of time(3.0)	a small portion of time(2.0)	considerable time(2.0)	a small portion of time(2.0)
231	26	32.50%	Male(0.0)	48岁	Master(0.0)	Doctor(0.0)	10000-20000(0.0)	Health(0.0)	No(0.0)	Medium(0.0)	No(0.0)	No(0.0)	a small portion of time(2.0)	a small portion of time(2.0)	No or little time(1.0)	No or little time(1.0)	No or little time(4.0)	No or little time(1.0)	No or little time(1.0)	No or little time(1.0)	Most or all of the time(1.0)	No or little time(1.0)	No or little time(1.0)	No or little time(1.0)	Most or all of the time(1.0)	No or little time(1.0)	No or little time(1.0)	a small portion of time(2.0)	Most or all of the time(1.0)	No or little time(1.0)	Most or all of the time(1.0)	No or little time(1.0)
232	35	43.75%	Female(0.0)	29	Undergraduate(0.0)	Nurse(0.0)	10000-20000(0.0)	Health(0.0)	No(0.0)	High(0.0)	No(0.0)	No(0.0)	considerable time(3.0)	a small portion of time(2.0)	a small portion of time(2.0)	No or little time(1.0)	Most or all of the time(1.0)	No or little time(1.0)	No or little time(1.0)	No or little time(1.0)	a small portion of time(3.0)	a small portion of time(2.0)	No or little time(1.0)	No or little time(1.0)	Most or all of the time(1.0)	No or little time(1.0)	No or little time(1.0)	a small portion of time(2.0)	No or little time(4.0)	a small portion of time(2.0)	a small portion of time(3.0)	a small portion of time(2.0)
233	26	32.50%	Female(0.0)	35	Undergraduate(0.0)	Nurse(0.0)	<8000(0.0)	Health(0.0)	No(0.0)	Low(0.0)	No(0.0)	No(0.0)	No or little time(1.0)	No or little time(1.0)	No or little time(1.0)	No or little time(1.0)	Most or all of the time(1.0)	No or little time(1.0)	a small portion of time(2.0)	a small portion of time(2.0)	Most or all of the time(1.0)	No or little time(1.0)	No or little time(1.0)	No or little time(1.0)	No or little time(4.0)	No or little time(1.0)	No or little time(1.0)	No or little time(1.0)	Most or all of the time(1.0)	No or little time(1.0)	considerable time(2.0)	No or little time(1.0)
234	27	33.75%	Female(0.0)	29	Undergraduate(0.0)	Nurse(0.0)	<8000(0.0)	Health(0.0)	No(0.0)	Medium(0.0)	No(0.0)	No(0.0)	a small portion of time(2.0)	No or little time(1.0)	No or little time(1.0)	No or little time(1.0)	Most or all of the time(1.0)	No or little time(1.0)	No or little time(1.0)	No or little time(1.0)	considerable time(2.0)	a small portion of time(2.0)	No or little time(1.0)	No or little time(1.0)	Most or all of the time(1.0)	No or little time(1.0)	No or little time(1.0)	No or little time(1.0)	considerable time(2.0)	No or little time(1.0)	No or little time(4.0)	No or little time(1.0)
235	30	37.50%	Female(0.0)	26	Undergraduate(0.0)	Nurse(0.0)	<8000(0.0)	Health(0.0)	No(0.0)	Medium(0.0)	No(0.0)	No(0.0)	a small portion of time(2.0)	No or little time(1.0)	No or little time(1.0)	No or little time(1.0)	considerable time(2.0)	No or little time(1.0)	No or little time(1.0)	No or little time(1.0)	considerable time(2.0)	a small portion of time(2.0)	No or little time(1.0)	No or little time(1.0)	Most or all of the time(1.0)	No or little time(1.0)	No or little time(1.0)	considerable time(3.0)	a small portion of time(3.0)	a small portion of time(2.0)	considerable time(2.0)	No or little time(1.0)
236	34	42.50%	Female(0.0)	24	Undergraduate(0.0)	Nurse(0.0)	10000-20000(0.0)	Health(0.0)	No(0.0)	High(0.0)	No(0.0)	No(0.0)	a small portion of time(2.0)	a small portion of time(2.0)	a small portion of time(2.0)	a small portion of time(2.0)	a small portion of time(3.0)	No or little time(1.0)	No or little time(1.0)	No or little time(1.0)	considerable time(2.0)	No or little time(1.0)	No or little time(1.0)	No or little time(1.0)	No or little time(4.0)	No or little time(1.0)	a small portion of time(2.0)	No or little time(1.0)	considerable time(2.0)	a small portion of time(2.0)	considerable time(2.0)	No or little time(1.0)
237	23	28.75%	Male(0.0)	37	Doctor(0.0)	Doctor(0.0)	10000-20000(0.0)	Health(0.0)	Yes(0.0)	High(0.0)	No(0.0)	No(0.0)	No or little time(1.0)	No or little time(1.0)	No or little time(1.0)	No or little time(1.0)	Most or all of the time(1.0)	No or little time(1.0)	a small portion of time(2.0)	a small portion of time(2.0)	Most or all of the time(1.0)	No or little time(1.0)	No or little time(1.0)	No or little time(1.0)	Most or all of the time(1.0)	No or little time(1.0)	No or little time(1.0)	No or little time(1.0)	Most or all of the time(1.0)	No or little time(1.0)	Most or all of the time(1.0)	a small portion of time(2.0)
238	29	36.25%	Female(0.0)	40	Undergraduate(0.0)	Nurse(0.0)	<8000(0.0)	Health(0.0)	No(0.0)	Low(0.0)	No(0.0)	No(0.0)	No or little time(1.0)	No or little time(1.0)	No or little time(1.0)	No or little time(1.0)	considerable time(2.0)	No or little time(1.0)	a small portion of time(2.0)	a small portion of time(2.0)	Most or all of the time(1.0)	No or little time(1.0)	No or little time(1.0)	No or little time(1.0)	No or little time(4.0)	No or little time(1.0)	No or little time(1.0)	No or little time(1.0)	considerable time(2.0)	No or little time(1.0)	considerable time(2.0)	a small portion of time(2.0)
239	35	43.75%	Female(0.0)	27	Undergraduate(0.0)	Nurse(0.0)	10000-20000(0.0)	Health(0.0)	No(0.0)	Low(0.0)	No(0.0)	No(0.0)	a small portion of time(2.0)	No or little time(1.0)	a small portion of time(2.0)	No or little time(1.0)	considerable time(2.0)	No or little time(1.0)	No or little time(1.0)	a small portion of time(2.0)	a small portion of time(3.0)	a small portion of time(2.0)	No or little time(1.0)	No or little time(1.0)	considerable time(2.0)	No or little time(1.0)	a small portion of time(2.0)	a small portion of time(2.0)	a small portion of time(3.0)	a small portion of time(2.0)	considerable time(2.0)	a small portion of time(2.0)
240	29	36.25%	Female(0.0)	30	Undergraduate(0.0)	Nurse(0.0)	<8000(0.0)	Health(0.0)	No(0.0)	High(0.0)	No(0.0)	Yes(0.0)	a small portion of time(2.0)	No or little time(1.0)	No or little time(1.0)	No or little time(1.0)	No or little time(4.0)	No or little time(1.0)	No or little time(1.0)	No or little time(1.0)	Most or all of the time(1.0)	No or little time(1.0)	No or little time(1.0)	No or little time(1.0)	Most or all of the time(1.0)	No or little time(1.0)	No or little time(1.0)	a small portion of time(2.0)	considerable time(2.0)	No or little time(1.0)	a small portion of time(3.0)	a small portion of time(2.0)
241	23	28.75%	Female(0.0)	31	Undergraduate(0.0)	Nurse(0.0)	10000-20000(0.0)	Health(0.0)	No(0.0)	Medium(0.0)	No(0.0)	No(0.0)	No or little time(1.0)	No or little time(1.0)	No or little time(1.0)	No or little time(1.0)	Most or all of the time(1.0)	No or little time(1.0)	No or little time(1.0)	No or little time(1.0)	Most or all of the time(1.0)	No or little time(1.0)	No or little time(1.0)	No or little time(1.0)	Most or all of the time(1.0)	No or little time(1.0)	a small portion of time(2.0)	No or little time(1.0)	considerable time(2.0)	No or little time(1.0)	considerable time(2.0)	No or little time(1.0)
242	33	41.25%	Female(0.0)	29	Undergraduate(0.0)	Nurse(0.0)	10000-20000(0.0)	Health(0.0)	No(0.0)	Low(0.0)	No(0.0)	No(0.0)	a small portion of time(2.0)	No or little time(1.0)	No or little time(1.0)	a small portion of time(2.0)	considerable time(2.0)	No or little time(1.0)	a small portion of time(2.0)	No or little time(1.0)	considerable time(2.0)	a small portion of time(2.0)	No or little time(1.0)	a small portion of time(2.0)	No or little time(4.0)	No or little time(1.0)	No or little time(1.0)	a small portion of time(2.0)	considerable time(2.0)	No or little time(1.0)	considerable time(2.0)	No or little time(1.0)
243	27	33.75%	Female(0.0)	36	Undergraduate(0.0)	Nurse(0.0)	<8000(0.0)	Health(0.0)	No(0.0)	Medium(0.0)	No(0.0)	No(0.0)	a small portion of time(2.0)	a small portion of time(2.0)	a small portion of time(2.0)	a small portion of time(2.0)	considerable time(2.0)	No or little time(1.0)	No or little time(1.0)	a small portion of time(2.0)	Most or all of the time(1.0)	No or little time(1.0)	No or little time(1.0)	No or little time(1.0)	Most or all of the time(1.0)	No or little time(1.0)	No or little time(1.0)	No or little time(1.0)	Most or all of the time(1.0)	No or little time(1.0)	considerable time(2.0)	No or little time(1.0)
244	30	37.50%	Male(0.0)	28	Master(0.0)	Doctor(0.0)	<8000(0.0)	Health(0.0)	No(0.0)	Medium(0.0)	No(0.0)	No(0.0)	a small portion of time(2.0)	No or little time(1.0)	No or little time(1.0)	No or little time(1.0)	Most or all of the time(1.0)	No or little time(1.0)	No or little time(1.0)	No or little time(1.0)	Most or all of the time(1.0)	No or little time(1.0)	No or little time(1.0)	No or little time(1.0)	No or little time(4.0)	No or little time(1.0)	No or little time(1.0)	No or little time(1.0)	No or little time(4.0)	No or little time(1.0)	No or little time(4.0)	No or little time(1.0)
245	23	28.75%	Female(0.0)	30	Undergraduate(0.0)	Nurse(0.0)	<8000(0.0)	Health(0.0)	No(0.0)	Extremely low(0.0)	No(0.0)	No(0.0)	a small portion of time(2.0)	No or little time(1.0)	No or little time(1.0)	No or little time(1.0)	Most or all of the time(1.0)	No or little time(1.0)	a small portion of time(2.0)	No or little time(1.0)	Most or all of the time(1.0)	No or little time(1.0)	No or little time(1.0)	No or little time(1.0)	Most or all of the time(1.0)	No or little time(1.0)	No or little time(1.0)	No or little time(1.0)	Most or all of the time(1.0)	No or little time(1.0)	considerable time(2.0)	No or little time(1.0)
246	27	33.75%	Female(0.0)	52	Undergraduate(0.0)	Nurse(0.0)	<8000(0.0)	Health(0.0)	No(0.0)	Medium(0.0)	No(0.0)	No(0.0)	a small portion of time(2.0)	No or little time(1.0)	No or little time(1.0)	No or little time(1.0)	considerable time(2.0)	No or little time(1.0)	No or little time(1.0)	a small portion of time(2.0)	considerable time(2.0)	No or little time(1.0)	No or little time(1.0)	No or little time(1.0)	considerable time(2.0)	No or little time(1.0)	No or little time(1.0)	No or little time(1.0)	considerable time(2.0)	No or little time(1.0)	considerable time(2.0)	No or little time(1.0)
247	29	36.25%	Female(0.0)	35	Undergraduate(0.0)	Nurse(0.0)	20000-30000(0.0)	Health(0.0)	No(0.0)	Extremely low(0.0)	No(0.0)	No(0.0)	a small portion of time(2.0)	a small portion of time(2.0)	a small portion of time(2.0)	No or little time(1.0)	considerable time(2.0)	No or little time(1.0)	No or little time(1.0)	a small portion of time(2.0)	considerable time(2.0)	No or little time(1.0)	No or little time(1.0)	No or little time(1.0)	Most or all of the time(1.0)	No or little time(1.0)	No or little time(1.0)	No or little time(1.0)	Most or all of the time(1.0)	No or little time(1.0)	a small portion of time(3.0)	a small portion of time(2.0)
248	29	36.25%	Female(0.0)	28	Undergraduate(0.0)	Nurse(0.0)	10000-20000(0.0)	Health(0.0)	No(0.0)	Medium(0.0)	No(0.0)	No(0.0)	a small portion of time(2.0)	a small portion of time(2.0)	a small portion of time(2.0)	No or little time(1.0)	considerable time(2.0)	No or little time(1.0)	No or little time(1.0)	a small portion of time(2.0)	considerable time(2.0)	No or little time(1.0)	No or little time(1.0)	No or little time(1.0)	Most or all of the time(1.0)	No or little time(1.0)	No or little time(1.0)	a small portion of time(2.0)	Most or all of the time(1.0)	a small portion of time(2.0)	considerable time(2.0)	No or little time(1.0)
249	34	42.50%	Female(0.0)	37	Undergraduate(0.0)	Nurse(0.0)	>50000(0.0)	Others(0.0)	Yes(0.0)	High(0.0)	No(0.0)	No(0.0)	considerable time(3.0)	No or little time(1.0)	a small portion of time(2.0)	No or little time(1.0)	considerable time(2.0)	No or little time(1.0)	considerable time(3.0)	No or little time(1.0)	No or little time(4.0)	considerable time(3.0)	No or little time(1.0)	No or little time(1.0)	Most or all of the time(1.0)	a small portion of time(2.0)	No or little time(1.0)	No or little time(1.0)	considerable time(2.0)	No or little time(1.0)	considerable time(2.0)	No or little time(1.0)
250	45	56.25%	Female(0.0)	39	Undergraduate(0.0)	Nurse(0.0)	20000-30000(0.0)	Health(0.0)	No(0.0)	Medium(0.0)	No(0.0)	No(0.0)	a small portion of time(2.0)	a small portion of time(2.0)	a small portion of time(2.0)	a small portion of time(2.0)	a small portion of time(3.0)	a small portion of time(2.0)	a small portion of time(2.0)	a small portion of time(2.0)	a small portion of time(3.0)	a small portion of time(2.0)	a small portion of time(2.0)	a small portion of time(2.0)	a small portion of time(3.0)	a small portion of time(2.0)	a small portion of time(2.0)	a small portion of time(2.0)	a small portion of time(3.0)	a small portion of time(2.0)	a small portion of time(3.0)	a small portion of time(2.0)
251	24	30.00%	Female(0.0)	33	Undergraduate(0.0)	Nurse(0.0)	20000-30000(0.0)	Health(0.0)	No(0.0)	High(0.0)	No(0.0)	No(0.0)	No or little time(1.0)	No or little time(1.0)	No or little time(1.0)	No or little time(1.0)	considerable time(2.0)	No or little time(1.0)	No or little time(1.0)	No or little time(1.0)	considerable time(2.0)	No or little time(1.0)	No or little time(1.0)	No or little time(1.0)	Most or all of the time(1.0)	No or little time(1.0)	No or little time(1.0)	No or little time(1.0)	considerable time(2.0)	No or little time(1.0)	considerable time(2.0)	No or little time(1.0)
252	37	46.25%	Female(0.0)	38	Master(0.0)	Nurse(0.0)	20000-30000(0.0)	Health(0.0)	No(0.0)	Low(0.0)	No(0.0)	No(0.0)	considerable time(3.0)	a small portion of time(2.0)	a small portion of time(2.0)	considerable time(3.0)	a small portion of time(3.0)	No or little time(1.0)	No or little time(1.0)	considerable time(3.0)	a small portion of time(3.0)	a small portion of time(2.0)	No or little time(1.0)	No or little time(1.0)	Most or all of the time(1.0)	No or little time(1.0)	a small portion of time(2.0)	No or little time(1.0)	a small portion of time(3.0)	No or little time(1.0)	considerable time(2.0)	No or little time(1.0)
253	21	26.25%	Female(0.0)	25	Undergraduate(0.0)	Nurse(0.0)	<8000(0.0)	Health(0.0)	No(0.0)	Medium(0.0)	No(0.0)	No(0.0)	No or little time(1.0)	No or little time(1.0)	No or little time(1.0)	No or little time(1.0)	Most or all of the time(1.0)	No or little time(1.0)	No or little time(1.0)	No or little time(1.0)	Most or all of the time(1.0)	No or little time(1.0)	No or little time(1.0)	No or little time(1.0)	Most or all of the time(1.0)	No or little time(1.0)	No or little time(1.0)	No or little time(1.0)	Most or all of the time(1.0)	No or little time(1.0)	considerable time(2.0)	No or little time(1.0)
254	29	36.25%	Female(0.0)	35	Undergraduate(0.0)	Nurse(0.0)	10000-20000(0.0)	Health(0.0)	No(0.0)	Low(0.0)	No(0.0)	No(0.0)	No or little time(1.0)	No or little time(1.0)	No or little time(1.0)	No or little time(1.0)	Most or all of the time(1.0)	No or little time(1.0)	No or little time(1.0)	a small portion of time(2.0)	considerable time(2.0)	No or little time(1.0)	a small portion of time(2.0)	No or little time(1.0)	No or little time(4.0)	No or little time(1.0)	No or little time(1.0)	No or little time(1.0)	Most or all of the time(1.0)	No or little time(1.0)	a small portion of time(3.0)	a small portion of time(2.0)
255	25	31.25%	Female(0.0)	24	Undergraduate(0.0)	Nurse(0.0)	<8000(0.0)	Health(0.0)	No(0.0)	High(0.0)	No(0.0)	No(0.0)	No or little time(1.0)	No or little time(1.0)	No or little time(1.0)	No or little time(1.0)	Most or all of the time(1.0)	No or little time(1.0)	No or little time(1.0)	No or little time(1.0)	Most or all of the time(1.0)	No or little time(1.0)	No or little time(1.0)	No or little time(1.0)	Most or all of the time(1.0)	No or little time(1.0)	No or little time(1.0)	a small portion of time(2.0)	No or little time(4.0)	a small portion of time(2.0)	Most or all of the time(1.0)	No or little time(1.0)
256	36	45.00%	Female(0.0)	27	Undergraduate(0.0)	Nurse(0.0)	<8000(0.0)	Health(0.0)	No(0.0)	High(0.0)	No(0.0)	No(0.0)	a small portion of time(2.0)	No or little time(1.0)	a small portion of time(2.0)	No or little time(1.0)	considerable time(2.0)	No or little time(1.0)	No or little time(1.0)	considerable time(3.0)	considerable time(2.0)	a small portion of time(2.0)	No or little time(1.0)	No or little time(1.0)	considerable time(2.0)	No or little time(1.0)	a small portion of time(2.0)	No or little time(1.0)	a small portion of time(3.0)	a small portion of time(2.0)	a small portion of time(3.0)	considerable time(3.0)
257	31	38.75%	Female(0.0)	35	Undergraduate(0.0)	Nurse(0.0)	20000-30000(0.0)	Health(0.0)	No(0.0)	Extremely low(0.0)	No(0.0)	No(0.0)	No or little time(1.0)	No or little time(1.0)	No or little time(1.0)	No or little time(1.0)	considerable time(2.0)	No or little time(1.0)	a small portion of time(2.0)	a small portion of time(2.0)	considerable time(2.0)	No or little time(1.0)	No or little time(1.0)	No or little time(1.0)	No or little time(4.0)	No or little time(1.0)	No or little time(1.0)	No or little time(1.0)	No or little time(4.0)	No or little time(1.0)	Most or all of the time(1.0)	a small portion of time(2.0)
258	24	30.00%	Female(0.0)	33	Undergraduate(0.0)	Nurse(0.0)	10000-20000(0.0)	Health(0.0)	No(0.0)	Low(0.0)	No(0.0)	No(0.0)	No or little time(1.0)	No or little time(1.0)	No or little time(1.0)	No or little time(1.0)	Most or all of the time(1.0)	No or little time(1.0)	a small portion of time(2.0)	a small portion of time(2.0)	a small portion of time(3.0)	No or little time(1.0)	No or little time(1.0)	No or little time(1.0)	Most or all of the time(1.0)	No or little time(1.0)	No or little time(1.0)	No or little time(1.0)	Most or all of the time(1.0)	No or little time(1.0)	Most or all of the time(1.0)	No or little time(1.0)
259	31	38.75%	Female(0.0)	29	Undergraduate(0.0)	Nurse(0.0)	<8000(0.0)	Health(0.0)	No(0.0)	Low(0.0)	No(0.0)	No(0.0)	No or little time(1.0)	No or little time(1.0)	No or little time(1.0)	No or little time(1.0)	a small portion of time(3.0)	No or little time(1.0)	No or little time(1.0)	No or little time(1.0)	considerable time(2.0)	No or little time(1.0)	No or little time(1.0)	No or little time(1.0)	No or little time(4.0)	No or little time(1.0)	No or little time(1.0)	No or little time(1.0)	a small portion of time(3.0)	No or little time(1.0)	considerable time(2.0)	considerable time(3.0)
260	21	26.25%	Female(0.0)	36	Undergraduate(0.0)	Nurse(0.0)	10000-20000(0.0)	Health(0.0)	No(0.0)	Low(0.0)	No(0.0)	No(0.0)	No or little time(1.0)	No or little time(1.0)	No or little time(1.0)	No or little time(1.0)	considerable time(2.0)	No or little time(1.0)	No or little time(1.0)	No or little time(1.0)	Most or all of the time(1.0)	No or little time(1.0)	No or little time(1.0)	No or little time(1.0)	Most or all of the time(1.0)	No or little time(1.0)	No or little time(1.0)	No or little time(1.0)	Most or all of the time(1.0)	No or little time(1.0)	Most or all of the time(1.0)	No or little time(1.0)
261	20	25.00%	Female(0.0)	44	Undergraduate(0.0)	Nurse(0.0)	10000-20000(0.0)	Health(0.0)	No(0.0)	Medium(0.0)	No(0.0)	No(0.0)	No or little time(1.0)	No or little time(1.0)	No or little time(1.0)	No or little time(1.0)	Most or all of the time(1.0)	No or little time(1.0)	No or little time(1.0)	No or little time(1.0)	Most or all of the time(1.0)	No or little time(1.0)	No or little time(1.0)	No or little time(1.0)	Most or all of the time(1.0)	No or little time(1.0)	No or little time(1.0)	No or little time(1.0)	Most or all of the time(1.0)	No or little time(1.0)	Most or all of the time(1.0)	No or little time(1.0)
262	26	32.50%	Female(0.0)	41	Undergraduate(0.0)	Nurse(0.0)	20000-30000(0.0)	Health(0.0)	No(0.0)	Low(0.0)	No(0.0)	No(0.0)	a small portion of time(2.0)	a small portion of time(2.0)	a small portion of time(2.0)	No or little time(1.0)	considerable time(2.0)	No or little time(1.0)	No or little time(1.0)	a small portion of time(2.0)	considerable time(2.0)	No or little time(1.0)	No or little time(1.0)	No or little time(1.0)	Most or all of the time(1.0)	No or little time(1.0)	No or little time(1.0)	No or little time(1.0)	Most or all of the time(1.0)	No or little time(1.0)	Most or all of the time(1.0)	No or little time(1.0)
263	26	32.50%	Female(0.0)	28	Undergraduate(0.0)	Nurse(0.0)	10000-20000(0.0)	Health(0.0)	No(0.0)	Low(0.0)	No(0.0)	No(0.0)	No or little time(1.0)	No or little time(1.0)	No or little time(1.0)	No or little time(1.0)	Most or all of the time(1.0)	No or little time(1.0)	No or little time(1.0)	No or little time(1.0)	Most or all of the time(1.0)	No or little time(1.0)	No or little time(1.0)	No or little time(1.0)	No or little time(4.0)	No or little time(1.0)	No or little time(1.0)	No or little time(1.0)	No or little time(4.0)	No or little time(1.0)	Most or all of the time(1.0)	No or little time(1.0)
264	28	35.00%	Female(0.0)	27	Undergraduate(0.0)	Nurse(0.0)	<8000(0.0)	Health(0.0)	No(0.0)	Medium(0.0)	No(0.0)	No(0.0)	a small portion of time(2.0)	No or little time(1.0)	No or little time(1.0)	No or little time(1.0)	a small portion of time(3.0)	No or little time(1.0)	No or little time(1.0)	No or little time(1.0)	Most or all of the time(1.0)	No or little time(1.0)	No or little time(1.0)	No or little time(1.0)	No or little time(4.0)	No or little time(1.0)	No or little time(1.0)	No or little time(1.0)	Most or all of the time(1.0)	No or little time(1.0)	a small portion of time(3.0)	No or little time(1.0)
265	32	40.00%	Female(0.0)	43	Undergraduate(0.0)	Nurse(0.0)	10000-20000(0.0)	Health(0.0)	No(0.0)	Low(0.0)	No(0.0)	No(0.0)	a small portion of time(2.0)	No or little time(1.0)	No or little time(1.0)	No or little time(1.0)	considerable time(2.0)	No or little time(1.0)	considerable time(3.0)	a small portion of time(2.0)	considerable time(2.0)	No or little time(1.0)	No or little time(1.0)	No or little time(1.0)	considerable time(2.0)	No or little time(1.0)	a small portion of time(2.0)	No or little time(1.0)	No or little time(4.0)	No or little time(1.0)	considerable time(2.0)	No or little time(1.0)
