# Supplementary material for: Investigation of anxiety levels of 1637 healthcare workers during the epidemic of COVID-19
Source: PLoS One. 2020 Dec 22;15(12):e0243890. doi: 10.1371/journal.pone.0243890 (PMC7755185; doi:10.1371/journal.pone.0243890)
Supplement: S3 File — (XLS) [file pone.0243890.s003.xls]

## Sheet: 门诊患者满意度统计
Subjects	Satisfaction score	Satisfaction degree	1:Gender	2:Age	3:Education level	4:Occupation	5:Family monthly income (RMB)	6:Physical condition	7:Exposure to patients with COVID-19	8:Risk of exposure to patients with COVID-19 at the post	9:Family members with COVID-19	10:Family members on the first-line combating COVID-19	11:I feel more nervous or anxious than usual	12:I'm afraid for no reason	13:I am easily upset or frightened	14:I think I might be going crazy	15:I think everything is fine	16:My hands and feet are shaking	17:I was troubled by headache, neck pain and back pain	18:I feel weak and tired easily	19:I feel calm and easy to sit still	20:I feel my heart beating fast	21:I was troubled by bouts of dizziness	22:I have fainted or feel like I'm going to faint	23:It's easy for me to breathe in and out	24:My hands and feet are numb and tingling	25:I'm suffering from stomachache and indigestion	26:I often have to pee	27:My hands and feet are often dry and warm	28:I blush and get hot	29:I fall asleep easily and sleep well all night	30:I had nightmares
1	27	33.75%	Female(0.0)	37	Undergraduate(0.0)	Nurse(0.0)	10000-20000(0.0)	Health(0.0)	No(0.0)	Medium(0.0)	No(0.0)	No(0.0)	a small portion of time(2.0)	a small portion of time(2.0)	a small portion of time(2.0)	No or little time(1.0)	considerable time(2.0)	No or little time(1.0)	No or little time(1.0)	a small portion of time(2.0)	Most or all of the time(1.0)	No or little time(1.0)	No or little time(1.0)	No or little time(1.0)	Most or all of the time(1.0)	No or little time(1.0)	No or little time(1.0)	No or little time(1.0)	Most or all of the time(1.0)	No or little time(1.0)	considerable time(2.0)	a small portion of time(2.0)
2	37	46.25%	Female(0.0)	33	Master(0.0)	Nurse(0.0)	20000-30000(0.0)	Health(0.0)	No(0.0)	Low(0.0)	No(0.0)	No(0.0)	a small portion of time(2.0)	No or little time(1.0)	No or little time(1.0)	No or little time(1.0)	a small portion of time(3.0)	No or little time(1.0)	considerable time(3.0)	considerable time(3.0)	No or little time(4.0)	No or little time(1.0)	No or little time(1.0)	No or little time(1.0)	No or little time(4.0)	a small portion of time(2.0)	a small portion of time(2.0)	No or little time(1.0)	considerable time(2.0)	No or little time(1.0)	considerable time(2.0)	No or little time(1.0)
3	28	35.00%	Female(0.0)	25	Technical secondary school(0.0)	Nurse(0.0)	<8000(0.0)	Health(0.0)	No(0.0)	Medium(0.0)	No(0.0)	No(0.0)	a small portion of time(2.0)	No or little time(1.0)	No or little time(1.0)	No or little time(1.0)	considerable time(2.0)	No or little time(1.0)	No or little time(1.0)	No or little time(1.0)	considerable time(2.0)	a small portion of time(2.0)	No or little time(1.0)	No or little time(1.0)	considerable time(2.0)	No or little time(1.0)	No or little time(1.0)	No or little time(1.0)	considerable time(2.0)	No or little time(1.0)	a small portion of time(3.0)	No or little time(1.0)
4	32	40.00%	Female(0.0)	35	Undergraduate(0.0)	Nurse(0.0)	<8000(0.0)	Health(0.0)	No(0.0)	High(0.0)	No(0.0)	No(0.0)	No or little time(1.0)	No or little time(1.0)	No or little time(1.0)	No or little time(1.0)	considerable time(2.0)	No or little time(1.0)	No or little time(1.0)	a small portion of time(2.0)	considerable time(2.0)	a small portion of time(2.0)	No or little time(1.0)	No or little time(1.0)	No or little time(4.0)	No or little time(1.0)	No or little time(1.0)	No or little time(1.0)	No or little time(4.0)	No or little time(1.0)	a small portion of time(3.0)	No or little time(1.0)
5	32	40.00%	Female(0.0)	45	Undergraduate(0.0)	Nurse(0.0)	10000-20000(0.0)	Health(0.0)	No(0.0)	Low(0.0)	No(0.0)	No(0.0)	No or little time(1.0)	No or little time(1.0)	No or little time(1.0)	No or little time(1.0)	considerable time(2.0)	No or little time(1.0)	considerable time(3.0)	considerable time(3.0)	considerable time(2.0)	No or little time(1.0)	No or little time(1.0)	No or little time(1.0)	Most or all of the time(1.0)	a small portion of time(2.0)	a small portion of time(2.0)	No or little time(1.0)	a small portion of time(3.0)	No or little time(1.0)	a small portion of time(3.0)	No or little time(1.0)
6	30	37.50%	Female(0.0)	34	Technical secondary school(0.0)	Nurse(0.0)	10000-20000(0.0)	Health(0.0)	No(0.0)	Low(0.0)	No(0.0)	No(0.0)	a small portion of time(2.0)	a small portion of time(2.0)	a small portion of time(2.0)	No or little time(1.0)	considerable time(2.0)	No or little time(1.0)	No or little time(1.0)	No or little time(1.0)	No or little time(4.0)	a small portion of time(2.0)	No or little time(1.0)	No or little time(1.0)	considerable time(2.0)	No or little time(1.0)	No or little time(1.0)	No or little time(1.0)	Most or all of the time(1.0)	No or little time(1.0)	Most or all of the time(1.0)	a small portion of time(2.0)
7	24	30.00%	Female(0.0)	38	Undergraduate(0.0)	Doctor(0.0)	<8000(0.0)	Health(0.0)	No(0.0)	Medium(0.0)	No(0.0)	No(0.0)	a small portion of time(2.0)	a small portion of time(2.0)	No or little time(1.0)	No or little time(1.0)	considerable time(2.0)	No or little time(1.0)	a small portion of time(2.0)	No or little time(1.0)	Most or all of the time(1.0)	No or little time(1.0)	No or little time(1.0)	No or little time(1.0)	Most or all of the time(1.0)	No or little time(1.0)	No or little time(1.0)	No or little time(1.0)	Most or all of the time(1.0)	No or little time(1.0)	Most or all of the time(1.0)	No or little time(1.0)
8	29	36.25%	Male(0.0)	30	Undergraduate(0.0)	Nurse(0.0)	10000-20000(0.0)	Health(0.0)	No(0.0)	Low(0.0)	No(0.0)	Yes(0.0)	a small portion of time(2.0)	No or little time(1.0)	a small portion of time(2.0)	No or little time(1.0)	a small portion of time(3.0)	No or little time(1.0)	a small portion of time(2.0)	a small portion of time(2.0)	considerable time(2.0)	No or little time(1.0)	No or little time(1.0)	No or little time(1.0)	Most or all of the time(1.0)	No or little time(1.0)	No or little time(1.0)	No or little time(1.0)	Most or all of the time(1.0)	No or little time(1.0)	considerable time(2.0)	a small portion of time(2.0)
9	21	26.25%	Male(0.0)	37	Doctor(0.0)	Doctor(0.0)	10000-20000(0.0)	Health(0.0)	No(0.0)	Medium(0.0)	No(0.0)	No(0.0)	a small portion of time(2.0)	No or little time(1.0)	No or little time(1.0)	No or little time(1.0)	Most or all of the time(1.0)	No or little time(1.0)	No or little time(1.0)	No or little time(1.0)	Most or all of the time(1.0)	No or little time(1.0)	No or little time(1.0)	No or little time(1.0)	Most or all of the time(1.0)	No or little time(1.0)	No or little time(1.0)	No or little time(1.0)	Most or all of the time(1.0)	No or little time(1.0)	Most or all of the time(1.0)	No or little time(1.0)
10	34	42.50%	Male(0.0)	37	Doctor(0.0)	Doctor(0.0)	10000-20000(0.0)	Health(0.0)	No(0.0)	Low(0.0)	No(0.0)	No(0.0)	No or little time(1.0)	No or little time(1.0)	No or little time(1.0)	a small portion of time(2.0)	considerable time(2.0)	No or little time(1.0)	considerable time(3.0)	a small portion of time(2.0)	a small portion of time(3.0)	considerable time(3.0)	No or little time(1.0)	No or little time(1.0)	Most or all of the time(1.0)	No or little time(1.0)	a small portion of time(2.0)	a small portion of time(2.0)	a small portion of time(3.0)	No or little time(1.0)	Most or all of the time(1.0)	a small portion of time(2.0)
11	41	51.25%	Female(0.0)	30	Undergraduate(0.0)	Nurse(0.0)	20000-30000(0.0)	Health(0.0)	No(0.0)	High(0.0)	No(0.0)	No(0.0)	considerable time(3.0)	a small portion of time(2.0)	a small portion of time(2.0)	No or little time(1.0)	considerable time(2.0)	No or little time(1.0)	a small portion of time(2.0)	a small portion of time(2.0)	a small portion of time(3.0)	a small portion of time(2.0)	No or little time(1.0)	No or little time(1.0)	No or little time(4.0)	No or little time(1.0)	considerable time(3.0)	a small portion of time(2.0)	a small portion of time(3.0)	No or little time(1.0)	a small portion of time(3.0)	a small portion of time(2.0)
12	29	36.25%	Female(0.0)	42	Undergraduate(0.0)	Nurse(0.0)	10000-20000(0.0)	Health(0.0)	No(0.0)	High(0.0)	No(0.0)	No(0.0)	a small portion of time(2.0)	a small portion of time(2.0)	a small portion of time(2.0)	No or little time(1.0)	a small portion of time(3.0)	No or little time(1.0)	No or little time(1.0)	No or little time(1.0)	considerable time(2.0)	No or little time(1.0)	No or little time(1.0)	No or little time(1.0)	Most or all of the time(1.0)	No or little time(1.0)	No or little time(1.0)	a small portion of time(2.0)	considerable time(2.0)	No or little time(1.0)	considerable time(2.0)	No or little time(1.0)
13	27	33.75%	Female(0.0)	43	Technical secondary school(0.0)	Others(0.0)	<8000(0.0)	Health(0.0)	No(0.0)	Medium(0.0)	No(0.0)	No(0.0)	a small portion of time(2.0)	No or little time(1.0)	a small portion of time(2.0)	No or little time(1.0)	considerable time(2.0)	No or little time(1.0)	No or little time(1.0)	a small portion of time(2.0)	considerable time(2.0)	No or little time(1.0)	No or little time(1.0)	No or little time(1.0)	Most or all of the time(1.0)	No or little time(1.0)	No or little time(1.0)	No or little time(1.0)	considerable time(2.0)	No or little time(1.0)	considerable time(2.0)	No or little time(1.0)
14	25	31.25%	Female(0.0)	24	Undergraduate(0.0)	Nurse(0.0)	<8000(0.0)	Health(0.0)	No(0.0)	Medium(0.0)	No(0.0)	No(0.0)	No or little time(1.0)	No or little time(1.0)	No or little time(1.0)	No or little time(1.0)	a small portion of time(3.0)	No or little time(1.0)	No or little time(1.0)	No or little time(1.0)	considerable time(2.0)	No or little time(1.0)	No or little time(1.0)	No or little time(1.0)	considerable time(2.0)	No or little time(1.0)	No or little time(1.0)	No or little time(1.0)	Most or all of the time(1.0)	No or little time(1.0)	considerable time(2.0)	No or little time(1.0)
15	44	55.00%	Male(0.0)	26	Undergraduate(0.0)	Nurse(0.0)	10000-20000(0.0)	Health(0.0)	No(0.0)	Medium(0.0)	No(0.0)	No(0.0)	Most or all of the time(4.0)	considerable time(3.0)	considerable time(3.0)	a small portion of time(2.0)	a small portion of time(3.0)	No or little time(1.0)	a small portion of time(2.0)	a small portion of time(2.0)	No or little time(4.0)	a small portion of time(2.0)	No or little time(1.0)	No or little time(1.0)	considerable time(2.0)	No or little time(1.0)	a small portion of time(2.0)	No or little time(1.0)	considerable time(2.0)	a small portion of time(2.0)	No or little time(4.0)	a small portion of time(2.0)
16	27	33.75%	Male(0.0)	25	Undergraduate(0.0)	Doctor(0.0)	<8000(0.0)	Health(0.0)	No(0.0)	Medium(0.0)	No(0.0)	No(0.0)	No or little time(1.0)	a small portion of time(2.0)	No or little time(1.0)	No or little time(1.0)	considerable time(2.0)	No or little time(1.0)	No or little time(1.0)	No or little time(1.0)	a small portion of time(3.0)	a small portion of time(2.0)	No or little time(1.0)	No or little time(1.0)	considerable time(2.0)	No or little time(1.0)	No or little time(1.0)	No or little time(1.0)	considerable time(2.0)	No or little time(1.0)	Most or all of the time(1.0)	No or little time(1.0)
17	24	30.00%	Female(0.0)	32	Undergraduate(0.0)	Nurse(0.0)	20000-30000(0.0)	Health(0.0)	No(0.0)	Extremely low(0.0)	No(0.0)	No(0.0)	a small portion of time(2.0)	No or little time(1.0)	No or little time(1.0)	No or little time(1.0)	considerable time(2.0)	No or little time(1.0)	No or little time(1.0)	No or little time(1.0)	Most or all of the time(1.0)	No or little time(1.0)	No or little time(1.0)	No or little time(1.0)	Most or all of the time(1.0)	No or little time(1.0)	No or little time(1.0)	No or little time(1.0)	Most or all of the time(1.0)	No or little time(1.0)	considerable time(2.0)	a small portion of time(2.0)
18	27	33.75%	Male(0.0)	40	Doctor(0.0)	Doctor(0.0)	20000-30000(0.0)	Health(0.0)	No(0.0)	Medium(0.0)	No(0.0)	No(0.0)	a small portion of time(2.0)	a small portion of time(2.0)	No or little time(1.0)	No or little time(1.0)	considerable time(2.0)	No or little time(1.0)	No or little time(1.0)	No or little time(1.0)	considerable time(2.0)	No or little time(1.0)	No or little time(1.0)	No or little time(1.0)	Most or all of the time(1.0)	No or little time(1.0)	No or little time(1.0)	No or little time(1.0)	considerable time(2.0)	No or little time(1.0)	considerable time(2.0)	a small portion of time(2.0)
19	24	30.00%	Female(0.0)	32	Master(0.0)	Doctor(0.0)	10000-20000(0.0)	Health(0.0)	No(0.0)	Low(0.0)	No(0.0)	No(0.0)	No or little time(1.0)	No or little time(1.0)	No or little time(1.0)	No or little time(1.0)	Most or all of the time(1.0)	No or little time(1.0)	No or little time(1.0)	a small portion of time(2.0)	Most or all of the time(1.0)	No or little time(1.0)	No or little time(1.0)	No or little time(1.0)	Most or all of the time(1.0)	No or little time(1.0)	No or little time(1.0)	No or little time(1.0)	a small portion of time(3.0)	No or little time(1.0)	considerable time(2.0)	No or little time(1.0)
20	26	32.50%	Female(0.0)	26	Undergraduate(0.0)	Nurse(0.0)	10000-20000(0.0)	Health(0.0)	No(0.0)	Low(0.0)	No(0.0)	No(0.0)	No or little time(1.0)	No or little time(1.0)	No or little time(1.0)	No or little time(1.0)	considerable time(2.0)	No or little time(1.0)	No or little time(1.0)	No or little time(1.0)	considerable time(2.0)	No or little time(1.0)	No or little time(1.0)	No or little time(1.0)	Most or all of the time(1.0)	No or little time(1.0)	No or little time(1.0)	No or little time(1.0)	a small portion of time(3.0)	No or little time(1.0)	a small portion of time(3.0)	No or little time(1.0)
21	26	32.50%	Female(0.0)	26	Undergraduate(0.0)	Nurse(0.0)	10000-20000(0.0)	Health(0.0)	No(0.0)	Medium(0.0)	No(0.0)	No(0.0)	a small portion of time(2.0)	a small portion of time(2.0)	a small portion of time(2.0)	No or little time(1.0)	Most or all of the time(1.0)	No or little time(1.0)	No or little time(1.0)	No or little time(1.0)	considerable time(2.0)	No or little time(1.0)	No or little time(1.0)	No or little time(1.0)	Most or all of the time(1.0)	No or little time(1.0)	No or little time(1.0)	No or little time(1.0)	Most or all of the time(1.0)	a small portion of time(2.0)	considerable time(2.0)	No or little time(1.0)
22	52	65.00%	Female(0.0)	37	Undergraduate(0.0)	Nurse(0.0)	10000-20000(0.0)	Health(0.0)	No(0.0)	High(0.0)	No(0.0)	No(0.0)	No or little time(1.0)	No or little time(1.0)	a small portion of time(2.0)	No or little time(1.0)	considerable time(2.0)	a small portion of time(2.0)	considerable time(3.0)	Most or all of the time(4.0)	a small portion of time(3.0)	Most or all of the time(4.0)	a small portion of time(2.0)	considerable time(3.0)	considerable time(2.0)	No or little time(1.0)	Most or all of the time(4.0)	Most or all of the time(4.0)	a small portion of time(3.0)	considerable time(3.0)	No or little time(4.0)	considerable time(3.0)
23	28	35.00%	Female(0.0)	28	Undergraduate(0.0)	Nurse(0.0)	<8000(0.0)	Health(0.0)	No(0.0)	High(0.0)	No(0.0)	No(0.0)	a small portion of time(2.0)	No or little time(1.0)	No or little time(1.0)	No or little time(1.0)	considerable time(2.0)	No or little time(1.0)	No or little time(1.0)	a small portion of time(2.0)	Most or all of the time(1.0)	No or little time(1.0)	No or little time(1.0)	No or little time(1.0)	No or little time(4.0)	No or little time(1.0)	a small portion of time(2.0)	No or little time(1.0)	Most or all of the time(1.0)	No or little time(1.0)	considerable time(2.0)	No or little time(1.0)
24	36	45.00%	Female(0.0)	30	Undergraduate(0.0)	Nurse(0.0)	10000-20000(0.0)	Health(0.0)	No(0.0)	Medium(0.0)	No(0.0)	No(0.0)	a small portion of time(2.0)	a small portion of time(2.0)	No or little time(1.0)	No or little time(1.0)	a small portion of time(3.0)	No or little time(1.0)	a small portion of time(2.0)	a small portion of time(2.0)	a small portion of time(3.0)	No or little time(1.0)	No or little time(1.0)	No or little time(1.0)	a small portion of time(3.0)	No or little time(1.0)	considerable time(3.0)	No or little time(1.0)	a small portion of time(3.0)	No or little time(1.0)	a small portion of time(3.0)	No or little time(1.0)
25	37	46.25%	Male(0.0)	33	Master(0.0)	Doctor(0.0)	<8000(0.0)	Health(0.0)	No(0.0)	Medium(0.0)	No(0.0)	No(0.0)	No or little time(1.0)	No or little time(1.0)	considerable time(3.0)	No or little time(1.0)	a small portion of time(3.0)	No or little time(1.0)	a small portion of time(2.0)	considerable time(3.0)	considerable time(2.0)	a small portion of time(2.0)	a small portion of time(2.0)	a small portion of time(2.0)	Most or all of the time(1.0)	No or little time(1.0)	a small portion of time(2.0)	No or little time(1.0)	considerable time(2.0)	No or little time(1.0)	a small portion of time(3.0)	considerable time(3.0)
26	20	25.00%	Female(0.0)	31	Undergraduate(0.0)	Nurse(0.0)	20000-30000(0.0)	Health(0.0)	No(0.0)	High(0.0)	No(0.0)	No(0.0)	No or little time(1.0)	No or little time(1.0)	No or little time(1.0)	No or little time(1.0)	Most or all of the time(1.0)	No or little time(1.0)	No or little time(1.0)	No or little time(1.0)	Most or all of the time(1.0)	No or little time(1.0)	No or little time(1.0)	No or little time(1.0)	Most or all of the time(1.0)	No or little time(1.0)	No or little time(1.0)	No or little time(1.0)	Most or all of the time(1.0)	No or little time(1.0)	Most or all of the time(1.0)	No or little time(1.0)
27	28	35.00%	Female(0.0)	29	Undergraduate(0.0)	Nurse(0.0)	20000-30000(0.0)	Health(0.0)	No(0.0)	Medium(0.0)	No(0.0)	No(0.0)	a small portion of time(2.0)	No or little time(1.0)	a small portion of time(2.0)	No or little time(1.0)	No or little time(4.0)	No or little time(1.0)	No or little time(1.0)	No or little time(1.0)	Most or all of the time(1.0)	No or little time(1.0)	No or little time(1.0)	No or little time(1.0)	Most or all of the time(1.0)	No or little time(1.0)	No or little time(1.0)	Most or all of the time(4.0)	Most or all of the time(1.0)	No or little time(1.0)	Most or all of the time(1.0)	No or little time(1.0)
28	46	57.50%	Female(0.0)	30	Undergraduate(0.0)	Nurse(0.0)	<8000(0.0)	Health(0.0)	No(0.0)	High(0.0)	No(0.0)	Yes(0.0)	a small portion of time(2.0)	a small portion of time(2.0)	a small portion of time(2.0)	a small portion of time(2.0)	a small portion of time(3.0)	a small portion of time(2.0)	a small portion of time(2.0)	a small portion of time(2.0)	No or little time(4.0)	a small portion of time(2.0)	a small portion of time(2.0)	a small portion of time(2.0)	a small portion of time(3.0)	No or little time(1.0)	a small portion of time(2.0)	considerable time(3.0)	a small portion of time(3.0)	a small portion of time(2.0)	a small portion of time(3.0)	a small portion of time(2.0)
29	46	57.50%	Female(0.0)	30	Undergraduate(0.0)	Nurse(0.0)	<8000(0.0)	Health(0.0)	No(0.0)	High(0.0)	No(0.0)	Yes(0.0)	a small portion of time(2.0)	a small portion of time(2.0)	a small portion of time(2.0)	a small portion of time(2.0)	a small portion of time(3.0)	a small portion of time(2.0)	a small portion of time(2.0)	a small portion of time(2.0)	No or little time(4.0)	a small portion of time(2.0)	a small portion of time(2.0)	a small portion of time(2.0)	a small portion of time(3.0)	No or little time(1.0)	a small portion of time(2.0)	considerable time(3.0)	a small portion of time(3.0)	a small portion of time(2.0)	a small portion of time(3.0)	a small portion of time(2.0)
30	46	57.50%	Female(0.0)	30	Undergraduate(0.0)	Nurse(0.0)	<8000(0.0)	Health(0.0)	No(0.0)	High(0.0)	No(0.0)	Yes(0.0)	a small portion of time(2.0)	a small portion of time(2.0)	a small portion of time(2.0)	a small portion of time(2.0)	a small portion of time(3.0)	a small portion of time(2.0)	a small portion of time(2.0)	a small portion of time(2.0)	No or little time(4.0)	a small portion of time(2.0)	a small portion of time(2.0)	a small portion of time(2.0)	a small portion of time(3.0)	No or little time(1.0)	a small portion of time(2.0)	considerable time(3.0)	a small portion of time(3.0)	a small portion of time(2.0)	a small portion of time(3.0)	a small portion of time(2.0)
31	25	31.25%	Female(0.0)	25	Undergraduate(0.0)	Nurse(0.0)	<8000(0.0)	Health(0.0)	No(0.0)	Low(0.0)	No(0.0)	No(0.0)	a small portion of time(2.0)	a small portion of time(2.0)	No or little time(1.0)	No or little time(1.0)	considerable time(2.0)	No or little time(1.0)	No or little time(1.0)	No or little time(1.0)	considerable time(2.0)	No or little time(1.0)	No or little time(1.0)	No or little time(1.0)	Most or all of the time(1.0)	No or little time(1.0)	No or little time(1.0)	No or little time(1.0)	Most or all of the time(1.0)	No or little time(1.0)	considerable time(2.0)	No or little time(1.0)
32	28	35.00%	Female(0.0)	31	Undergraduate(0.0)	Nurse(0.0)	10000-20000(0.0)	Health(0.0)	No(0.0)	Low(0.0)	No(0.0)	No(0.0)	No or little time(1.0)	No or little time(1.0)	No or little time(1.0)	No or little time(1.0)	Most or all of the time(1.0)	No or little time(1.0)	a small portion of time(2.0)	a small portion of time(2.0)	considerable time(2.0)	No or little time(1.0)	No or little time(1.0)	No or little time(1.0)	Most or all of the time(1.0)	No or little time(1.0)	a small portion of time(2.0)	a small portion of time(2.0)	considerable time(2.0)	No or little time(1.0)	considerable time(2.0)	a small portion of time(2.0)
33	29	36.25%	Female(0.0)	35	Undergraduate(0.0)	Nurse(0.0)	10000-20000(0.0)	Health(0.0)	No(0.0)	Medium(0.0)	No(0.0)	No(0.0)	a small portion of time(2.0)	a small portion of time(2.0)	a small portion of time(2.0)	No or little time(1.0)	Most or all of the time(1.0)	No or little time(1.0)	No or little time(1.0)	considerable time(3.0)	Most or all of the time(1.0)	No or little time(1.0)	No or little time(1.0)	No or little time(1.0)	Most or all of the time(1.0)	No or little time(1.0)	considerable time(3.0)	No or little time(1.0)	considerable time(2.0)	No or little time(1.0)	Most or all of the time(1.0)	a small portion of time(2.0)
34	25	31.25%	Female(0.0)	28	Undergraduate(0.0)	Nurse(0.0)	10000-20000(0.0)	Health(0.0)	No(0.0)	Medium(0.0)	No(0.0)	No(0.0)	No or little time(1.0)	No or little time(1.0)	No or little time(1.0)	No or little time(1.0)	considerable time(2.0)	No or little time(1.0)	No or little time(1.0)	No or little time(1.0)	considerable time(2.0)	No or little time(1.0)	No or little time(1.0)	No or little time(1.0)	Most or all of the time(1.0)	No or little time(1.0)	No or little time(1.0)	a small portion of time(2.0)	considerable time(2.0)	No or little time(1.0)	considerable time(2.0)	No or little time(1.0)
35	28	35.00%	Male(0.0)	25	Undergraduate(0.0)	Nurse(0.0)	10000-20000(0.0)	Health(0.0)	No(0.0)	Medium(0.0)	No(0.0)	No(0.0)	No or little time(1.0)	No or little time(1.0)	No or little time(1.0)	No or little time(1.0)	Most or all of the time(1.0)	No or little time(1.0)	No or little time(1.0)	No or little time(1.0)	Most or all of the time(1.0)	No or little time(1.0)	No or little time(1.0)	No or little time(1.0)	No or little time(4.0)	No or little time(1.0)	No or little time(1.0)	No or little time(1.0)	No or little time(4.0)	No or little time(1.0)	a small portion of time(3.0)	No or little time(1.0)
36	33	41.25%	Female(0.0)	30	Undergraduate(0.0)	Nurse(0.0)	10000-20000(0.0)	Health(0.0)	No(0.0)	Medium(0.0)	No(0.0)	No(0.0)	a small portion of time(2.0)	a small portion of time(2.0)	a small portion of time(2.0)	No or little time(1.0)	considerable time(2.0)	No or little time(1.0)	considerable time(3.0)	a small portion of time(2.0)	considerable time(2.0)	No or little time(1.0)	a small portion of time(2.0)	No or little time(1.0)	a small portion of time(3.0)	No or little time(1.0)	No or little time(1.0)	a small portion of time(2.0)	Most or all of the time(1.0)	No or little time(1.0)	considerable time(2.0)	No or little time(1.0)
37	27	33.75%	Female(0.0)	30	Master(0.0)	Doctor(0.0)	10000-20000(0.0)	Health(0.0)	No(0.0)	Medium(0.0)	No(0.0)	No(0.0)	No or little time(1.0)	No or little time(1.0)	No or little time(1.0)	No or little time(1.0)	Most or all of the time(1.0)	No or little time(1.0)	considerable time(3.0)	a small portion of time(2.0)	considerable time(2.0)	No or little time(1.0)	No or little time(1.0)	No or little time(1.0)	Most or all of the time(1.0)	No or little time(1.0)	a small portion of time(2.0)	a small portion of time(2.0)	considerable time(2.0)	No or little time(1.0)	Most or all of the time(1.0)	No or little time(1.0)
38	22	27.50%	Male(0.0)	35	Undergraduate(0.0)	Nurse(0.0)	20000-30000(0.0)	Health(0.0)	No(0.0)	Medium(0.0)	No(0.0)	No(0.0)	a small portion of time(2.0)	No or little time(1.0)	No or little time(1.0)	No or little time(1.0)	Most or all of the time(1.0)	No or little time(1.0)	No or little time(1.0)	No or little time(1.0)	Most or all of the time(1.0)	No or little time(1.0)	No or little time(1.0)	No or little time(1.0)	Most or all of the time(1.0)	No or little time(1.0)	No or little time(1.0)	No or little time(1.0)	Most or all of the time(1.0)	No or little time(1.0)	Most or all of the time(1.0)	a small portion of time(2.0)
39	32	40.00%	Female(0.0)	37	Undergraduate(0.0)	Nurse(0.0)	10000-20000(0.0)	Health(0.0)	No(0.0)	Low(0.0)	No(0.0)	No(0.0)	a small portion of time(2.0)	No or little time(1.0)	a small portion of time(2.0)	No or little time(1.0)	considerable time(2.0)	No or little time(1.0)	No or little time(1.0)	a small portion of time(2.0)	considerable time(2.0)	a small portion of time(2.0)	No or little time(1.0)	a small portion of time(2.0)	Most or all of the time(1.0)	No or little time(1.0)	No or little time(1.0)	a small portion of time(2.0)	considerable time(2.0)	a small portion of time(2.0)	considerable time(2.0)	a small portion of time(2.0)
40	23	28.75%	Female(0.0)	28	Undergraduate(0.0)	Nurse(0.0)	10000-20000(0.0)	Health(0.0)	No(0.0)	Low(0.0)	No(0.0)	No(0.0)	No or little time(1.0)	No or little time(1.0)	No or little time(1.0)	No or little time(1.0)	Most or all of the time(1.0)	No or little time(1.0)	No or little time(1.0)	No or little time(1.0)	Most or all of the time(1.0)	No or little time(1.0)	No or little time(1.0)	No or little time(1.0)	Most or all of the time(1.0)	No or little time(1.0)	No or little time(1.0)	No or little time(1.0)	Most or all of the time(1.0)	No or little time(1.0)	a small portion of time(3.0)	a small portion of time(2.0)
41	21	26.25%	Male(0.0)	33	Master(0.0)	Doctor(0.0)	20000-30000(0.0)	Health(0.0)	No(0.0)	Extremely low(0.0)	No(0.0)	No(0.0)	a small portion of time(2.0)	No or little time(1.0)	No or little time(1.0)	No or little time(1.0)	Most or all of the time(1.0)	No or little time(1.0)	No or little time(1.0)	No or little time(1.0)	Most or all of the time(1.0)	No or little time(1.0)	No or little time(1.0)	No or little time(1.0)	Most or all of the time(1.0)	No or little time(1.0)	No or little time(1.0)	No or little time(1.0)	Most or all of the time(1.0)	No or little time(1.0)	Most or all of the time(1.0)	No or little time(1.0)
42	24	30.00%	Female(0.0)	38	Master(0.0)	Doctor(0.0)	20000-30000(0.0)	Health(0.0)	No(0.0)	Low(0.0)	No(0.0)	No(0.0)	No or little time(1.0)	No or little time(1.0)	No or little time(1.0)	No or little time(1.0)	considerable time(2.0)	No or little time(1.0)	No or little time(1.0)	a small portion of time(2.0)	Most or all of the time(1.0)	No or little time(1.0)	No or little time(1.0)	No or little time(1.0)	Most or all of the time(1.0)	No or little time(1.0)	No or little time(1.0)	No or little time(1.0)	Most or all of the time(1.0)	a small portion of time(2.0)	considerable time(2.0)	No or little time(1.0)
43	27	33.75%	Female(0.0)	30	Undergraduate(0.0)	Nurse(0.0)	20000-30000(0.0)	Health(0.0)	No(0.0)	Medium(0.0)	No(0.0)	No(0.0)	a small portion of time(2.0)	a small portion of time(2.0)	No or little time(1.0)	a small portion of time(2.0)	considerable time(2.0)	No or little time(1.0)	No or little time(1.0)	a small portion of time(2.0)	Most or all of the time(1.0)	No or little time(1.0)	No or little time(1.0)	No or little time(1.0)	Most or all of the time(1.0)	No or little time(1.0)	No or little time(1.0)	No or little time(1.0)	considerable time(2.0)	No or little time(1.0)	considerable time(2.0)	No or little time(1.0)
44	38	47.50%	Female(0.0)	24	Undergraduate(0.0)	Nurse(0.0)	<8000(0.0)	Common cold or influenza(0.0)	No(0.0)	Low(0.0)	No(0.0)	No(0.0)	a small portion of time(2.0)	a small portion of time(2.0)	a small portion of time(2.0)	No or little time(1.0)	No or little time(4.0)	No or little time(1.0)	No or little time(1.0)	considerable time(3.0)	No or little time(4.0)	No or little time(1.0)	No or little time(1.0)	No or little time(1.0)	No or little time(4.0)	No or little time(1.0)	No or little time(1.0)	No or little time(1.0)	considerable time(2.0)	No or little time(1.0)	a small portion of time(3.0)	a small portion of time(2.0)
45	28	35.00%	Male(0.0)	31	Undergraduate(0.0)	Doctor(0.0)	10000-20000(0.0)	Health(0.0)	No(0.0)	Medium(0.0)	No(0.0)	No(0.0)	a small portion of time(2.0)	No or little time(1.0)	No or little time(1.0)	No or little time(1.0)	considerable time(2.0)	No or little time(1.0)	No or little time(1.0)	No or little time(1.0)	considerable time(2.0)	a small portion of time(2.0)	No or little time(1.0)	No or little time(1.0)	No or little time(4.0)	No or little time(1.0)	a small portion of time(2.0)	No or little time(1.0)	Most or all of the time(1.0)	No or little time(1.0)	Most or all of the time(1.0)	No or little time(1.0)
46	31	38.75%	Female(0.0)	52	Doctor(0.0)	Doctor(0.0)	>50000(0.0)	Health(0.0)	No(0.0)	Medium(0.0)	No(0.0)	No(0.0)	considerable time(3.0)	a small portion of time(2.0)	a small portion of time(2.0)	No or little time(1.0)	considerable time(2.0)	No or little time(1.0)	No or little time(1.0)	a small portion of time(2.0)	considerable time(2.0)	No or little time(1.0)	No or little time(1.0)	No or little time(1.0)	considerable time(2.0)	No or little time(1.0)	No or little time(1.0)	No or little time(1.0)	considerable time(2.0)	No or little time(1.0)	considerable time(2.0)	a small portion of time(2.0)
47	36	45.00%	Female(0.0)	23	Undergraduate(0.0)	Nurse(0.0)	<8000(0.0)	Health(0.0)	No(0.0)	Medium(0.0)	No(0.0)	No(0.0)	a small portion of time(2.0)	a small portion of time(2.0)	a small portion of time(2.0)	No or little time(1.0)	considerable time(2.0)	a small portion of time(2.0)	No or little time(1.0)	a small portion of time(2.0)	a small portion of time(3.0)	considerable time(3.0)	a small portion of time(2.0)	No or little time(1.0)	Most or all of the time(1.0)	No or little time(1.0)	No or little time(1.0)	No or little time(1.0)	a small portion of time(3.0)	a small portion of time(2.0)	considerable time(2.0)	a small portion of time(2.0)
48	37	46.25%	Female(0.0)	27	Undergraduate(0.0)	Nurse(0.0)	>50000(0.0)	Health(0.0)	No(0.0)	Medium(0.0)	No(0.0)	No(0.0)	a small portion of time(2.0)	No or little time(1.0)	a small portion of time(2.0)	No or little time(1.0)	Most or all of the time(1.0)	No or little time(1.0)	Most or all of the time(4.0)	Most or all of the time(4.0)	considerable time(2.0)	No or little time(1.0)	No or little time(1.0)	No or little time(1.0)	No or little time(4.0)	No or little time(1.0)	a small portion of time(2.0)	a small portion of time(2.0)	Most or all of the time(1.0)	No or little time(1.0)	a small portion of time(3.0)	a small portion of time(2.0)
49	43	53.75%	Female(0.0)	26	Undergraduate(0.0)	Nurse(0.0)	<8000(0.0)	Health(0.0)	No(0.0)	Medium(0.0)	No(0.0)	No(0.0)	considerable time(3.0)	a small portion of time(2.0)	a small portion of time(2.0)	a small portion of time(2.0)	considerable time(2.0)	No or little time(1.0)	considerable time(3.0)	considerable time(3.0)	a small portion of time(3.0)	considerable time(3.0)	No or little time(1.0)	a small portion of time(2.0)	considerable time(2.0)	No or little time(1.0)	No or little time(1.0)	a small portion of time(2.0)	considerable time(2.0)	a small portion of time(2.0)	a small portion of time(3.0)	considerable time(3.0)
50	33	41.25%	Female(0.0)	35	Undergraduate(0.0)	Nurse(0.0)	10000-20000(0.0)	Health(0.0)	No(0.0)	High(0.0)	No(0.0)	No(0.0)	a small portion of time(2.0)	a small portion of time(2.0)	a small portion of time(2.0)	No or little time(1.0)	considerable time(2.0)	No or little time(1.0)	No or little time(1.0)	a small portion of time(2.0)	considerable time(2.0)	a small portion of time(2.0)	No or little time(1.0)	No or little time(1.0)	Most or all of the time(1.0)	No or little time(1.0)	No or little time(1.0)	a small portion of time(2.0)	a small portion of time(3.0)	No or little time(1.0)	considerable time(2.0)	considerable time(3.0)
51	35	43.75%	Female(0.0)	26	Undergraduate(0.0)	Doctor(0.0)	<8000(0.0)	Health(0.0)	No(0.0)	Medium(0.0)	No(0.0)	No(0.0)	a small portion of time(2.0)	a small portion of time(2.0)	a small portion of time(2.0)	a small portion of time(2.0)	considerable time(2.0)	No or little time(1.0)	No or little time(1.0)	a small portion of time(2.0)	considerable time(2.0)	No or little time(1.0)	No or little time(1.0)	a small portion of time(2.0)	No or little time(4.0)	No or little time(1.0)	a small portion of time(2.0)	No or little time(1.0)	No or little time(4.0)	No or little time(1.0)	Most or all of the time(1.0)	No or little time(1.0)
52	32	40.00%	Female(0.0)	33	Undergraduate(0.0)	Nurse(0.0)	10000-20000(0.0)	Health(0.0)	No(0.0)	Medium(0.0)	No(0.0)	No(0.0)	a small portion of time(2.0)	a small portion of time(2.0)	a small portion of time(2.0)	No or little time(1.0)	considerable time(2.0)	No or little time(1.0)	a small portion of time(2.0)	a small portion of time(2.0)	considerable time(2.0)	No or little time(1.0)	No or little time(1.0)	No or little time(1.0)	Most or all of the time(1.0)	No or little time(1.0)	a small portion of time(2.0)	a small portion of time(2.0)	considerable time(2.0)	No or little time(1.0)	considerable time(2.0)	a small portion of time(2.0)
53	29	36.25%	Female(0.0)	45	Undergraduate(0.0)	Nurse(0.0)	10000-20000(0.0)	Health(0.0)	No(0.0)	Low(0.0)	No(0.0)	No(0.0)	No or little time(1.0)	No or little time(1.0)	No or little time(1.0)	No or little time(1.0)	Most or all of the time(1.0)	No or little time(1.0)	a small portion of time(2.0)	considerable time(3.0)	Most or all of the time(1.0)	No or little time(1.0)	No or little time(1.0)	a small portion of time(2.0)	Most or all of the time(1.0)	a small portion of time(2.0)	No or little time(1.0)	No or little time(1.0)	considerable time(2.0)	No or little time(1.0)	a small portion of time(3.0)	a small portion of time(2.0)
54	20	25.00%	Male(0.0)	40	Doctor(0.0)	Doctor(0.0)	20000-30000(0.0)	Health(0.0)	No(0.0)	Low(0.0)	No(0.0)	No(0.0)	No or little time(1.0)	No or little time(1.0)	No or little time(1.0)	No or little time(1.0)	Most or all of the time(1.0)	No or little time(1.0)	No or little time(1.0)	No or little time(1.0)	Most or all of the time(1.0)	No or little time(1.0)	No or little time(1.0)	No or little time(1.0)	Most or all of the time(1.0)	No or little time(1.0)	No or little time(1.0)	No or little time(1.0)	Most or all of the time(1.0)	No or little time(1.0)	Most or all of the time(1.0)	No or little time(1.0)
55	35	43.75%	Female(0.0)	32	Undergraduate(0.0)	Nurse(0.0)	<8000(0.0)	Health(0.0)	No(0.0)	Medium(0.0)	No(0.0)	No(0.0)	considerable time(3.0)	a small portion of time(2.0)	a small portion of time(2.0)	No or little time(1.0)	a small portion of time(3.0)	No or little time(1.0)	No or little time(1.0)	a small portion of time(2.0)	a small portion of time(3.0)	a small portion of time(2.0)	No or little time(1.0)	No or little time(1.0)	Most or all of the time(1.0)	No or little time(1.0)	a small portion of time(2.0)	No or little time(1.0)	considerable time(2.0)	No or little time(1.0)	a small portion of time(3.0)	a small portion of time(2.0)
56	21	26.25%	Female(0.0)	39	Undergraduate(0.0)	Nurse(0.0)	<8000(0.0)	Health(0.0)	No(0.0)	Medium(0.0)	No(0.0)	No(0.0)	a small portion of time(2.0)	No or little time(1.0)	No or little time(1.0)	No or little time(1.0)	Most or all of the time(1.0)	No or little time(1.0)	No or little time(1.0)	No or little time(1.0)	Most or all of the time(1.0)	No or little time(1.0)	No or little time(1.0)	No or little time(1.0)	Most or all of the time(1.0)	No or little time(1.0)	No or little time(1.0)	No or little time(1.0)	Most or all of the time(1.0)	No or little time(1.0)	Most or all of the time(1.0)	No or little time(1.0)
57	22	27.50%	Female(0.0)	32	Undergraduate(0.0)	Nurse(0.0)	10000-20000(0.0)	Health(0.0)	No(0.0)	Low(0.0)	No(0.0)	No(0.0)	a small portion of time(2.0)	No or little time(1.0)	No or little time(1.0)	No or little time(1.0)	Most or all of the time(1.0)	No or little time(1.0)	No or little time(1.0)	No or little time(1.0)	Most or all of the time(1.0)	No or little time(1.0)	No or little time(1.0)	No or little time(1.0)	Most or all of the time(1.0)	No or little time(1.0)	No or little time(1.0)	No or little time(1.0)	Most or all of the time(1.0)	No or little time(1.0)	Most or all of the time(1.0)	a small portion of time(2.0)
58	28	35.00%	Female(0.0)	31	Master(0.0)	Doctor(0.0)	10000-20000(0.0)	Health(0.0)	No(0.0)	Medium(0.0)	No(0.0)	No(0.0)	No or little time(1.0)	No or little time(1.0)	No or little time(1.0)	No or little time(1.0)	considerable time(2.0)	No or little time(1.0)	No or little time(1.0)	No or little time(1.0)	considerable time(2.0)	No or little time(1.0)	No or little time(1.0)	No or little time(1.0)	No or little time(4.0)	No or little time(1.0)	a small portion of time(2.0)	No or little time(1.0)	considerable time(2.0)	No or little time(1.0)	considerable time(2.0)	No or little time(1.0)
59	35	43.75%	Female(0.0)	44	Undergraduate(0.0)	Nurse(0.0)	20000-30000(0.0)	Health(0.0)	No(0.0)	Medium(0.0)	No(0.0)	Yes(0.0)	a small portion of time(2.0)	considerable time(3.0)	a small portion of time(2.0)	No or little time(1.0)	considerable time(2.0)	No or little time(1.0)	considerable time(3.0)	a small portion of time(2.0)	considerable time(2.0)	No or little time(1.0)	No or little time(1.0)	No or little time(1.0)	No or little time(4.0)	No or little time(1.0)	a small portion of time(2.0)	No or little time(1.0)	considerable time(2.0)	No or little time(1.0)	considerable time(2.0)	No or little time(1.0)
60	44	55.00%	Female(0.0)	40	Undergraduate(0.0)	Nurse(0.0)	10000-20000(0.0)	Health(0.0)	No(0.0)	Low(0.0)	No(0.0)	No(0.0)	considerable time(3.0)	considerable time(3.0)	considerable time(3.0)	a small portion of time(2.0)	No or little time(4.0)	No or little time(1.0)	considerable time(3.0)	considerable time(3.0)	a small portion of time(3.0)	considerable time(3.0)	considerable time(3.0)	No or little time(1.0)	considerable time(2.0)	No or little time(1.0)	No or little time(1.0)	a small portion of time(2.0)	considerable time(2.0)	No or little time(1.0)	considerable time(2.0)	No or little time(1.0)
61	38	47.50%	Female(0.0)	30	Undergraduate(0.0)	Nurse(0.0)	10000-20000(0.0)	Health(0.0)	No(0.0)	Extremely low(0.0)	No(0.0)	No(0.0)	a small portion of time(2.0)	a small portion of time(2.0)	considerable time(3.0)	a small portion of time(2.0)	considerable time(2.0)	No or little time(1.0)	a small portion of time(2.0)	a small portion of time(2.0)	considerable time(2.0)	a small portion of time(2.0)	a small portion of time(2.0)	No or little time(1.0)	considerable time(2.0)	No or little time(1.0)	No or little time(1.0)	No or little time(1.0)	considerable time(2.0)	a small portion of time(2.0)	a small portion of time(3.0)	considerable time(3.0)
62	33	41.25%	Female(0.0)	33	Master(0.0)	Doctor(0.0)	<8000(0.0)	Health(0.0)	No(0.0)	Low(0.0)	No(0.0)	No(0.0)	a small portion of time(2.0)	a small portion of time(2.0)	No or little time(1.0)	No or little time(1.0)	considerable time(2.0)	No or little time(1.0)	No or little time(1.0)	a small portion of time(2.0)	considerable time(2.0)	No or little time(1.0)	No or little time(1.0)	No or little time(1.0)	No or little time(4.0)	No or little time(1.0)	No or little time(1.0)	No or little time(1.0)	No or little time(4.0)	No or little time(1.0)	considerable time(2.0)	a small portion of time(2.0)
63	34	42.50%	Male(0.0)	35	Master(0.0)	Doctor(0.0)	20000-30000(0.0)	Health(0.0)	No(0.0)	Medium(0.0)	No(0.0)	No(0.0)	No or little time(1.0)	No or little time(1.0)	a small portion of time(2.0)	No or little time(1.0)	considerable time(2.0)	No or little time(1.0)	a small portion of time(2.0)	a small portion of time(2.0)	considerable time(2.0)	a small portion of time(2.0)	No or little time(1.0)	No or little time(1.0)	No or little time(4.0)	No or little time(1.0)	a small portion of time(2.0)	a small portion of time(2.0)	considerable time(2.0)	a small portion of time(2.0)	considerable time(2.0)	No or little time(1.0)
64	30	37.50%	Female(0.0)	31	Undergraduate(0.0)	Nurse(0.0)	20000-30000(0.0)	Health(0.0)	No(0.0)	Medium(0.0)	No(0.0)	No(0.0)	a small portion of time(2.0)	No or little time(1.0)	No or little time(1.0)	No or little time(1.0)	considerable time(2.0)	No or little time(1.0)	a small portion of time(2.0)	a small portion of time(2.0)	Most or all of the time(1.0)	No or little time(1.0)	No or little time(1.0)	No or little time(1.0)	No or little time(4.0)	No or little time(1.0)	a small portion of time(2.0)	No or little time(1.0)	considerable time(2.0)	No or little time(1.0)	Most or all of the time(1.0)	a small portion of time(2.0)
65	30	37.50%	Female(0.0)	29	Technical secondary school(0.0)	Nurse(0.0)	<8000(0.0)	Health(0.0)	No(0.0)	Medium(0.0)	No(0.0)	No(0.0)	a small portion of time(2.0)	a small portion of time(2.0)	a small portion of time(2.0)	No or little time(1.0)	No or little time(4.0)	No or little time(1.0)	No or little time(1.0)	No or little time(1.0)	considerable time(2.0)	No or little time(1.0)	No or little time(1.0)	No or little time(1.0)	Most or all of the time(1.0)	No or little time(1.0)	No or little time(1.0)	a small portion of time(2.0)	considerable time(2.0)	No or little time(1.0)	considerable time(2.0)	No or little time(1.0)
66	21	26.25%	Female(0.0)	40	Undergraduate(0.0)	Doctor(0.0)	20000-30000(0.0)	Health(0.0)	No(0.0)	Low(0.0)	No(0.0)	No(0.0)	No or little time(1.0)	No or little time(1.0)	No or little time(1.0)	No or little time(1.0)	Most or all of the time(1.0)	No or little time(1.0)	No or little time(1.0)	No or little time(1.0)	Most or all of the time(1.0)	No or little time(1.0)	No or little time(1.0)	No or little time(1.0)	Most or all of the time(1.0)	No or little time(1.0)	No or little time(1.0)	No or little time(1.0)	Most or all of the time(1.0)	No or little time(1.0)	considerable time(2.0)	No or little time(1.0)
67	31	38.75%	Male(0.0)	40	Master(0.0)	Doctor(0.0)	20000-30000(0.0)	Health(0.0)	No(0.0)	High(0.0)	No(0.0)	No(0.0)	No or little time(1.0)	No or little time(1.0)	No or little time(1.0)	No or little time(1.0)	considerable time(2.0)	No or little time(1.0)	No or little time(1.0)	a small portion of time(2.0)	No or little time(4.0)	No or little time(1.0)	No or little time(1.0)	No or little time(1.0)	No or little time(4.0)	No or little time(1.0)	No or little time(1.0)	No or little time(1.0)	No or little time(4.0)	No or little time(1.0)	Most or all of the time(1.0)	No or little time(1.0)
68	33	41.25%	Female(0.0)	35	Undergraduate(0.0)	Nurse(0.0)	10000-20000(0.0)	Health(0.0)	No(0.0)	High(0.0)	No(0.0)	No(0.0)	considerable time(3.0)	No or little time(1.0)	a small portion of time(2.0)	No or little time(1.0)	No or little time(4.0)	No or little time(1.0)	No or little time(1.0)	a small portion of time(2.0)	a small portion of time(3.0)	No or little time(1.0)	No or little time(1.0)	No or little time(1.0)	Most or all of the time(1.0)	No or little time(1.0)	No or little time(1.0)	No or little time(1.0)	a small portion of time(3.0)	No or little time(1.0)	a small portion of time(3.0)	No or little time(1.0)
69	25	31.25%	Female(0.0)	32	Undergraduate(0.0)	Doctor(0.0)	10000-20000(0.0)	Health(0.0)	No(0.0)	Medium(0.0)	No(0.0)	Yes(0.0)	a small portion of time(2.0)	a small portion of time(2.0)	No or little time(1.0)	No or little time(1.0)	considerable time(2.0)	No or little time(1.0)	No or little time(1.0)	No or little time(1.0)	considerable time(2.0)	No or little time(1.0)	No or little time(1.0)	No or little time(1.0)	Most or all of the time(1.0)	No or little time(1.0)	No or little time(1.0)	a small portion of time(2.0)	Most or all of the time(1.0)	No or little time(1.0)	Most or all of the time(1.0)	No or little time(1.0)
70	35	43.75%	Female(0.0)	35	Master(0.0)	Doctor(0.0)	10000-20000(0.0)	Health(0.0)	No(0.0)	Medium(0.0)	No(0.0)	Yes(0.0)	a small portion of time(2.0)	a small portion of time(2.0)	No or little time(1.0)	No or little time(1.0)	considerable time(2.0)	No or little time(1.0)	considerable time(3.0)	considerable time(3.0)	considerable time(2.0)	No or little time(1.0)	a small portion of time(2.0)	No or little time(1.0)	Most or all of the time(1.0)	No or little time(1.0)	considerable time(3.0)	a small portion of time(2.0)	a small portion of time(3.0)	No or little time(1.0)	considerable time(2.0)	No or little time(1.0)
71	26	32.50%	Female(0.0)	23	Undergraduate(0.0)	Nurse(0.0)	<8000(0.0)	Health(0.0)	No(0.0)	Medium(0.0)	No(0.0)	No(0.0)	a small portion of time(2.0)	a small portion of time(2.0)	a small portion of time(2.0)	a small portion of time(2.0)	considerable time(2.0)	No or little time(1.0)	No or little time(1.0)	No or little time(1.0)	Most or all of the time(1.0)	a small portion of time(2.0)	No or little time(1.0)	No or little time(1.0)	Most or all of the time(1.0)	No or little time(1.0)	No or little time(1.0)	No or little time(1.0)	Most or all of the time(1.0)	No or little time(1.0)	Most or all of the time(1.0)	No or little time(1.0)
72	31	38.75%	Female(0.0)	33	Undergraduate(0.0)	Nurse(0.0)	10000-20000(0.0)	Health(0.0)	No(0.0)	Medium(0.0)	No(0.0)	No(0.0)	No or little time(1.0)	No or little time(1.0)	No or little time(1.0)	No or little time(1.0)	No or little time(4.0)	No or little time(1.0)	No or little time(1.0)	No or little time(1.0)	Most or all of the time(1.0)	No or little time(1.0)	No or little time(1.0)	No or little time(1.0)	No or little time(4.0)	No or little time(1.0)	No or little time(1.0)	a small portion of time(2.0)	No or little time(4.0)	No or little time(1.0)	considerable time(2.0)	No or little time(1.0)
73	55	68.75%	Female(0.0)	25	Undergraduate(0.0)	Others(0.0)	10000-20000(0.0)	Health(0.0)	No(0.0)	Extremely low(0.0)	No(0.0)	Yes(0.0)	considerable time(3.0)	considerable time(3.0)	considerable time(3.0)	considerable time(3.0)	a small portion of time(3.0)	a small portion of time(2.0)	considerable time(3.0)	considerable time(3.0)	a small portion of time(3.0)	considerable time(3.0)	considerable time(3.0)	a small portion of time(2.0)	considerable time(2.0)	No or little time(1.0)	considerable time(3.0)	considerable time(3.0)	a small portion of time(3.0)	considerable time(3.0)	a small portion of time(3.0)	considerable time(3.0)
74	20	25.00%	Female(0.0)	28	Undergraduate(0.0)	Nurse(0.0)	10000-20000(0.0)	Health(0.0)	No(0.0)	Medium(0.0)	No(0.0)	No(0.0)	No or little time(1.0)	No or little time(1.0)	No or little time(1.0)	No or little time(1.0)	Most or all of the time(1.0)	No or little time(1.0)	No or little time(1.0)	No or little time(1.0)	Most or all of the time(1.0)	No or little time(1.0)	No or little time(1.0)	No or little time(1.0)	Most or all of the time(1.0)	No or little time(1.0)	No or little time(1.0)	No or little time(1.0)	Most or all of the time(1.0)	No or little time(1.0)	Most or all of the time(1.0)	No or little time(1.0)
75	20	25.00%	Female(0.0)	32	Undergraduate(0.0)	Nurse(0.0)	10000-20000(0.0)	Health(0.0)	No(0.0)	Low(0.0)	No(0.0)	No(0.0)	No or little time(1.0)	No or little time(1.0)	No or little time(1.0)	No or little time(1.0)	Most or all of the time(1.0)	No or little time(1.0)	No or little time(1.0)	No or little time(1.0)	Most or all of the time(1.0)	No or little time(1.0)	No or little time(1.0)	No or little time(1.0)	Most or all of the time(1.0)	No or little time(1.0)	No or little time(1.0)	No or little time(1.0)	Most or all of the time(1.0)	No or little time(1.0)	Most or all of the time(1.0)	No or little time(1.0)
76	39	48.75%	Female(0.0)	34	Undergraduate(0.0)	Nurse(0.0)	10000-20000(0.0)	Health(0.0)	No(0.0)	Medium(0.0)	No(0.0)	No(0.0)	No or little time(1.0)	No or little time(1.0)	Most or all of the time(4.0)	considerable time(3.0)	No or little time(4.0)	No or little time(1.0)	a small portion of time(2.0)	Most or all of the time(4.0)	a small portion of time(3.0)	No or little time(1.0)	No or little time(1.0)	No or little time(1.0)	Most or all of the time(1.0)	No or little time(1.0)	No or little time(1.0)	No or little time(1.0)	Most or all of the time(1.0)	No or little time(1.0)	a small portion of time(3.0)	Most or all of the time(4.0)
77	25	31.25%	Female(0.0)	28	Undergraduate(0.0)	Nurse(0.0)	<8000(0.0)	Health(0.0)	No(0.0)	Low(0.0)	No(0.0)	No(0.0)	a small portion of time(2.0)	a small portion of time(2.0)	No or little time(1.0)	No or little time(1.0)	Most or all of the time(1.0)	No or little time(1.0)	No or little time(1.0)	No or little time(1.0)	Most or all of the time(1.0)	No or little time(1.0)	No or little time(1.0)	No or little time(1.0)	Most or all of the time(1.0)	No or little time(1.0)	No or little time(1.0)	No or little time(1.0)	Most or all of the time(1.0)	Most or all of the time(4.0)	Most or all of the time(1.0)	No or little time(1.0)
78	32	40.00%	Female(0.0)	30	Undergraduate(0.0)	Nurse(0.0)	10000-20000(0.0)	Health(0.0)	No(0.0)	Low(0.0)	No(0.0)	No(0.0)	a small portion of time(2.0)	a small portion of time(2.0)	a small portion of time(2.0)	No or little time(1.0)	Most or all of the time(1.0)	No or little time(1.0)	a small portion of time(2.0)	a small portion of time(2.0)	Most or all of the time(1.0)	a small portion of time(2.0)	No or little time(1.0)	No or little time(1.0)	No or little time(4.0)	No or little time(1.0)	No or little time(1.0)	No or little time(1.0)	considerable time(2.0)	No or little time(1.0)	a small portion of time(3.0)	No or little time(1.0)
79	33	41.25%	Male(0.0)	30	Technical secondary school(0.0)	Others(0.0)	10000-20000(0.0)	Common cold or influenza(0.0)	No(0.0)	Medium(0.0)	No(0.0)	Yes(0.0)	a small portion of time(2.0)	No or little time(1.0)	a small portion of time(2.0)	No or little time(1.0)	considerable time(2.0)	No or little time(1.0)	No or little time(1.0)	a small portion of time(2.0)	considerable time(2.0)	a small portion of time(2.0)	a small portion of time(2.0)	No or little time(1.0)	considerable time(2.0)	No or little time(1.0)	a small portion of time(2.0)	a small portion of time(2.0)	considerable time(2.0)	No or little time(1.0)	a small portion of time(3.0)	No or little time(1.0)
80	41	51.25%	Female(0.0)	36	Undergraduate(0.0)	Nurse(0.0)	20000-30000(0.0)	Health(0.0)	No(0.0)	High(0.0)	No(0.0)	No(0.0)	considerable time(3.0)	considerable time(3.0)	considerable time(3.0)	a small portion of time(2.0)	a small portion of time(3.0)	No or little time(1.0)	a small portion of time(2.0)	considerable time(3.0)	a small portion of time(3.0)	No or little time(1.0)	a small portion of time(2.0)	a small portion of time(2.0)	considerable time(2.0)	a small portion of time(2.0)	No or little time(1.0)	No or little time(1.0)	considerable time(2.0)	a small portion of time(2.0)	considerable time(2.0)	No or little time(1.0)
81	41	51.25%	Female(0.0)	29	Undergraduate(0.0)	Nurse(0.0)	10000-20000(0.0)	Health(0.0)	No(0.0)	Medium(0.0)	No(0.0)	Yes(0.0)	considerable time(3.0)	a small portion of time(2.0)	a small portion of time(2.0)	a small portion of time(2.0)	a small portion of time(3.0)	No or little time(1.0)	a small portion of time(2.0)	considerable time(3.0)	a small portion of time(3.0)	a small portion of time(2.0)	No or little time(1.0)	No or little time(1.0)	Most or all of the time(1.0)	No or little time(1.0)	a small portion of time(2.0)	a small portion of time(2.0)	considerable time(2.0)	No or little time(1.0)	No or little time(4.0)	considerable time(3.0)
82	27	33.75%	Female(0.0)	33	Doctor(0.0)	Doctor(0.0)	20000-30000(0.0)	Health(0.0)	No(0.0)	Extremely low(0.0)	No(0.0)	No(0.0)	No or little time(1.0)	No or little time(1.0)	No or little time(1.0)	No or little time(1.0)	considerable time(2.0)	No or little time(1.0)	a small portion of time(2.0)	a small portion of time(2.0)	considerable time(2.0)	No or little time(1.0)	No or little time(1.0)	No or little time(1.0)	Most or all of the time(1.0)	No or little time(1.0)	a small portion of time(2.0)	No or little time(1.0)	Most or all of the time(1.0)	No or little time(1.0)	a small portion of time(3.0)	No or little time(1.0)
83	31	38.75%	Female(0.0)	30	Undergraduate(0.0)	Nurse(0.0)	20000-30000(0.0)	Health(0.0)	No(0.0)	Medium(0.0)	No(0.0)	No(0.0)	a small portion of time(2.0)	a small portion of time(2.0)	a small portion of time(2.0)	No or little time(1.0)	considerable time(2.0)	No or little time(1.0)	No or little time(1.0)	No or little time(1.0)	considerable time(2.0)	a small portion of time(2.0)	No or little time(1.0)	No or little time(1.0)	considerable time(2.0)	No or little time(1.0)	No or little time(1.0)	a small portion of time(2.0)	considerable time(2.0)	a small portion of time(2.0)	considerable time(2.0)	No or little time(1.0)
84	26	32.50%	Female(0.0)	26	Undergraduate(0.0)	Nurse(0.0)	20000-30000(0.0)	Health(0.0)	No(0.0)	Medium(0.0)	No(0.0)	No(0.0)	a small portion of time(2.0)	No or little time(1.0)	No or little time(1.0)	No or little time(1.0)	Most or all of the time(1.0)	No or little time(1.0)	No or little time(1.0)	No or little time(1.0)	Most or all of the time(1.0)	No or little time(1.0)	No or little time(1.0)	No or little time(1.0)	No or little time(4.0)	No or little time(1.0)	No or little time(1.0)	No or little time(1.0)	considerable time(2.0)	No or little time(1.0)	considerable time(2.0)	No or little time(1.0)
85	29	36.25%	Female(0.0)	30	Undergraduate(0.0)	Nurse(0.0)	10000-20000(0.0)	Health(0.0)	No(0.0)	High(0.0)	No(0.0)	No(0.0)	a small portion of time(2.0)	No or little time(1.0)	a small portion of time(2.0)	No or little time(1.0)	considerable time(2.0)	No or little time(1.0)	No or little time(1.0)	No or little time(1.0)	considerable time(2.0)	No or little time(1.0)	No or little time(1.0)	No or little time(1.0)	No or little time(4.0)	No or little time(1.0)	No or little time(1.0)	No or little time(1.0)	considerable time(2.0)	No or little time(1.0)	considerable time(2.0)	No or little time(1.0)
86	31	38.75%	Female(0.0)	33	Undergraduate(0.0)	Nurse(0.0)	20000-30000(0.0)	Health(0.0)	No(0.0)	Medium(0.0)	No(0.0)	No(0.0)	a small portion of time(2.0)	No or little time(1.0)	No or little time(1.0)	No or little time(1.0)	considerable time(2.0)	No or little time(1.0)	a small portion of time(2.0)	considerable time(3.0)	considerable time(2.0)	No or little time(1.0)	No or little time(1.0)	No or little time(1.0)	Most or all of the time(1.0)	No or little time(1.0)	No or little time(1.0)	a small portion of time(2.0)	considerable time(2.0)	No or little time(1.0)	a small portion of time(3.0)	a small portion of time(2.0)
87	40	50.00%	Female(0.0)	36	Undergraduate(0.0)	Doctor(0.0)	10000-20000(0.0)	Others(0.0)	No(0.0)	High(0.0)	No(0.0)	No(0.0)	a small portion of time(2.0)	a small portion of time(2.0)	a small portion of time(2.0)	a small portion of time(2.0)	considerable time(2.0)	No or little time(1.0)	a small portion of time(2.0)	a small portion of time(2.0)	a small portion of time(3.0)	a small portion of time(2.0)	a small portion of time(2.0)	a small portion of time(2.0)	No or little time(4.0)	No or little time(1.0)	No or little time(1.0)	a small portion of time(2.0)	considerable time(2.0)	No or little time(1.0)	a small portion of time(3.0)	a small portion of time(2.0)
88	29	36.25%	Female(0.0)	55岁	Junior(0.0)	Nurse(0.0)	10000-20000(0.0)	Health(0.0)	No(0.0)	Medium(0.0)	No(0.0)	No(0.0)	a small portion of time(2.0)	a small portion of time(2.0)	a small portion of time(2.0)	a small portion of time(2.0)	No or little time(4.0)	No or little time(1.0)	No or little time(1.0)	No or little time(1.0)	considerable time(2.0)	No or little time(1.0)	No or little time(1.0)	No or little time(1.0)	Most or all of the time(1.0)	No or little time(1.0)	No or little time(1.0)	No or little time(1.0)	Most or all of the time(1.0)	No or little time(1.0)	considerable time(2.0)	No or little time(1.0)
89	33	41.25%	Female(0.0)	25	Undergraduate(0.0)	Nurse(0.0)	<8000(0.0)	Health(0.0)	No(0.0)	Medium(0.0)	No(0.0)	No(0.0)	considerable time(3.0)	a small portion of time(2.0)	a small portion of time(2.0)	No or little time(1.0)	considerable time(2.0)	No or little time(1.0)	No or little time(1.0)	a small portion of time(2.0)	Most or all of the time(1.0)	a small portion of time(2.0)	No or little time(1.0)	No or little time(1.0)	Most or all of the time(1.0)	No or little time(1.0)	No or little time(1.0)	No or little time(1.0)	considerable time(2.0)	No or little time(1.0)	No or little time(4.0)	considerable time(3.0)
90	29	36.25%	Female(0.0)	29	Undergraduate(0.0)	Nurse(0.0)	20000-30000(0.0)	Health(0.0)	No(0.0)	Medium(0.0)	No(0.0)	No(0.0)	a small portion of time(2.0)	No or little time(1.0)	No or little time(1.0)	No or little time(1.0)	considerable time(2.0)	No or little time(1.0)	a small portion of time(2.0)	a small portion of time(2.0)	considerable time(2.0)	a small portion of time(2.0)	No or little time(1.0)	No or little time(1.0)	considerable time(2.0)	No or little time(1.0)	No or little time(1.0)	No or little time(1.0)	considerable time(2.0)	No or little time(1.0)	considerable time(2.0)	No or little time(1.0)
91	24	30.00%	Female(0.0)	28	Undergraduate(0.0)	Doctor(0.0)	10000-20000(0.0)	Health(0.0)	No(0.0)	Low(0.0)	No(0.0)	No(0.0)	No or little time(1.0)	No or little time(1.0)	No or little time(1.0)	No or little time(1.0)	No or little time(4.0)	No or little time(1.0)	No or little time(1.0)	No or little time(1.0)	Most or all of the time(1.0)	No or little time(1.0)	No or little time(1.0)	No or little time(1.0)	Most or all of the time(1.0)	No or little time(1.0)	No or little time(1.0)	No or little time(1.0)	considerable time(2.0)	No or little time(1.0)	Most or all of the time(1.0)	No or little time(1.0)
92	37	46.25%	Male(0.0)	37	Master(0.0)	Doctor(0.0)	20000-30000(0.0)	Health(0.0)	No(0.0)	Medium(0.0)	No(0.0)	No(0.0)	considerable time(3.0)	considerable time(3.0)	considerable time(3.0)	a small portion of time(2.0)	a small portion of time(3.0)	a small portion of time(2.0)	No or little time(1.0)	a small portion of time(2.0)	considerable time(2.0)	No or little time(1.0)	a small portion of time(2.0)	No or little time(1.0)	Most or all of the time(1.0)	No or little time(1.0)	No or little time(1.0)	No or little time(1.0)	considerable time(2.0)	No or little time(1.0)	a small portion of time(3.0)	a small portion of time(2.0)
93	32	40.00%	Female(0.0)	36	Undergraduate(0.0)	Nurse(0.0)	20000-30000(0.0)	Health(0.0)	No(0.0)	Medium(0.0)	No(0.0)	No(0.0)	a small portion of time(2.0)	No or little time(1.0)	a small portion of time(2.0)	a small portion of time(2.0)	Most or all of the time(1.0)	No or little time(1.0)	a small portion of time(2.0)	No or little time(1.0)	Most or all of the time(1.0)	No or little time(1.0)	No or little time(1.0)	No or little time(1.0)	No or little time(4.0)	No or little time(1.0)	No or little time(1.0)	a small portion of time(2.0)	Most or all of the time(1.0)	No or little time(1.0)	a small portion of time(3.0)	considerable time(3.0)
94	30	37.50%	Female(0.0)	29	Undergraduate(0.0)	Nurse(0.0)	20000-30000(0.0)	Health(0.0)	No(0.0)	Medium(0.0)	No(0.0)	No(0.0)	a small portion of time(2.0)	a small portion of time(2.0)	a small portion of time(2.0)	No or little time(1.0)	Most or all of the time(1.0)	No or little time(1.0)	a small portion of time(2.0)	a small portion of time(2.0)	considerable time(2.0)	No or little time(1.0)	No or little time(1.0)	No or little time(1.0)	Most or all of the time(1.0)	No or little time(1.0)	No or little time(1.0)	a small portion of time(2.0)	Most or all of the time(1.0)	a small portion of time(2.0)	a small portion of time(3.0)	No or little time(1.0)
95	27	33.75%	Male(0.0)	26	Undergraduate(0.0)	Doctor(0.0)	10000-20000(0.0)	Health(0.0)	No(0.0)	High(0.0)	No(0.0)	No(0.0)	No or little time(1.0)	No or little time(1.0)	No or little time(1.0)	No or little time(1.0)	Most or all of the time(1.0)	No or little time(1.0)	a small portion of time(2.0)	a small portion of time(2.0)	Most or all of the time(1.0)	No or little time(1.0)	a small portion of time(2.0)	No or little time(1.0)	No or little time(4.0)	No or little time(1.0)	No or little time(1.0)	No or little time(1.0)	considerable time(2.0)	No or little time(1.0)	Most or all of the time(1.0)	No or little time(1.0)
96	21	26.25%	Female(0.0)	19	Master(0.0)	Doctor(0.0)	10000-20000(0.0)	Health(0.0)	No(0.0)	Low(0.0)	No(0.0)	No(0.0)	No or little time(1.0)	No or little time(1.0)	No or little time(1.0)	No or little time(1.0)	Most or all of the time(1.0)	No or little time(1.0)	No or little time(1.0)	a small portion of time(2.0)	Most or all of the time(1.0)	No or little time(1.0)	No or little time(1.0)	No or little time(1.0)	Most or all of the time(1.0)	No or little time(1.0)	No or little time(1.0)	No or little time(1.0)	Most or all of the time(1.0)	No or little time(1.0)	Most or all of the time(1.0)	No or little time(1.0)
97	37	46.25%	Female(0.0)	50	Undergraduate(0.0)	Nurse(0.0)	10000-20000(0.0)	Others(0.0)	No(0.0)	High(0.0)	No(0.0)	No(0.0)	a small portion of time(2.0)	a small portion of time(2.0)	a small portion of time(2.0)	a small portion of time(2.0)	a small portion of time(3.0)	No or little time(1.0)	a small portion of time(2.0)	considerable time(3.0)	considerable time(2.0)	No or little time(1.0)	a small portion of time(2.0)	No or little time(1.0)	considerable time(2.0)	No or little time(1.0)	No or little time(1.0)	No or little time(1.0)	considerable time(2.0)	a small portion of time(2.0)	No or little time(4.0)	No or little time(1.0)
98	20	25.00%	Female(0.0)	36	Doctor(0.0)	Doctor(0.0)	20000-30000(0.0)	Health(0.0)	No(0.0)	Extremely low(0.0)	No(0.0)	No(0.0)	No or little time(1.0)	No or little time(1.0)	No or little time(1.0)	No or little time(1.0)	Most or all of the time(1.0)	No or little time(1.0)	No or little time(1.0)	No or little time(1.0)	Most or all of the time(1.0)	No or little time(1.0)	No or little time(1.0)	No or little time(1.0)	Most or all of the time(1.0)	No or little time(1.0)	No or little time(1.0)	No or little time(1.0)	Most or all of the time(1.0)	No or little time(1.0)	Most or all of the time(1.0)	No or little time(1.0)
99	37	46.25%	Female(0.0)	31	Undergraduate(0.0)	Nurse(0.0)	10000-20000(0.0)	Health(0.0)	No(0.0)	Low(0.0)	No(0.0)	No(0.0)	a small portion of time(2.0)	a small portion of time(2.0)	a small portion of time(2.0)	a small portion of time(2.0)	Most or all of the time(1.0)	No or little time(1.0)	a small portion of time(2.0)	a small portion of time(2.0)	Most or all of the time(1.0)	a small portion of time(2.0)	a small portion of time(2.0)	a small portion of time(2.0)	Most or all of the time(1.0)	No or little time(1.0)	No or little time(1.0)	a small portion of time(2.0)	considerable time(2.0)	a small portion of time(2.0)	a small portion of time(3.0)	Most or all of the time(4.0)
100	23	28.75%	Male(0.0)	29	Undergraduate(0.0)	Doctor(0.0)	20000-30000(0.0)	Health(0.0)	No(0.0)	Medium(0.0)	No(0.0)	No(0.0)	No or little time(1.0)	No or little time(1.0)	No or little time(1.0)	No or little time(1.0)	Most or all of the time(1.0)	No or little time(1.0)	No or little time(1.0)	a small portion of time(2.0)	Most or all of the time(1.0)	No or little time(1.0)	No or little time(1.0)	No or little time(1.0)	Most or all of the time(1.0)	No or little time(1.0)	No or little time(1.0)	a small portion of time(2.0)	Most or all of the time(1.0)	No or little time(1.0)	considerable time(2.0)	No or little time(1.0)
101	26	32.50%	Female(0.0)	29	Master(0.0)	Doctor(0.0)	10000-20000(0.0)	Health(0.0)	No(0.0)	Medium(0.0)	No(0.0)	No(0.0)	a small portion of time(2.0)	No or little time(1.0)	No or little time(1.0)	No or little time(1.0)	considerable time(2.0)	No or little time(1.0)	No or little time(1.0)	No or little time(1.0)	considerable time(2.0)	No or little time(1.0)	No or little time(1.0)	No or little time(1.0)	considerable time(2.0)	No or little time(1.0)	No or little time(1.0)	No or little time(1.0)	considerable time(2.0)	No or little time(1.0)	considerable time(2.0)	No or little time(1.0)
102	25	31.25%	Female(0.0)	24	Undergraduate(0.0)	Nurse(0.0)	<8000(0.0)	Health(0.0)	No(0.0)	Medium(0.0)	No(0.0)	No(0.0)	a small portion of time(2.0)	No or little time(1.0)	No or little time(1.0)	No or little time(1.0)	considerable time(2.0)	No or little time(1.0)	No or little time(1.0)	a small portion of time(2.0)	Most or all of the time(1.0)	No or little time(1.0)	No or little time(1.0)	No or little time(1.0)	Most or all of the time(1.0)	No or little time(1.0)	No or little time(1.0)	No or little time(1.0)	Most or all of the time(1.0)	No or little time(1.0)	considerable time(2.0)	a small portion of time(2.0)
103	31	38.75%	Female(0.0)	30	Undergraduate(0.0)	Nurse(0.0)	20000-30000(0.0)	Health(0.0)	No(0.0)	Medium(0.0)	No(0.0)	No(0.0)	No or little time(1.0)	No or little time(1.0)	No or little time(1.0)	No or little time(1.0)	considerable time(2.0)	No or little time(1.0)	No or little time(1.0)	No or little time(1.0)	No or little time(4.0)	No or little time(1.0)	No or little time(1.0)	No or little time(1.0)	No or little time(4.0)	No or little time(1.0)	No or little time(1.0)	No or little time(1.0)	No or little time(4.0)	No or little time(1.0)	considerable time(2.0)	No or little time(1.0)
104	32	40.00%	Female(0.0)	29	Master(0.0)	Doctor(0.0)	<8000(0.0)	Health(0.0)	No(0.0)	Low(0.0)	No(0.0)	No(0.0)	a small portion of time(2.0)	a small portion of time(2.0)	a small portion of time(2.0)	No or little time(1.0)	considerable time(2.0)	No or little time(1.0)	No or little time(1.0)	a small portion of time(2.0)	considerable time(2.0)	No or little time(1.0)	No or little time(1.0)	No or little time(1.0)	No or little time(4.0)	No or little time(1.0)	No or little time(1.0)	No or little time(1.0)	considerable time(2.0)	No or little time(1.0)	considerable time(2.0)	a small portion of time(2.0)
105	39	48.75%	Female(0.0)	25	Undergraduate(0.0)	Nurse(0.0)	10000-20000(0.0)	Health(0.0)	No(0.0)	Medium(0.0)	No(0.0)	No(0.0)	a small portion of time(2.0)	a small portion of time(2.0)	a small portion of time(2.0)	a small portion of time(2.0)	considerable time(2.0)	No or little time(1.0)	a small portion of time(2.0)	a small portion of time(2.0)	considerable time(2.0)	a small portion of time(2.0)	a small portion of time(2.0)	a small portion of time(2.0)	Most or all of the time(1.0)	a small portion of time(2.0)	a small portion of time(2.0)	a small portion of time(2.0)	a small portion of time(3.0)	a small portion of time(2.0)	considerable time(2.0)	a small portion of time(2.0)
106	28	35.00%	Female(0.0)	30	Undergraduate(0.0)	Nurse(0.0)	<8000(0.0)	Health(0.0)	No(0.0)	Low(0.0)	No(0.0)	No(0.0)	a small portion of time(2.0)	No or little time(1.0)	No or little time(1.0)	No or little time(1.0)	considerable time(2.0)	No or little time(1.0)	No or little time(1.0)	a small portion of time(2.0)	considerable time(2.0)	No or little time(1.0)	No or little time(1.0)	No or little time(1.0)	Most or all of the time(1.0)	a small portion of time(2.0)	No or little time(1.0)	No or little time(1.0)	Most or all of the time(1.0)	a small portion of time(2.0)	considerable time(2.0)	a small portion of time(2.0)
107	22	27.50%	Female(0.0)	36	Doctor(0.0)	Doctor(0.0)	>50000(0.0)	Health(0.0)	No(0.0)	High(0.0)	No(0.0)	No(0.0)	No or little time(1.0)	No or little time(1.0)	No or little time(1.0)	No or little time(1.0)	considerable time(2.0)	No or little time(1.0)	a small portion of time(2.0)	No or little time(1.0)	Most or all of the time(1.0)	No or little time(1.0)	No or little time(1.0)	No or little time(1.0)	Most or all of the time(1.0)	No or little time(1.0)	No or little time(1.0)	No or little time(1.0)	Most or all of the time(1.0)	No or little time(1.0)	Most or all of the time(1.0)	No or little time(1.0)
108	33	41.25%	Female(0.0)	25	Undergraduate(0.0)	Nurse(0.0)	<8000(0.0)	Health(0.0)	No(0.0)	Medium(0.0)	No(0.0)	No(0.0)	considerable time(3.0)	a small portion of time(2.0)	considerable time(3.0)	a small portion of time(2.0)	a small portion of time(3.0)	No or little time(1.0)	No or little time(1.0)	a small portion of time(2.0)	a small portion of time(3.0)	No or little time(1.0)	No or little time(1.0)	No or little time(1.0)	Most or all of the time(1.0)	No or little time(1.0)	a small portion of time(2.0)	No or little time(1.0)	Most or all of the time(1.0)	No or little time(1.0)	considerable time(2.0)	No or little time(1.0)
109	29	36.25%	Female(0.0)	35	Master(0.0)	Doctor(0.0)	10000-20000(0.0)	Health(0.0)	No(0.0)	Medium(0.0)	No(0.0)	No(0.0)	a small portion of time(2.0)	No or little time(1.0)	No or little time(1.0)	No or little time(1.0)	Most or all of the time(1.0)	No or little time(1.0)	a small portion of time(2.0)	a small portion of time(2.0)	Most or all of the time(1.0)	No or little time(1.0)	a small portion of time(2.0)	No or little time(1.0)	No or little time(4.0)	No or little time(1.0)	a small portion of time(2.0)	No or little time(1.0)	Most or all of the time(1.0)	No or little time(1.0)	Most or all of the time(1.0)	a small portion of time(2.0)
110	33	41.25%	Female(0.0)	28	Undergraduate(0.0)	Nurse(0.0)	<8000(0.0)	Health(0.0)	No(0.0)	Extremely low(0.0)	No(0.0)	No(0.0)	a small portion of time(2.0)	No or little time(1.0)	No or little time(1.0)	No or little time(1.0)	a small portion of time(3.0)	No or little time(1.0)	No or little time(1.0)	Most or all of the time(4.0)	a small portion of time(3.0)	a small portion of time(2.0)	a small portion of time(2.0)	No or little time(1.0)	Most or all of the time(1.0)	a small portion of time(2.0)	No or little time(1.0)	No or little time(1.0)	considerable time(2.0)	No or little time(1.0)	considerable time(2.0)	No or little time(1.0)
111	27	33.75%	Male(0.0)	34	Master(0.0)	Doctor(0.0)	10000-20000(0.0)	Health(0.0)	No(0.0)	Medium(0.0)	No(0.0)	No(0.0)	a small portion of time(2.0)	a small portion of time(2.0)	a small portion of time(2.0)	No or little time(1.0)	Most or all of the time(1.0)	No or little time(1.0)	a small portion of time(2.0)	a small portion of time(2.0)	Most or all of the time(1.0)	No or little time(1.0)	a small portion of time(2.0)	No or little time(1.0)	Most or all of the time(1.0)	No or little time(1.0)	No or little time(1.0)	No or little time(1.0)	Most or all of the time(1.0)	No or little time(1.0)	considerable time(2.0)	No or little time(1.0)
112	21	26.25%	Female(0.0)	26	Undergraduate(0.0)	Nurse(0.0)	<8000(0.0)	Health(0.0)	No(0.0)	Low(0.0)	No(0.0)	No(0.0)	No or little time(1.0)	No or little time(1.0)	No or little time(1.0)	No or little time(1.0)	Most or all of the time(1.0)	No or little time(1.0)	No or little time(1.0)	No or little time(1.0)	Most or all of the time(1.0)	No or little time(1.0)	No or little time(1.0)	No or little time(1.0)	Most or all of the time(1.0)	No or little time(1.0)	No or little time(1.0)	No or little time(1.0)	considerable time(2.0)	No or little time(1.0)	Most or all of the time(1.0)	No or little time(1.0)
113	29	36.25%	Female(0.0)	32	Undergraduate(0.0)	Nurse(0.0)	20000-30000(0.0)	Health(0.0)	No(0.0)	Extremely low(0.0)	No(0.0)	No(0.0)	No or little time(1.0)	No or little time(1.0)	No or little time(1.0)	No or little time(1.0)	considerable time(2.0)	No or little time(1.0)	No or little time(1.0)	a small portion of time(2.0)	considerable time(2.0)	a small portion of time(2.0)	No or little time(1.0)	No or little time(1.0)	Most or all of the time(1.0)	No or little time(1.0)	No or little time(1.0)	No or little time(1.0)	considerable time(2.0)	No or little time(1.0)	a small portion of time(3.0)	considerable time(3.0)
114	21	26.25%	Female(0.0)	29	Master(0.0)	Doctor(0.0)	<8000(0.0)	Health(0.0)	No(0.0)	Medium(0.0)	No(0.0)	No(0.0)	No or little time(1.0)	No or little time(1.0)	No or little time(1.0)	No or little time(1.0)	Most or all of the time(1.0)	No or little time(1.0)	No or little time(1.0)	No or little time(1.0)	Most or all of the time(1.0)	No or little time(1.0)	No or little time(1.0)	No or little time(1.0)	Most or all of the time(1.0)	No or little time(1.0)	No or little time(1.0)	No or little time(1.0)	considerable time(2.0)	No or little time(1.0)	Most or all of the time(1.0)	No or little time(1.0)
115	33	41.25%	Female(0.0)	33	Master(0.0)	Doctor(0.0)	20000-30000(0.0)	Health(0.0)	No(0.0)	Medium(0.0)	No(0.0)	No(0.0)	a small portion of time(2.0)	a small portion of time(2.0)	a small portion of time(2.0)	No or little time(1.0)	considerable time(2.0)	considerable time(3.0)	No or little time(1.0)	No or little time(1.0)	considerable time(2.0)	a small portion of time(2.0)	No or little time(1.0)	No or little time(1.0)	considerable time(2.0)	No or little time(1.0)	No or little time(1.0)	a small portion of time(2.0)	considerable time(2.0)	a small portion of time(2.0)	considerable time(2.0)	No or little time(1.0)
116	38	47.50%	Female(0.0)	48	Undergraduate(0.0)	Nurse(0.0)	20000-30000(0.0)	Health(0.0)	No(0.0)	Medium(0.0)	No(0.0)	No(0.0)	considerable time(3.0)	considerable time(3.0)	a small portion of time(2.0)	No or little time(1.0)	No or little time(4.0)	No or little time(1.0)	No or little time(1.0)	a small portion of time(2.0)	No or little time(4.0)	No or little time(1.0)	No or little time(1.0)	No or little time(1.0)	No or little time(4.0)	No or little time(1.0)	a small portion of time(2.0)	No or little time(1.0)	considerable time(2.0)	No or little time(1.0)	considerable time(2.0)	No or little time(1.0)
117	30	37.50%	Female(0.0)	36	Undergraduate(0.0)	Nurse(0.0)	20000-30000(0.0)	Health(0.0)	No(0.0)	Medium(0.0)	No(0.0)	No(0.0)	No or little time(1.0)	No or little time(1.0)	No or little time(1.0)	No or little time(1.0)	considerable time(2.0)	No or little time(1.0)	No or little time(1.0)	a small portion of time(2.0)	a small portion of time(3.0)	No or little time(1.0)	No or little time(1.0)	No or little time(1.0)	No or little time(4.0)	No or little time(1.0)	No or little time(1.0)	a small portion of time(2.0)	considerable time(2.0)	No or little time(1.0)	considerable time(2.0)	No or little time(1.0)
118	21	26.25%	Female(0.0)	38	Undergraduate(0.0)	Nurse(0.0)	10000-20000(0.0)	Health(0.0)	No(0.0)	Low(0.0)	No(0.0)	No(0.0)	No or little time(1.0)	No or little time(1.0)	No or little time(1.0)	No or little time(1.0)	Most or all of the time(1.0)	No or little time(1.0)	No or little time(1.0)	No or little time(1.0)	Most or all of the time(1.0)	No or little time(1.0)	No or little time(1.0)	No or little time(1.0)	Most or all of the time(1.0)	No or little time(1.0)	No or little time(1.0)	No or little time(1.0)	Most or all of the time(1.0)	No or little time(1.0)	considerable time(2.0)	No or little time(1.0)
119	44	55.00%	Female(0.0)	31	Undergraduate(0.0)	Nurse(0.0)	10000-20000(0.0)	Health(0.0)	No(0.0)	Medium(0.0)	No(0.0)	No(0.0)	considerable time(3.0)	considerable time(3.0)	considerable time(3.0)	No or little time(1.0)	considerable time(2.0)	No or little time(1.0)	No or little time(1.0)	considerable time(3.0)	considerable time(2.0)	considerable time(3.0)	a small portion of time(2.0)	a small portion of time(2.0)	considerable time(2.0)	No or little time(1.0)	a small portion of time(2.0)	considerable time(3.0)	No or little time(4.0)	a small portion of time(2.0)	a small portion of time(3.0)	No or little time(1.0)
120	34	42.50%	Female(0.0)	33	Undergraduate(0.0)	Nurse(0.0)	10000-20000(0.0)	Health(0.0)	No(0.0)	High(0.0)	No(0.0)	No(0.0)	No or little time(1.0)	No or little time(1.0)	No or little time(1.0)	No or little time(1.0)	considerable time(2.0)	No or little time(1.0)	a small portion of time(2.0)	No or little time(1.0)	No or little time(4.0)	No or little time(1.0)	No or little time(1.0)	No or little time(1.0)	No or little time(4.0)	No or little time(1.0)	No or little time(1.0)	No or little time(1.0)	No or little time(4.0)	No or little time(1.0)	No or little time(4.0)	No or little time(1.0)
121	24	30.00%	Female(0.0)	33	Undergraduate(0.0)	Doctor(0.0)	10000-20000(0.0)	Health(0.0)	No(0.0)	High(0.0)	No(0.0)	No(0.0)	No or little time(1.0)	No or little time(1.0)	No or little time(1.0)	No or little time(1.0)	considerable time(2.0)	No or little time(1.0)	No or little time(1.0)	No or little time(1.0)	considerable time(2.0)	No or little time(1.0)	No or little time(1.0)	No or little time(1.0)	Most or all of the time(1.0)	No or little time(1.0)	No or little time(1.0)	No or little time(1.0)	considerable time(2.0)	No or little time(1.0)	considerable time(2.0)	No or little time(1.0)
122	36	45.00%	Female(0.0)	36	Undergraduate(0.0)	Nurse(0.0)	10000-20000(0.0)	Others(0.0)	No(0.0)	Low(0.0)	No(0.0)	No(0.0)	No or little time(1.0)	No or little time(1.0)	No or little time(1.0)	No or little time(1.0)	No or little time(4.0)	No or little time(1.0)	a small portion of time(2.0)	a small portion of time(2.0)	considerable time(2.0)	a small portion of time(2.0)	a small portion of time(2.0)	No or little time(1.0)	No or little time(4.0)	a small portion of time(2.0)	No or little time(1.0)	No or little time(1.0)	considerable time(2.0)	No or little time(1.0)	a small portion of time(3.0)	a small portion of time(2.0)
123	24	30.00%	Female(0.0)	32	Master(0.0)	Doctor(0.0)	<8000(0.0)	Health(0.0)	No(0.0)	High(0.0)	No(0.0)	No(0.0)	No or little time(1.0)	No or little time(1.0)	No or little time(1.0)	No or little time(1.0)	considerable time(2.0)	No or little time(1.0)	No or little time(1.0)	No or little time(1.0)	Most or all of the time(1.0)	No or little time(1.0)	No or little time(1.0)	No or little time(1.0)	considerable time(2.0)	No or little time(1.0)	a small portion of time(2.0)	No or little time(1.0)	Most or all of the time(1.0)	No or little time(1.0)	Most or all of the time(1.0)	a small portion of time(2.0)
124	51	63.75%	Female(0.0)	28	Undergraduate(0.0)	Nurse(0.0)	10000-20000(0.0)	Health(0.0)	No(0.0)	High(0.0)	No(0.0)	No(0.0)	a small portion of time(2.0)	No or little time(1.0)	a small portion of time(2.0)	No or little time(1.0)	considerable time(2.0)	a small portion of time(2.0)	considerable time(3.0)	considerable time(3.0)	considerable time(2.0)	Most or all of the time(4.0)	considerable time(3.0)	considerable time(3.0)	considerable time(2.0)	considerable time(3.0)	Most or all of the time(4.0)	a small portion of time(2.0)	No or little time(4.0)	a small portion of time(2.0)	No or little time(4.0)	a small portion of time(2.0)
125	27	33.75%	Male(0.0)	40	Master(0.0)	Doctor(0.0)	10000-20000(0.0)	Health(0.0)	No(0.0)	Low(0.0)	No(0.0)	No(0.0)	No or little time(1.0)	No or little time(1.0)	No or little time(1.0)	No or little time(1.0)	considerable time(2.0)	No or little time(1.0)	No or little time(1.0)	No or little time(1.0)	considerable time(2.0)	No or little time(1.0)	No or little time(1.0)	No or little time(1.0)	No or little time(4.0)	No or little time(1.0)	No or little time(1.0)	No or little time(1.0)	considerable time(2.0)	No or little time(1.0)	considerable time(2.0)	No or little time(1.0)
126	38	47.50%	Female(0.0)	30	Undergraduate(0.0)	Nurse(0.0)	10000-20000(0.0)	Health(0.0)	No(0.0)	Medium(0.0)	No(0.0)	No(0.0)	a small portion of time(2.0)	a small portion of time(2.0)	a small portion of time(2.0)	a small portion of time(2.0)	considerable time(2.0)	a small portion of time(2.0)	a small portion of time(2.0)	a small portion of time(2.0)	considerable time(2.0)	a small portion of time(2.0)	a small portion of time(2.0)	No or little time(1.0)	No or little time(4.0)	No or little time(1.0)	No or little time(1.0)	a small portion of time(2.0)	considerable time(2.0)	No or little time(1.0)	considerable time(2.0)	a small portion of time(2.0)
127	28	35.00%	Female(0.0)	31	Undergraduate(0.0)	Nurse(0.0)	10000-20000(0.0)	Health(0.0)	No(0.0)	High(0.0)	No(0.0)	No(0.0)	a small portion of time(2.0)	a small portion of time(2.0)	a small portion of time(2.0)	No or little time(1.0)	considerable time(2.0)	No or little time(1.0)	a small portion of time(2.0)	a small portion of time(2.0)	Most or all of the time(1.0)	No or little time(1.0)	No or little time(1.0)	No or little time(1.0)	Most or all of the time(1.0)	No or little time(1.0)	a small portion of time(2.0)	No or little time(1.0)	Most or all of the time(1.0)	a small portion of time(2.0)	Most or all of the time(1.0)	No or little time(1.0)
128	31	38.75%	Female(0.0)	25	Undergraduate(0.0)	Nurse(0.0)	10000-20000(0.0)	Health(0.0)	No(0.0)	Medium(0.0)	No(0.0)	Yes(0.0)	a small portion of time(2.0)	No or little time(1.0)	No or little time(1.0)	No or little time(1.0)	a small portion of time(3.0)	No or little time(1.0)	No or little time(1.0)	No or little time(1.0)	considerable time(2.0)	No or little time(1.0)	No or little time(1.0)	No or little time(1.0)	No or little time(4.0)	No or little time(1.0)	No or little time(1.0)	No or little time(1.0)	a small portion of time(3.0)	No or little time(1.0)	a small portion of time(3.0)	No or little time(1.0)
129	26	32.50%	Female(0.0)	28	Undergraduate(0.0)	Nurse(0.0)	10000-20000(0.0)	Health(0.0)	No(0.0)	Extremely low(0.0)	No(0.0)	No(0.0)	No or little time(1.0)	No or little time(1.0)	No or little time(1.0)	No or little time(1.0)	considerable time(2.0)	No or little time(1.0)	No or little time(1.0)	a small portion of time(2.0)	considerable time(2.0)	No or little time(1.0)	No or little time(1.0)	No or little time(1.0)	No or little time(4.0)	No or little time(1.0)	No or little time(1.0)	No or little time(1.0)	Most or all of the time(1.0)	No or little time(1.0)	Most or all of the time(1.0)	No or little time(1.0)
130	26	32.50%	Female(0.0)	35	Master(0.0)	Doctor(0.0)	20000-30000(0.0)	Health(0.0)	No(0.0)	Medium(0.0)	No(0.0)	No(0.0)	a small portion of time(2.0)	No or little time(1.0)	No or little time(1.0)	No or little time(1.0)	considerable time(2.0)	No or little time(1.0)	No or little time(1.0)	No or little time(1.0)	considerable time(2.0)	No or little time(1.0)	No or little time(1.0)	No or little time(1.0)	Most or all of the time(1.0)	No or little time(1.0)	No or little time(1.0)	No or little time(1.0)	a small portion of time(3.0)	No or little time(1.0)	considerable time(2.0)	No or little time(1.0)
131	31	38.75%	Female(0.0)	29	Undergraduate(0.0)	Nurse(0.0)	<8000(0.0)	Health(0.0)	No(0.0)	High(0.0)	No(0.0)	No(0.0)	a small portion of time(2.0)	a small portion of time(2.0)	a small portion of time(2.0)	No or little time(1.0)	considerable time(2.0)	No or little time(1.0)	No or little time(1.0)	considerable time(3.0)	considerable time(2.0)	No or little time(1.0)	No or little time(1.0)	No or little time(1.0)	Most or all of the time(1.0)	No or little time(1.0)	a small portion of time(2.0)	No or little time(1.0)	Most or all of the time(1.0)	No or little time(1.0)	a small portion of time(3.0)	a small portion of time(2.0)
132	30	37.50%	Female(0.0)	38	Undergraduate(0.0)	Doctor(0.0)	10000-20000(0.0)	Health(0.0)	No(0.0)	High(0.0)	No(0.0)	No(0.0)	No or little time(1.0)	No or little time(1.0)	No or little time(1.0)	No or little time(1.0)	No or little time(4.0)	a small portion of time(2.0)	considerable time(3.0)	considerable time(3.0)	considerable time(2.0)	No or little time(1.0)	No or little time(1.0)	No or little time(1.0)	Most or all of the time(1.0)	No or little time(1.0)	No or little time(1.0)	No or little time(1.0)	Most or all of the time(1.0)	No or little time(1.0)	considerable time(2.0)	No or little time(1.0)
133	32	40.00%	Female(0.0)	46岁	Undergraduate(0.0)	Nurse(0.0)	10000-20000(0.0)	Health(0.0)	No(0.0)	Low(0.0)	No(0.0)	No(0.0)	a small portion of time(2.0)	a small portion of time(2.0)	a small portion of time(2.0)	No or little time(1.0)	considerable time(2.0)	No or little time(1.0)	a small portion of time(2.0)	a small portion of time(2.0)	considerable time(2.0)	No or little time(1.0)	No or little time(1.0)	No or little time(1.0)	Most or all of the time(1.0)	No or little time(1.0)	No or little time(1.0)	a small portion of time(2.0)	a small portion of time(3.0)	No or little time(1.0)	a small portion of time(3.0)	No or little time(1.0)
134	45	56.25%	Female(0.0)	34	Undergraduate(0.0)	Nurse(0.0)	20000-30000(0.0)	Health(0.0)	No(0.0)	High(0.0)	No(0.0)	No(0.0)	considerable time(3.0)	a small portion of time(2.0)	a small portion of time(2.0)	a small portion of time(2.0)	a small portion of time(3.0)	No or little time(1.0)	a small portion of time(2.0)	considerable time(3.0)	a small portion of time(3.0)	a small portion of time(2.0)	a small portion of time(2.0)	No or little time(1.0)	a small portion of time(3.0)	No or little time(1.0)	a small portion of time(2.0)	a small portion of time(2.0)	No or little time(4.0)	a small portion of time(2.0)	a small portion of time(3.0)	a small portion of time(2.0)
135	42	52.50%	Male(0.0)	55	Master(0.0)	Doctor(0.0)	20000-30000(0.0)	Health(0.0)	No(0.0)	Medium(0.0)	No(0.0)	No(0.0)	considerable time(3.0)	a small portion of time(2.0)	a small portion of time(2.0)	No or little time(1.0)	considerable time(2.0)	a small portion of time(2.0)	a small portion of time(2.0)	considerable time(3.0)	considerable time(2.0)	a small portion of time(2.0)	a small portion of time(2.0)	No or little time(1.0)	a small portion of time(3.0)	No or little time(1.0)	No or little time(1.0)	considerable time(3.0)	a small portion of time(3.0)	No or little time(1.0)	a small portion of time(3.0)	considerable time(3.0)
136	44	55.00%	Female(0.0)	33	Undergraduate(0.0)	Nurse(0.0)	10000-20000(0.0)	Health(0.0)	No(0.0)	Medium(0.0)	No(0.0)	No(0.0)	a small portion of time(2.0)	a small portion of time(2.0)	a small portion of time(2.0)	a small portion of time(2.0)	a small portion of time(3.0)	No or little time(1.0)	considerable time(3.0)	a small portion of time(2.0)	a small portion of time(3.0)	a small portion of time(2.0)	a small portion of time(2.0)	No or little time(1.0)	considerable time(2.0)	a small portion of time(2.0)	considerable time(3.0)	No or little time(1.0)	a small portion of time(3.0)	a small portion of time(2.0)	a small portion of time(3.0)	considerable time(3.0)
137	32	40.00%	Female(0.0)	42	Undergraduate(0.0)	Nurse(0.0)	20000-30000(0.0)	Health(0.0)	No(0.0)	High(0.0)	No(0.0)	No(0.0)	a small portion of time(2.0)	No or little time(1.0)	No or little time(1.0)	a small portion of time(2.0)	considerable time(2.0)	No or little time(1.0)	No or little time(1.0)	No or little time(1.0)	considerable time(2.0)	No or little time(1.0)	a small portion of time(2.0)	No or little time(1.0)	considerable time(2.0)	No or little time(1.0)	a small portion of time(2.0)	a small portion of time(2.0)	considerable time(2.0)	No or little time(1.0)	a small portion of time(3.0)	a small portion of time(2.0)
138	32	40.00%	Male(0.0)	32	Master(0.0)	Doctor(0.0)	10000-20000(0.0)	Health(0.0)	No(0.0)	High(0.0)	No(0.0)	No(0.0)	a small portion of time(2.0)	No or little time(1.0)	a small portion of time(2.0)	No or little time(1.0)	considerable time(2.0)	No or little time(1.0)	Most or all of the time(4.0)	No or little time(1.0)	considerable time(2.0)	No or little time(1.0)	No or little time(1.0)	No or little time(1.0)	No or little time(4.0)	No or little time(1.0)	No or little time(1.0)	No or little time(1.0)	considerable time(2.0)	No or little time(1.0)	considerable time(2.0)	No or little time(1.0)
139	34	42.50%	Female(0.0)	39	Undergraduate(0.0)	Nurse(0.0)	10000-20000(0.0)	Health(0.0)	No(0.0)	High(0.0)	No(0.0)	No(0.0)	considerable time(3.0)	considerable time(3.0)	No or little time(1.0)	No or little time(1.0)	Most or all of the time(1.0)	No or little time(1.0)	a small portion of time(2.0)	a small portion of time(2.0)	a small portion of time(3.0)	No or little time(1.0)	No or little time(1.0)	No or little time(1.0)	No or little time(4.0)	No or little time(1.0)	No or little time(1.0)	No or little time(1.0)	considerable time(2.0)	No or little time(1.0)	a small portion of time(3.0)	No or little time(1.0)
140	34	42.50%	Male(0.0)	33	Undergraduate(0.0)	Doctor(0.0)	20000-30000(0.0)	Health(0.0)	No(0.0)	Medium(0.0)	No(0.0)	No(0.0)	a small portion of time(2.0)	No or little time(1.0)	No or little time(1.0)	No or little time(1.0)	considerable time(2.0)	No or little time(1.0)	No or little time(1.0)	a small portion of time(2.0)	No or little time(4.0)	No or little time(1.0)	No or little time(1.0)	No or little time(1.0)	No or little time(4.0)	No or little time(1.0)	No or little time(1.0)	a small portion of time(2.0)	No or little time(4.0)	No or little time(1.0)	considerable time(2.0)	No or little time(1.0)
141	29	36.25%	Female(0.0)	31	Undergraduate(0.0)	Nurse(0.0)	10000-20000(0.0)	Health(0.0)	No(0.0)	High(0.0)	No(0.0)	No(0.0)	a small portion of time(2.0)	a small portion of time(2.0)	a small portion of time(2.0)	a small portion of time(2.0)	a small portion of time(3.0)	No or little time(1.0)	No or little time(1.0)	No or little time(1.0)	considerable time(2.0)	No or little time(1.0)	No or little time(1.0)	No or little time(1.0)	Most or all of the time(1.0)	No or little time(1.0)	No or little time(1.0)	No or little time(1.0)	Most or all of the time(1.0)	No or little time(1.0)	considerable time(2.0)	a small portion of time(2.0)
142	29	36.25%	Female(0.0)	29	Undergraduate(0.0)	Nurse(0.0)	20000-30000(0.0)	Health(0.0)	No(0.0)	Low(0.0)	No(0.0)	No(0.0)	a small portion of time(2.0)	a small portion of time(2.0)	a small portion of time(2.0)	a small portion of time(2.0)	considerable time(2.0)	a small portion of time(2.0)	a small portion of time(2.0)	a small portion of time(2.0)	considerable time(2.0)	No or little time(1.0)	No or little time(1.0)	No or little time(1.0)	Most or all of the time(1.0)	No or little time(1.0)	No or little time(1.0)	No or little time(1.0)	Most or all of the time(1.0)	No or little time(1.0)	Most or all of the time(1.0)	No or little time(1.0)
143	20	25.00%	Male(0.0)	51	Doctor(0.0)	Doctor(0.0)	10000-20000(0.0)	Health(0.0)	No(0.0)	Low(0.0)	No(0.0)	No(0.0)	No or little time(1.0)	No or little time(1.0)	No or little time(1.0)	No or little time(1.0)	Most or all of the time(1.0)	No or little time(1.0)	No or little time(1.0)	No or little time(1.0)	Most or all of the time(1.0)	No or little time(1.0)	No or little time(1.0)	No or little time(1.0)	Most or all of the time(1.0)	No or little time(1.0)	No or little time(1.0)	No or little time(1.0)	Most or all of the time(1.0)	No or little time(1.0)	Most or all of the time(1.0)	No or little time(1.0)
144	24	30.00%	Female(0.0)	30	Undergraduate(0.0)	Nurse(0.0)	10000-20000(0.0)	Health(0.0)	No(0.0)	Medium(0.0)	No(0.0)	No(0.0)	a small portion of time(2.0)	No or little time(1.0)	No or little time(1.0)	No or little time(1.0)	considerable time(2.0)	No or little time(1.0)	No or little time(1.0)	No or little time(1.0)	Most or all of the time(1.0)	No or little time(1.0)	No or little time(1.0)	No or little time(1.0)	Most or all of the time(1.0)	No or little time(1.0)	No or little time(1.0)	No or little time(1.0)	Most or all of the time(1.0)	No or little time(1.0)	considerable time(2.0)	a small portion of time(2.0)
145	34	42.50%	Female(0.0)	29	Undergraduate(0.0)	Nurse(0.0)	<8000(0.0)	Others(0.0)	No(0.0)	Medium(0.0)	No(0.0)	No(0.0)	a small portion of time(2.0)	No or little time(1.0)	No or little time(1.0)	No or little time(1.0)	considerable time(2.0)	No or little time(1.0)	a small portion of time(2.0)	a small portion of time(2.0)	Most or all of the time(1.0)	No or little time(1.0)	a small portion of time(2.0)	No or little time(1.0)	No or little time(4.0)	a small portion of time(2.0)	No or little time(1.0)	No or little time(1.0)	considerable time(2.0)	Most or all of the time(4.0)	considerable time(2.0)	No or little time(1.0)
146	23	28.75%	Male(0.0)	62	Master(0.0)	Doctor(0.0)	>50000(0.0)	Health(0.0)	No(0.0)	Low(0.0)	No(0.0)	No(0.0)	No or little time(1.0)	No or little time(1.0)	No or little time(1.0)	No or little time(1.0)	considerable time(2.0)	No or little time(1.0)	No or little time(1.0)	No or little time(1.0)	considerable time(2.0)	No or little time(1.0)	No or little time(1.0)	No or little time(1.0)	Most or all of the time(1.0)	No or little time(1.0)	No or little time(1.0)	No or little time(1.0)	considerable time(2.0)	No or little time(1.0)	Most or all of the time(1.0)	No or little time(1.0)
147	34	42.50%	Female(0.0)	28	Undergraduate(0.0)	Nurse(0.0)	<8000(0.0)	Health(0.0)	No(0.0)	High(0.0)	No(0.0)	No(0.0)	a small portion of time(2.0)	a small portion of time(2.0)	a small portion of time(2.0)	No or little time(1.0)	considerable time(2.0)	a small portion of time(2.0)	a small portion of time(2.0)	a small portion of time(2.0)	considerable time(2.0)	a small portion of time(2.0)	a small portion of time(2.0)	No or little time(1.0)	Most or all of the time(1.0)	No or little time(1.0)	a small portion of time(2.0)	considerable time(3.0)	Most or all of the time(1.0)	No or little time(1.0)	considerable time(2.0)	No or little time(1.0)
148	34	42.50%	Female(0.0)	31	Undergraduate(0.0)	Nurse(0.0)	10000-20000(0.0)	Health(0.0)	No(0.0)	Low(0.0)	No(0.0)	No(0.0)	a small portion of time(2.0)	a small portion of time(2.0)	a small portion of time(2.0)	No or little time(1.0)	considerable time(2.0)	No or little time(1.0)	No or little time(1.0)	a small portion of time(2.0)	considerable time(2.0)	a small portion of time(2.0)	No or little time(1.0)	No or little time(1.0)	Most or all of the time(1.0)	No or little time(1.0)	considerable time(3.0)	a small portion of time(2.0)	Most or all of the time(1.0)	a small portion of time(2.0)	considerable time(2.0)	considerable time(3.0)
149	31	38.75%	Female(0.0)	40	Undergraduate(0.0)	Nurse(0.0)	20000-30000(0.0)	Health(0.0)	No(0.0)	Medium(0.0)	No(0.0)	No(0.0)	a small portion of time(2.0)	a small portion of time(2.0)	No or little time(1.0)	No or little time(1.0)	No or little time(4.0)	No or little time(1.0)	No or little time(1.0)	No or little time(1.0)	a small portion of time(3.0)	No or little time(1.0)	No or little time(1.0)	No or little time(1.0)	Most or all of the time(1.0)	a small portion of time(2.0)	a small portion of time(2.0)	No or little time(1.0)	considerable time(2.0)	No or little time(1.0)	considerable time(2.0)	No or little time(1.0)
150	39	48.75%	Female(0.0)	40	Undergraduate(0.0)	Nurse(0.0)	10000-20000(0.0)	Health(0.0)	No(0.0)	Medium(0.0)	No(0.0)	No(0.0)	considerable time(3.0)	a small portion of time(2.0)	considerable time(3.0)	No or little time(1.0)	a small portion of time(3.0)	No or little time(1.0)	No or little time(1.0)	considerable time(3.0)	a small portion of time(3.0)	considerable time(3.0)	No or little time(1.0)	No or little time(1.0)	considerable time(2.0)	No or little time(1.0)	a small portion of time(2.0)	No or little time(1.0)	considerable time(2.0)	a small portion of time(2.0)	a small portion of time(3.0)	No or little time(1.0)
151	27	33.75%	Female(0.0)	29	Undergraduate(0.0)	Nurse(0.0)	20000-30000(0.0)	Health(0.0)	No(0.0)	Medium(0.0)	No(0.0)	No(0.0)	a small portion of time(2.0)	No or little time(1.0)	a small portion of time(2.0)	No or little time(1.0)	considerable time(2.0)	No or little time(1.0)	No or little time(1.0)	No or little time(1.0)	Most or all of the time(1.0)	No or little time(1.0)	No or little time(1.0)	No or little time(1.0)	No or little time(4.0)	No or little time(1.0)	No or little time(1.0)	No or little time(1.0)	considerable time(2.0)	No or little time(1.0)	Most or all of the time(1.0)	No or little time(1.0)
152	65	81.25%	Female(0.0)	28	Undergraduate(0.0)	Nurse(0.0)	<8000(0.0)	Health(0.0)	No(0.0)	High(0.0)	No(0.0)	No(0.0)	Most or all of the time(4.0)	Most or all of the time(4.0)	Most or all of the time(4.0)	Most or all of the time(4.0)	a small portion of time(3.0)	No or little time(1.0)	Most or all of the time(4.0)	Most or all of the time(4.0)	No or little time(4.0)	Most or all of the time(4.0)	No or little time(1.0)	No or little time(1.0)	a small portion of time(3.0)	Most or all of the time(4.0)	Most or all of the time(4.0)	considerable time(3.0)	Most or all of the time(1.0)	Most or all of the time(4.0)	No or little time(4.0)	Most or all of the time(4.0)
153	28	35.00%	Female(0.0)	32	Undergraduate(0.0)	Nurse(0.0)	10000-20000(0.0)	Health(0.0)	No(0.0)	Medium(0.0)	No(0.0)	No(0.0)	No or little time(1.0)	No or little time(1.0)	No or little time(1.0)	No or little time(1.0)	considerable time(2.0)	No or little time(1.0)	No or little time(1.0)	a small portion of time(2.0)	considerable time(2.0)	a small portion of time(2.0)	No or little time(1.0)	No or little time(1.0)	Most or all of the time(1.0)	No or little time(1.0)	a small portion of time(2.0)	No or little time(1.0)	considerable time(2.0)	No or little time(1.0)	considerable time(2.0)	a small portion of time(2.0)
154	33	41.25%	Female(0.0)	38	Technical secondary school(0.0)	Others(0.0)	10000-20000(0.0)	Health(0.0)	No(0.0)	High(0.0)	No(0.0)	No(0.0)	a small portion of time(2.0)	No or little time(1.0)	No or little time(1.0)	No or little time(1.0)	a small portion of time(3.0)	No or little time(1.0)	No or little time(1.0)	No or little time(1.0)	considerable time(2.0)	No or little time(1.0)	a small portion of time(2.0)	No or little time(1.0)	a small portion of time(3.0)	No or little time(1.0)	No or little time(1.0)	considerable time(3.0)	a small portion of time(3.0)	No or little time(1.0)	a small portion of time(3.0)	No or little time(1.0)
155	21	26.25%	Female(0.0)	33	Undergraduate(0.0)	Doctor(0.0)	10000-20000(0.0)	Health(0.0)	No(0.0)	High(0.0)	No(0.0)	No(0.0)	No or little time(1.0)	No or little time(1.0)	No or little time(1.0)	No or little time(1.0)	considerable time(2.0)	No or little time(1.0)	No or little time(1.0)	No or little time(1.0)	Most or all of the time(1.0)	No or little time(1.0)	No or little time(1.0)	No or little time(1.0)	Most or all of the time(1.0)	No or little time(1.0)	No or little time(1.0)	No or little time(1.0)	Most or all of the time(1.0)	No or little time(1.0)	Most or all of the time(1.0)	No or little time(1.0)
156	29	36.25%	Female(0.0)	28	Undergraduate(0.0)	Nurse(0.0)	<8000(0.0)	Health(0.0)	No(0.0)	Low(0.0)	No(0.0)	No(0.0)	a small portion of time(2.0)	No or little time(1.0)	No or little time(1.0)	No or little time(1.0)	a small portion of time(3.0)	No or little time(1.0)	No or little time(1.0)	No or little time(1.0)	considerable time(2.0)	No or little time(1.0)	No or little time(1.0)	No or little time(1.0)	No or little time(4.0)	No or little time(1.0)	No or little time(1.0)	No or little time(1.0)	Most or all of the time(1.0)	No or little time(1.0)	considerable time(2.0)	a small portion of time(2.0)
157	45	56.25%	Female(0.0)	37	Undergraduate(0.0)	Nurse(0.0)	20000-30000(0.0)	Health(0.0)	No(0.0)	High(0.0)	No(0.0)	No(0.0)	considerable time(3.0)	a small portion of time(2.0)	considerable time(3.0)	No or little time(1.0)	a small portion of time(3.0)	a small portion of time(2.0)	considerable time(3.0)	considerable time(3.0)	considerable time(2.0)	considerable time(3.0)	considerable time(3.0)	No or little time(1.0)	Most or all of the time(1.0)	considerable time(3.0)	considerable time(3.0)	No or little time(1.0)	Most or all of the time(1.0)	No or little time(1.0)	No or little time(4.0)	a small portion of time(2.0)
158	36	45.00%	Female(0.0)	37	Undergraduate(0.0)	Nurse(0.0)	20000-30000(0.0)	Health(0.0)	No(0.0)	High(0.0)	No(0.0)	No(0.0)	a small portion of time(2.0)	a small portion of time(2.0)	a small portion of time(2.0)	No or little time(1.0)	considerable time(2.0)	No or little time(1.0)	a small portion of time(2.0)	a small portion of time(2.0)	considerable time(2.0)	No or little time(1.0)	No or little time(1.0)	No or little time(1.0)	No or little time(4.0)	No or little time(1.0)	No or little time(1.0)	No or little time(1.0)	No or little time(4.0)	No or little time(1.0)	No or little time(4.0)	No or little time(1.0)
159	30	37.50%	Female(0.0)	28	Undergraduate(0.0)	Nurse(0.0)	20000-30000(0.0)	Health(0.0)	No(0.0)	Extremely low(0.0)	No(0.0)	No(0.0)	No or little time(1.0)	No or little time(1.0)	No or little time(1.0)	No or little time(1.0)	considerable time(2.0)	No or little time(1.0)	No or little time(1.0)	No or little time(1.0)	considerable time(2.0)	No or little time(1.0)	No or little time(1.0)	No or little time(1.0)	No or little time(4.0)	No or little time(1.0)	No or little time(1.0)	No or little time(1.0)	considerable time(2.0)	No or little time(1.0)	a small portion of time(3.0)	considerable time(3.0)
160	21	26.25%	Female(0.0)	30	Undergraduate(0.0)	Nurse(0.0)	20000-30000(0.0)	Health(0.0)	No(0.0)	Medium(0.0)	No(0.0)	No(0.0)	a small portion of time(2.0)	No or little time(1.0)	No or little time(1.0)	No or little time(1.0)	Most or all of the time(1.0)	No or little time(1.0)	No or little time(1.0)	No or little time(1.0)	Most or all of the time(1.0)	No or little time(1.0)	No or little time(1.0)	No or little time(1.0)	Most or all of the time(1.0)	No or little time(1.0)	No or little time(1.0)	No or little time(1.0)	Most or all of the time(1.0)	No or little time(1.0)	Most or all of the time(1.0)	No or little time(1.0)
161	20	25.00%	Female(0.0)	46	Undergraduate(0.0)	Nurse(0.0)	10000-20000(0.0)	Health(0.0)	No(0.0)	Low(0.0)	No(0.0)	No(0.0)	No or little time(1.0)	No or little time(1.0)	No or little time(1.0)	No or little time(1.0)	Most or all of the time(1.0)	No or little time(1.0)	No or little time(1.0)	No or little time(1.0)	Most or all of the time(1.0)	No or little time(1.0)	No or little time(1.0)	No or little time(1.0)	Most or all of the time(1.0)	No or little time(1.0)	No or little time(1.0)	No or little time(1.0)	Most or all of the time(1.0)	No or little time(1.0)	Most or all of the time(1.0)	No or little time(1.0)
162	22	27.50%	Male(0.0)	48	Doctor(0.0)	Doctor(0.0)	10000-20000(0.0)	Health(0.0)	No(0.0)	Extremely low(0.0)	No(0.0)	No(0.0)	No or little time(1.0)	No or little time(1.0)	No or little time(1.0)	No or little time(1.0)	considerable time(2.0)	No or little time(1.0)	No or little time(1.0)	No or little time(1.0)	considerable time(2.0)	No or little time(1.0)	No or little time(1.0)	No or little time(1.0)	Most or all of the time(1.0)	No or little time(1.0)	No or little time(1.0)	No or little time(1.0)	Most or all of the time(1.0)	No or little time(1.0)	Most or all of the time(1.0)	No or little time(1.0)
163	27	33.75%	Female(0.0)	34	Undergraduate(0.0)	Nurse(0.0)	<8000(0.0)	Health(0.0)	No(0.0)	Low(0.0)	No(0.0)	No(0.0)	a small portion of time(2.0)	No or little time(1.0)	No or little time(1.0)	No or little time(1.0)	Most or all of the time(1.0)	No or little time(1.0)	No or little time(1.0)	No or little time(1.0)	Most or all of the time(1.0)	No or little time(1.0)	No or little time(1.0)	No or little time(1.0)	No or little time(4.0)	No or little time(1.0)	No or little time(1.0)	No or little time(1.0)	No or little time(4.0)	No or little time(1.0)	Most or all of the time(1.0)	No or little time(1.0)
164	37	46.25%	Female(0.0)	28	Undergraduate(0.0)	Nurse(0.0)	10000-20000(0.0)	Health(0.0)	No(0.0)	Low(0.0)	No(0.0)	No(0.0)	considerable time(3.0)	a small portion of time(2.0)	considerable time(3.0)	No or little time(1.0)	considerable time(2.0)	No or little time(1.0)	considerable time(3.0)	considerable time(3.0)	considerable time(2.0)	No or little time(1.0)	No or little time(1.0)	No or little time(1.0)	No or little time(4.0)	No or little time(1.0)	a small portion of time(2.0)	No or little time(1.0)	considerable time(2.0)	No or little time(1.0)	considerable time(2.0)	No or little time(1.0)
165	29	36.25%	Female(0.0)	45	Undergraduate(0.0)	Nurse(0.0)	10000-20000(0.0)	Health(0.0)	No(0.0)	Medium(0.0)	No(0.0)	Yes(0.0)	No or little time(1.0)	No or little time(1.0)	No or little time(1.0)	No or little time(1.0)	considerable time(2.0)	No or little time(1.0)	No or little time(1.0)	No or little time(1.0)	No or little time(4.0)	No or little time(1.0)	No or little time(1.0)	No or little time(1.0)	No or little time(4.0)	No or little time(1.0)	No or little time(1.0)	No or little time(1.0)	Most or all of the time(1.0)	No or little time(1.0)	a small portion of time(3.0)	No or little time(1.0)
166	40	50.00%	Female(0.0)	25	Undergraduate(0.0)	Nurse(0.0)	<8000(0.0)	Health(0.0)	No(0.0)	Medium(0.0)	No(0.0)	No(0.0)	a small portion of time(2.0)	a small portion of time(2.0)	a small portion of time(2.0)	a small portion of time(2.0)	a small portion of time(3.0)	No or little time(1.0)	considerable time(3.0)	considerable time(3.0)	a small portion of time(3.0)	a small portion of time(2.0)	a small portion of time(2.0)	No or little time(1.0)	Most or all of the time(1.0)	No or little time(1.0)	No or little time(1.0)	a small portion of time(2.0)	a small portion of time(3.0)	a small portion of time(2.0)	considerable time(2.0)	a small portion of time(2.0)
167	20	25.00%	Female(0.0)	40	Undergraduate(0.0)	Nurse(0.0)	10000-20000(0.0)	Health(0.0)	No(0.0)	High(0.0)	No(0.0)	No(0.0)	No or little time(1.0)	No or little time(1.0)	No or little time(1.0)	No or little time(1.0)	Most or all of the time(1.0)	No or little time(1.0)	No or little time(1.0)	No or little time(1.0)	Most or all of the time(1.0)	No or little time(1.0)	No or little time(1.0)	No or little time(1.0)	Most or all of the time(1.0)	No or little time(1.0)	No or little time(1.0)	No or little time(1.0)	Most or all of the time(1.0)	No or little time(1.0)	Most or all of the time(1.0)	No or little time(1.0)
168	35	43.75%	Female(0.0)	32	Undergraduate(0.0)	Nurse(0.0)	20000-30000(0.0)	Health(0.0)	No(0.0)	Low(0.0)	No(0.0)	No(0.0)	considerable time(3.0)	a small portion of time(2.0)	a small portion of time(2.0)	a small portion of time(2.0)	considerable time(2.0)	No or little time(1.0)	a small portion of time(2.0)	a small portion of time(2.0)	Most or all of the time(1.0)	a small portion of time(2.0)	a small portion of time(2.0)	No or little time(1.0)	Most or all of the time(1.0)	No or little time(1.0)	a small portion of time(2.0)	a small portion of time(2.0)	considerable time(2.0)	a small portion of time(2.0)	considerable time(2.0)	No or little time(1.0)
169	25	31.25%	Female(0.0)	31	Undergraduate(0.0)	Nurse(0.0)	10000-20000(0.0)	Health(0.0)	No(0.0)	Medium(0.0)	No(0.0)	No(0.0)	No or little time(1.0)	a small portion of time(2.0)	No or little time(1.0)	No or little time(1.0)	Most or all of the time(1.0)	No or little time(1.0)	No or little time(1.0)	No or little time(1.0)	Most or all of the time(1.0)	No or little time(1.0)	No or little time(1.0)	No or little time(1.0)	No or little time(4.0)	a small portion of time(2.0)	No or little time(1.0)	No or little time(1.0)	Most or all of the time(1.0)	No or little time(1.0)	Most or all of the time(1.0)	No or little time(1.0)
170	35	43.75%	Female(0.0)	27	Undergraduate(0.0)	Nurse(0.0)	<8000(0.0)	Health(0.0)	No(0.0)	High(0.0)	No(0.0)	No(0.0)	considerable time(3.0)	a small portion of time(2.0)	a small portion of time(2.0)	No or little time(1.0)	considerable time(2.0)	No or little time(1.0)	a small portion of time(2.0)	a small portion of time(2.0)	considerable time(2.0)	No or little time(1.0)	No or little time(1.0)	No or little time(1.0)	Most or all of the time(1.0)	No or little time(1.0)	No or little time(1.0)	considerable time(3.0)	considerable time(2.0)	No or little time(1.0)	No or little time(4.0)	a small portion of time(2.0)
171	21	26.25%	Female(0.0)	37	Master(0.0)	Technician(0.0)	20000-30000(0.0)	Health(0.0)	No(0.0)	Low(0.0)	No(0.0)	No(0.0)	No or little time(1.0)	No or little time(1.0)	No or little time(1.0)	No or little time(1.0)	Most or all of the time(1.0)	No or little time(1.0)	a small portion of time(2.0)	No or little time(1.0)	Most or all of the time(1.0)	No or little time(1.0)	No or little time(1.0)	No or little time(1.0)	Most or all of the time(1.0)	No or little time(1.0)	No or little time(1.0)	No or little time(1.0)	Most or all of the time(1.0)	No or little time(1.0)	Most or all of the time(1.0)	No or little time(1.0)
172	20	25.00%	Female(0.0)	29	Undergraduate(0.0)	Nurse(0.0)	10000-20000(0.0)	Health(0.0)	No(0.0)	Low(0.0)	No(0.0)	No(0.0)	No or little time(1.0)	No or little time(1.0)	No or little time(1.0)	No or little time(1.0)	Most or all of the time(1.0)	No or little time(1.0)	No or little time(1.0)	No or little time(1.0)	Most or all of the time(1.0)	No or little time(1.0)	No or little time(1.0)	No or little time(1.0)	Most or all of the time(1.0)	No or little time(1.0)	No or little time(1.0)	No or little time(1.0)	Most or all of the time(1.0)	No or little time(1.0)	Most or all of the time(1.0)	No or little time(1.0)
173	41	51.25%	Female(0.0)	32	Undergraduate(0.0)	Nurse(0.0)	20000-30000(0.0)	Health(0.0)	No(0.0)	Extremely low(0.0)	No(0.0)	No(0.0)	a small portion of time(2.0)	a small portion of time(2.0)	a small portion of time(2.0)	a small portion of time(2.0)	considerable time(2.0)	No or little time(1.0)	a small portion of time(2.0)	a small portion of time(2.0)	considerable time(2.0)	considerable time(3.0)	a small portion of time(2.0)	No or little time(1.0)	No or little time(4.0)	No or little time(1.0)	a small portion of time(2.0)	No or little time(1.0)	No or little time(4.0)	No or little time(1.0)	a small portion of time(3.0)	a small portion of time(2.0)
174	24	30.00%	Female(0.0)	28	Undergraduate(0.0)	Nurse(0.0)	10000-20000(0.0)	Health(0.0)	No(0.0)	Low(0.0)	No(0.0)	No(0.0)	a small portion of time(2.0)	No or little time(1.0)	No or little time(1.0)	No or little time(1.0)	Most or all of the time(1.0)	No or little time(1.0)	No or little time(1.0)	No or little time(1.0)	Most or all of the time(1.0)	No or little time(1.0)	No or little time(1.0)	No or little time(1.0)	No or little time(4.0)	No or little time(1.0)	No or little time(1.0)	No or little time(1.0)	Most or all of the time(1.0)	No or little time(1.0)	Most or all of the time(1.0)	No or little time(1.0)
175	29	36.25%	Female(0.0)	24	Undergraduate(0.0)	Nurse(0.0)	10000-20000(0.0)	Health(0.0)	No(0.0)	Medium(0.0)	No(0.0)	No(0.0)	a small portion of time(2.0)	a small portion of time(2.0)	a small portion of time(2.0)	No or little time(1.0)	considerable time(2.0)	No or little time(1.0)	a small portion of time(2.0)	a small portion of time(2.0)	Most or all of the time(1.0)	No or little time(1.0)	a small portion of time(2.0)	No or little time(1.0)	Most or all of the time(1.0)	No or little time(1.0)	No or little time(1.0)	a small portion of time(2.0)	Most or all of the time(1.0)	a small portion of time(2.0)	Most or all of the time(1.0)	No or little time(1.0)
176	37	46.25%	Female(0.0)	32	Undergraduate(0.0)	Nurse(0.0)	10000-20000(0.0)	Health(0.0)	No(0.0)	Medium(0.0)	No(0.0)	No(0.0)	a small portion of time(2.0)	a small portion of time(2.0)	a small portion of time(2.0)	No or little time(1.0)	a small portion of time(3.0)	No or little time(1.0)	a small portion of time(2.0)	considerable time(3.0)	a small portion of time(3.0)	No or little time(1.0)	No or little time(1.0)	No or little time(1.0)	considerable time(2.0)	No or little time(1.0)	No or little time(1.0)	considerable time(3.0)	considerable time(2.0)	No or little time(1.0)	a small portion of time(3.0)	a small portion of time(2.0)
177	36	45.00%	Female(0.0)	27	Undergraduate(0.0)	Nurse(0.0)	10000-20000(0.0)	Health(0.0)	No(0.0)	Low(0.0)	No(0.0)	No(0.0)	a small portion of time(2.0)	a small portion of time(2.0)	a small portion of time(2.0)	a small portion of time(2.0)	considerable time(2.0)	No or little time(1.0)	a small portion of time(2.0)	a small portion of time(2.0)	considerable time(2.0)	a small portion of time(2.0)	No or little time(1.0)	No or little time(1.0)	considerable time(2.0)	No or little time(1.0)	No or little time(1.0)	a small portion of time(2.0)	considerable time(2.0)	a small portion of time(2.0)	a small portion of time(3.0)	a small portion of time(2.0)
178	34	42.50%	Female(0.0)	42岁	Undergraduate(0.0)	Nurse(0.0)	20000-30000(0.0)	Health(0.0)	No(0.0)	Medium(0.0)	No(0.0)	No(0.0)	a small portion of time(2.0)	a small portion of time(2.0)	a small portion of time(2.0)	No or little time(1.0)	considerable time(2.0)	No or little time(1.0)	a small portion of time(2.0)	a small portion of time(2.0)	considerable time(2.0)	No or little time(1.0)	No or little time(1.0)	No or little time(1.0)	considerable time(2.0)	No or little time(1.0)	a small portion of time(2.0)	No or little time(1.0)	a small portion of time(3.0)	a small portion of time(2.0)	a small portion of time(3.0)	No or little time(1.0)
179	29	36.25%	Female(0.0)	38	Undergraduate(0.0)	Nurse(0.0)	10000-20000(0.0)	Health(0.0)	No(0.0)	Low(0.0)	No(0.0)	No(0.0)	No or little time(1.0)	No or little time(1.0)	No or little time(1.0)	a small portion of time(2.0)	considerable time(2.0)	No or little time(1.0)	No or little time(1.0)	No or little time(1.0)	a small portion of time(3.0)	No or little time(1.0)	No or little time(1.0)	No or little time(1.0)	No or little time(4.0)	No or little time(1.0)	No or little time(1.0)	No or little time(1.0)	considerable time(2.0)	No or little time(1.0)	considerable time(2.0)	No or little time(1.0)
180	21	26.25%	Female(0.0)	24	Undergraduate(0.0)	Nurse(0.0)	<8000(0.0)	Health(0.0)	No(0.0)	Medium(0.0)	No(0.0)	No(0.0)	a small portion of time(2.0)	No or little time(1.0)	No or little time(1.0)	No or little time(1.0)	Most or all of the time(1.0)	No or little time(1.0)	No or little time(1.0)	No or little time(1.0)	Most or all of the time(1.0)	No or little time(1.0)	No or little time(1.0)	No or little time(1.0)	Most or all of the time(1.0)	No or little time(1.0)	No or little time(1.0)	No or little time(1.0)	Most or all of the time(1.0)	No or little time(1.0)	Most or all of the time(1.0)	No or little time(1.0)
181	36	45.00%	Female(0.0)	24	Undergraduate(0.0)	Nurse(0.0)	<8000(0.0)	Health(0.0)	No(0.0)	Low(0.0)	No(0.0)	No(0.0)	a small portion of time(2.0)	a small portion of time(2.0)	a small portion of time(2.0)	No or little time(1.0)	considerable time(2.0)	No or little time(1.0)	a small portion of time(2.0)	considerable time(3.0)	considerable time(2.0)	a small portion of time(2.0)	No or little time(1.0)	No or little time(1.0)	No or little time(4.0)	a small portion of time(2.0)	No or little time(1.0)	No or little time(1.0)	considerable time(2.0)	No or little time(1.0)	considerable time(2.0)	a small portion of time(2.0)
182	26	32.50%	Male(0.0)	34	Master(0.0)	Doctor(0.0)	<8000(0.0)	Health(0.0)	No(0.0)	Low(0.0)	No(0.0)	No(0.0)	No or little time(1.0)	No or little time(1.0)	No or little time(1.0)	No or little time(1.0)	considerable time(2.0)	No or little time(1.0)	No or little time(1.0)	a small portion of time(2.0)	considerable time(2.0)	No or little time(1.0)	No or little time(1.0)	No or little time(1.0)	considerable time(2.0)	No or little time(1.0)	No or little time(1.0)	No or little time(1.0)	considerable time(2.0)	No or little time(1.0)	considerable time(2.0)	No or little time(1.0)
183	33	41.25%	Female(0.0)	33	Master(0.0)	Doctor(0.0)	10000-20000(0.0)	Health(0.0)	No(0.0)	Medium(0.0)	No(0.0)	No(0.0)	a small portion of time(2.0)	a small portion of time(2.0)	a small portion of time(2.0)	No or little time(1.0)	considerable time(2.0)	No or little time(1.0)	a small portion of time(2.0)	considerable time(3.0)	considerable time(2.0)	No or little time(1.0)	No or little time(1.0)	No or little time(1.0)	considerable time(2.0)	No or little time(1.0)	a small portion of time(2.0)	a small portion of time(2.0)	considerable time(2.0)	No or little time(1.0)	considerable time(2.0)	No or little time(1.0)
184	31	38.75%	Female(0.0)	43	Undergraduate(0.0)	Nurse(0.0)	>50000(0.0)	Health(0.0)	No(0.0)	Medium(0.0)	No(0.0)	No(0.0)	considerable time(3.0)	a small portion of time(2.0)	No or little time(1.0)	No or little time(1.0)	considerable time(2.0)	No or little time(1.0)	No or little time(1.0)	No or little time(1.0)	No or little time(4.0)	No or little time(1.0)	No or little time(1.0)	No or little time(1.0)	Most or all of the time(1.0)	No or little time(1.0)	No or little time(1.0)	a small portion of time(2.0)	a small portion of time(3.0)	No or little time(1.0)	considerable time(2.0)	No or little time(1.0)
185	31	38.75%	Female(0.0)	25	Undergraduate(0.0)	Nurse(0.0)	10000-20000(0.0)	Health(0.0)	No(0.0)	Medium(0.0)	No(0.0)	No(0.0)	No or little time(1.0)	No or little time(1.0)	No or little time(1.0)	No or little time(1.0)	considerable time(2.0)	No or little time(1.0)	No or little time(1.0)	No or little time(1.0)	No or little time(4.0)	No or little time(1.0)	No or little time(1.0)	No or little time(1.0)	No or little time(4.0)	No or little time(1.0)	No or little time(1.0)	No or little time(1.0)	No or little time(4.0)	No or little time(1.0)	Most or all of the time(1.0)	a small portion of time(2.0)
186	30	37.50%	Female(0.0)	26	Undergraduate(0.0)	Nurse(0.0)	10000-20000(0.0)	Health(0.0)	No(0.0)	Medium(0.0)	No(0.0)	No(0.0)	a small portion of time(2.0)	No or little time(1.0)	No or little time(1.0)	No or little time(1.0)	Most or all of the time(1.0)	No or little time(1.0)	a small portion of time(2.0)	considerable time(3.0)	considerable time(2.0)	a small portion of time(2.0)	No or little time(1.0)	No or little time(1.0)	Most or all of the time(1.0)	Most or all of the time(4.0)	No or little time(1.0)	No or little time(1.0)	Most or all of the time(1.0)	No or little time(1.0)	considerable time(2.0)	No or little time(1.0)
187	20	25.00%	Female(0.0)	27	Technical secondary school(0.0)	Nurse(0.0)	10000-20000(0.0)	Health(0.0)	No(0.0)	High(0.0)	No(0.0)	No(0.0)	No or little time(1.0)	No or little time(1.0)	No or little time(1.0)	No or little time(1.0)	Most or all of the time(1.0)	No or little time(1.0)	No or little time(1.0)	No or little time(1.0)	Most or all of the time(1.0)	No or little time(1.0)	No or little time(1.0)	No or little time(1.0)	Most or all of the time(1.0)	No or little time(1.0)	No or little time(1.0)	No or little time(1.0)	Most or all of the time(1.0)	No or little time(1.0)	Most or all of the time(1.0)	No or little time(1.0)
188	30	37.50%	Female(0.0)	30	Undergraduate(0.0)	Nurse(0.0)	<8000(0.0)	Health(0.0)	No(0.0)	High(0.0)	No(0.0)	No(0.0)	No or little time(1.0)	a small portion of time(2.0)	a small portion of time(2.0)	No or little time(1.0)	considerable time(2.0)	No or little time(1.0)	No or little time(1.0)	No or little time(1.0)	considerable time(2.0)	No or little time(1.0)	No or little time(1.0)	No or little time(1.0)	No or little time(4.0)	No or little time(1.0)	No or little time(1.0)	No or little time(1.0)	a small portion of time(3.0)	No or little time(1.0)	considerable time(2.0)	No or little time(1.0)
189	22	27.50%	Female(0.0)	34	Undergraduate(0.0)	Nurse(0.0)	10000-20000(0.0)	Health(0.0)	No(0.0)	Medium(0.0)	No(0.0)	No(0.0)	a small portion of time(2.0)	No or little time(1.0)	No or little time(1.0)	No or little time(1.0)	Most or all of the time(1.0)	No or little time(1.0)	No or little time(1.0)	No or little time(1.0)	Most or all of the time(1.0)	No or little time(1.0)	No or little time(1.0)	No or little time(1.0)	Most or all of the time(1.0)	No or little time(1.0)	No or little time(1.0)	No or little time(1.0)	Most or all of the time(1.0)	No or little time(1.0)	considerable time(2.0)	No or little time(1.0)
190	28	35.00%	Female(0.0)	38	Undergraduate(0.0)	Nurse(0.0)	20000-30000(0.0)	Health(0.0)	No(0.0)	Low(0.0)	No(0.0)	No(0.0)	No or little time(1.0)	No or little time(1.0)	a small portion of time(2.0)	No or little time(1.0)	a small portion of time(3.0)	No or little time(1.0)	a small portion of time(2.0)	a small portion of time(2.0)	Most or all of the time(1.0)	No or little time(1.0)	No or little time(1.0)	No or little time(1.0)	Most or all of the time(1.0)	No or little time(1.0)	No or little time(1.0)	No or little time(1.0)	Most or all of the time(1.0)	No or little time(1.0)	a small portion of time(3.0)	a small portion of time(2.0)
191	24	30.00%	Female(0.0)	29	Undergraduate(0.0)	Nurse(0.0)	10000-20000(0.0)	Health(0.0)	No(0.0)	Medium(0.0)	No(0.0)	No(0.0)	a small portion of time(2.0)	No or little time(1.0)	No or little time(1.0)	No or little time(1.0)	considerable time(2.0)	No or little time(1.0)	No or little time(1.0)	a small portion of time(2.0)	Most or all of the time(1.0)	No or little time(1.0)	No or little time(1.0)	No or little time(1.0)	Most or all of the time(1.0)	No or little time(1.0)	No or little time(1.0)	No or little time(1.0)	Most or all of the time(1.0)	No or little time(1.0)	considerable time(2.0)	No or little time(1.0)
192	25	31.25%	Female(0.0)	31	Undergraduate(0.0)	Nurse(0.0)	10000-20000(0.0)	Health(0.0)	No(0.0)	Medium(0.0)	No(0.0)	No(0.0)	No or little time(1.0)	No or little time(1.0)	No or little time(1.0)	No or little time(1.0)	Most or all of the time(1.0)	No or little time(1.0)	a small portion of time(2.0)	a small portion of time(2.0)	Most or all of the time(1.0)	No or little time(1.0)	No or little time(1.0)	No or little time(1.0)	No or little time(4.0)	No or little time(1.0)	No or little time(1.0)	No or little time(1.0)	Most or all of the time(1.0)	No or little time(1.0)	Most or all of the time(1.0)	No or little time(1.0)
193	20	25.00%	Female(0.0)	29	Undergraduate(0.0)	Doctor(0.0)	<8000(0.0)	Health(0.0)	No(0.0)	Low(0.0)	No(0.0)	No(0.0)	No or little time(1.0)	No or little time(1.0)	No or little time(1.0)	No or little time(1.0)	Most or all of the time(1.0)	No or little time(1.0)	No or little time(1.0)	No or little time(1.0)	Most or all of the time(1.0)	No or little time(1.0)	No or little time(1.0)	No or little time(1.0)	Most or all of the time(1.0)	No or little time(1.0)	No or little time(1.0)	No or little time(1.0)	Most or all of the time(1.0)	No or little time(1.0)	Most or all of the time(1.0)	No or little time(1.0)
194	29	36.25%	Female(0.0)	35	Undergraduate(0.0)	Nurse(0.0)	10000-20000(0.0)	Health(0.0)	No(0.0)	Medium(0.0)	No(0.0)	No(0.0)	No or little time(1.0)	No or little time(1.0)	No or little time(1.0)	No or little time(1.0)	Most or all of the time(1.0)	No or little time(1.0)	No or little time(1.0)	No or little time(1.0)	No or little time(4.0)	No or little time(1.0)	No or little time(1.0)	No or little time(1.0)	No or little time(4.0)	No or little time(1.0)	No or little time(1.0)	No or little time(1.0)	Most or all of the time(1.0)	No or little time(1.0)	a small portion of time(3.0)	a small portion of time(2.0)
195	28	35.00%	Male(0.0)	49	Doctor(0.0)	Doctor(0.0)	>50000(0.0)	Health(0.0)	No(0.0)	High(0.0)	No(0.0)	No(0.0)	a small portion of time(2.0)	a small portion of time(2.0)	a small portion of time(2.0)	No or little time(1.0)	considerable time(2.0)	No or little time(1.0)	a small portion of time(2.0)	No or little time(1.0)	considerable time(2.0)	No or little time(1.0)	No or little time(1.0)	No or little time(1.0)	Most or all of the time(1.0)	a small portion of time(2.0)	No or little time(1.0)	a small portion of time(2.0)	Most or all of the time(1.0)	No or little time(1.0)	Most or all of the time(1.0)	No or little time(1.0)
196	22	27.50%	Female(0.0)	34	Technical secondary school(0.0)	Others(0.0)	10000-20000(0.0)	Health(0.0)	No(0.0)	Low(0.0)	No(0.0)	No(0.0)	No or little time(1.0)	No or little time(1.0)	No or little time(1.0)	No or little time(1.0)	Most or all of the time(1.0)	No or little time(1.0)	No or little time(1.0)	a small portion of time(2.0)	considerable time(2.0)	No or little time(1.0)	No or little time(1.0)	No or little time(1.0)	Most or all of the time(1.0)	No or little time(1.0)	No or little time(1.0)	No or little time(1.0)	Most or all of the time(1.0)	No or little time(1.0)	Most or all of the time(1.0)	No or little time(1.0)
197	33	41.25%	Female(0.0)	26	Undergraduate(0.0)	Nurse(0.0)	10000-20000(0.0)	Health(0.0)	No(0.0)	High(0.0)	No(0.0)	No(0.0)	considerable time(3.0)	a small portion of time(2.0)	a small portion of time(2.0)	No or little time(1.0)	considerable time(2.0)	No or little time(1.0)	No or little time(1.0)	a small portion of time(2.0)	a small portion of time(3.0)	No or little time(1.0)	No or little time(1.0)	No or little time(1.0)	No or little time(4.0)	No or little time(1.0)	No or little time(1.0)	No or little time(1.0)	considerable time(2.0)	No or little time(1.0)	considerable time(2.0)	No or little time(1.0)
198	27	33.75%	Female(0.0)	29	Undergraduate(0.0)	Nurse(0.0)	10000-20000(0.0)	Health(0.0)	No(0.0)	High(0.0)	No(0.0)	No(0.0)	No or little time(1.0)	No or little time(1.0)	No or little time(1.0)	No or little time(1.0)	Most or all of the time(1.0)	No or little time(1.0)	No or little time(1.0)	a small portion of time(2.0)	No or little time(4.0)	No or little time(1.0)	No or little time(1.0)	No or little time(1.0)	No or little time(4.0)	No or little time(1.0)	No or little time(1.0)	No or little time(1.0)	Most or all of the time(1.0)	No or little time(1.0)	Most or all of the time(1.0)	No or little time(1.0)
199	37	46.25%	Female(0.0)	30	Undergraduate(0.0)	Nurse(0.0)	10000-20000(0.0)	Health(0.0)	No(0.0)	Low(0.0)	No(0.0)	No(0.0)	No or little time(1.0)	No or little time(1.0)	No or little time(1.0)	No or little time(1.0)	considerable time(2.0)	No or little time(1.0)	a small portion of time(2.0)	No or little time(1.0)	No or little time(4.0)	No or little time(1.0)	No or little time(1.0)	No or little time(1.0)	No or little time(4.0)	No or little time(1.0)	a small portion of time(2.0)	No or little time(1.0)	No or little time(4.0)	No or little time(1.0)	No or little time(4.0)	considerable time(3.0)
200	41	51.25%	Female(0.0)	25	Undergraduate(0.0)	Nurse(0.0)	<8000(0.0)	Health(0.0)	No(0.0)	Medium(0.0)	No(0.0)	No(0.0)	considerable time(3.0)	a small portion of time(2.0)	considerable time(3.0)	No or little time(1.0)	considerable time(2.0)	No or little time(1.0)	considerable time(3.0)	considerable time(3.0)	considerable time(2.0)	a small portion of time(2.0)	No or little time(1.0)	No or little time(1.0)	No or little time(4.0)	No or little time(1.0)	a small portion of time(2.0)	No or little time(1.0)	a small portion of time(3.0)	No or little time(1.0)	a small portion of time(3.0)	a small portion of time(2.0)
201	33	41.25%	Female(0.0)	45	Master(0.0)	Doctor(0.0)	20000-30000(0.0)	Health(0.0)	No(0.0)	High(0.0)	No(0.0)	No(0.0)	considerable time(3.0)	a small portion of time(2.0)	a small portion of time(2.0)	No or little time(1.0)	considerable time(2.0)	No or little time(1.0)	a small portion of time(2.0)	a small portion of time(2.0)	Most or all of the time(1.0)	a small portion of time(2.0)	No or little time(1.0)	a small portion of time(2.0)	Most or all of the time(1.0)	a small portion of time(2.0)	No or little time(1.0)	a small portion of time(2.0)	Most or all of the time(1.0)	a small portion of time(2.0)	Most or all of the time(1.0)	a small portion of time(2.0)
202	26	32.50%	Male(0.0)	38	Master(0.0)	Doctor(0.0)	20000-30000(0.0)	Health(0.0)	No(0.0)	Extremely low(0.0)	No(0.0)	No(0.0)	a small portion of time(2.0)	No or little time(1.0)	a small portion of time(2.0)	a small portion of time(2.0)	Most or all of the time(1.0)	No or little time(1.0)	No or little time(1.0)	No or little time(1.0)	Most or all of the time(1.0)	No or little time(1.0)	No or little time(1.0)	No or little time(1.0)	No or little time(4.0)	No or little time(1.0)	No or little time(1.0)	No or little time(1.0)	Most or all of the time(1.0)	No or little time(1.0)	Most or all of the time(1.0)	No or little time(1.0)
203	33	41.25%	Female(0.0)	31	Undergraduate(0.0)	Nurse(0.0)	10000-20000(0.0)	Health(0.0)	No(0.0)	Low(0.0)	No(0.0)	No(0.0)	a small portion of time(2.0)	a small portion of time(2.0)	a small portion of time(2.0)	No or little time(1.0)	considerable time(2.0)	No or little time(1.0)	No or little time(1.0)	a small portion of time(2.0)	considerable time(2.0)	No or little time(1.0)	No or little time(1.0)	No or little time(1.0)	No or little time(4.0)	No or little time(1.0)	No or little time(1.0)	No or little time(1.0)	No or little time(4.0)	No or little time(1.0)	considerable time(2.0)	No or little time(1.0)
204	29	36.25%	Female(0.0)	30	Undergraduate(0.0)	Nurse(0.0)	10000-20000(0.0)	Health(0.0)	No(0.0)	Medium(0.0)	No(0.0)	No(0.0)	No or little time(1.0)	No or little time(1.0)	No or little time(1.0)	No or little time(1.0)	considerable time(2.0)	No or little time(1.0)	a small portion of time(2.0)	a small portion of time(2.0)	considerable time(2.0)	No or little time(1.0)	No or little time(1.0)	No or little time(1.0)	Most or all of the time(1.0)	No or little time(1.0)	a small portion of time(2.0)	a small portion of time(2.0)	considerable time(2.0)	No or little time(1.0)	considerable time(2.0)	a small portion of time(2.0)
205	29	36.25%	Female(0.0)	31	Undergraduate(0.0)	Nurse(0.0)	10000-20000(0.0)	Health(0.0)	No(0.0)	Medium(0.0)	No(0.0)	No(0.0)	No or little time(1.0)	No or little time(1.0)	No or little time(1.0)	No or little time(1.0)	considerable time(2.0)	No or little time(1.0)	considerable time(3.0)	No or little time(1.0)	considerable time(2.0)	a small portion of time(2.0)	No or little time(1.0)	No or little time(1.0)	Most or all of the time(1.0)	No or little time(1.0)	a small portion of time(2.0)	a small portion of time(2.0)	Most or all of the time(1.0)	No or little time(1.0)	considerable time(2.0)	a small portion of time(2.0)
206	33	41.25%	Female(0.0)	43	Undergraduate(0.0)	Nurse(0.0)	10000-20000(0.0)	Health(0.0)	No(0.0)	Low(0.0)	No(0.0)	No(0.0)	considerable time(3.0)	a small portion of time(2.0)	a small portion of time(2.0)	No or little time(1.0)	considerable time(2.0)	No or little time(1.0)	a small portion of time(2.0)	No or little time(1.0)	considerable time(2.0)	a small portion of time(2.0)	a small portion of time(2.0)	No or little time(1.0)	No or little time(4.0)	No or little time(1.0)	No or little time(1.0)	No or little time(1.0)	considerable time(2.0)	No or little time(1.0)	Most or all of the time(1.0)	No or little time(1.0)
207	23	28.75%	Female(0.0)	34	Master(0.0)	Doctor(0.0)	20000-30000(0.0)	Health(0.0)	No(0.0)	Medium(0.0)	No(0.0)	No(0.0)	No or little time(1.0)	No or little time(1.0)	No or little time(1.0)	No or little time(1.0)	considerable time(2.0)	No or little time(1.0)	No or little time(1.0)	No or little time(1.0)	considerable time(2.0)	No or little time(1.0)	No or little time(1.0)	No or little time(1.0)	Most or all of the time(1.0)	No or little time(1.0)	No or little time(1.0)	No or little time(1.0)	Most or all of the time(1.0)	No or little time(1.0)	considerable time(2.0)	No or little time(1.0)
208	25	31.25%	Female(0.0)	22	Undergraduate(0.0)	Nurse(0.0)	<8000(0.0)	Health(0.0)	No(0.0)	High(0.0)	No(0.0)	No(0.0)	a small portion of time(2.0)	a small portion of time(2.0)	No or little time(1.0)	No or little time(1.0)	considerable time(2.0)	No or little time(1.0)	No or little time(1.0)	No or little time(1.0)	considerable time(2.0)	No or little time(1.0)	No or little time(1.0)	No or little time(1.0)	Most or all of the time(1.0)	No or little time(1.0)	No or little time(1.0)	No or little time(1.0)	considerable time(2.0)	No or little time(1.0)	Most or all of the time(1.0)	No or little time(1.0)
209	25	31.25%	Female(0.0)	41	Undergraduate(0.0)	Nurse(0.0)	10000-20000(0.0)	Health(0.0)	No(0.0)	Low(0.0)	No(0.0)	No(0.0)	a small portion of time(2.0)	No or little time(1.0)	No or little time(1.0)	No or little time(1.0)	considerable time(2.0)	No or little time(1.0)	No or little time(1.0)	No or little time(1.0)	considerable time(2.0)	No or little time(1.0)	No or little time(1.0)	No or little time(1.0)	Most or all of the time(1.0)	No or little time(1.0)	No or little time(1.0)	a small portion of time(2.0)	Most or all of the time(1.0)	No or little time(1.0)	considerable time(2.0)	No or little time(1.0)
210	35	43.75%	Female(0.0)	32	Undergraduate(0.0)	Nurse(0.0)	10000-20000(0.0)	Health(0.0)	No(0.0)	Medium(0.0)	No(0.0)	Yes(0.0)	considerable time(3.0)	considerable time(3.0)	considerable time(3.0)	a small portion of time(2.0)	a small portion of time(3.0)	No or little time(1.0)	No or little time(1.0)	a small portion of time(2.0)	a small portion of time(3.0)	a small portion of time(2.0)	No or little time(1.0)	No or little time(1.0)	Most or all of the time(1.0)	No or little time(1.0)	No or little time(1.0)	No or little time(1.0)	Most or all of the time(1.0)	No or little time(1.0)	a small portion of time(3.0)	No or little time(1.0)
211	31	38.75%	Female(0.0)	30	Undergraduate(0.0)	Nurse(0.0)	10000-20000(0.0)	Health(0.0)	No(0.0)	Medium(0.0)	No(0.0)	Yes(0.0)	a small portion of time(2.0)	No or little time(1.0)	No or little time(1.0)	No or little time(1.0)	considerable time(2.0)	No or little time(1.0)	No or little time(1.0)	No or little time(1.0)	considerable time(2.0)	No or little time(1.0)	No or little time(1.0)	No or little time(1.0)	Most or all of the time(1.0)	a small portion of time(2.0)	a small portion of time(2.0)	considerable time(3.0)	a small portion of time(3.0)	No or little time(1.0)	considerable time(2.0)	a small portion of time(2.0)
212	33	41.25%	Female(0.0)	37	Master(0.0)	Doctor(0.0)	20000-30000(0.0)	Health(0.0)	No(0.0)	Low(0.0)	No(0.0)	No(0.0)	a small portion of time(2.0)	a small portion of time(2.0)	a small portion of time(2.0)	a small portion of time(2.0)	a small portion of time(3.0)	No or little time(1.0)	No or little time(1.0)	a small portion of time(2.0)	considerable time(2.0)	a small portion of time(2.0)	No or little time(1.0)	No or little time(1.0)	Most or all of the time(1.0)	No or little time(1.0)	No or little time(1.0)	No or little time(1.0)	considerable time(2.0)	No or little time(1.0)	a small portion of time(3.0)	a small portion of time(2.0)
213	43	53.75%	Female(0.0)	52岁	Undergraduate(0.0)	Doctor(0.0)	10000-20000(0.0)	Health(0.0)	No(0.0)	Medium(0.0)	No(0.0)	No(0.0)	considerable time(3.0)	considerable time(3.0)	considerable time(3.0)	a small portion of time(2.0)	a small portion of time(3.0)	a small portion of time(2.0)	No or little time(1.0)	a small portion of time(2.0)	a small portion of time(3.0)	a small portion of time(2.0)	No or little time(1.0)	No or little time(1.0)	considerable time(2.0)	No or little time(1.0)	No or little time(1.0)	considerable time(3.0)	considerable time(2.0)	a small portion of time(2.0)	a small portion of time(3.0)	considerable time(3.0)
214	27	33.75%	Female(0.0)	23	Undergraduate(0.0)	Nurse(0.0)	<8000(0.0)	Health(0.0)	No(0.0)	Medium(0.0)	No(0.0)	No(0.0)	a small portion of time(2.0)	a small portion of time(2.0)	No or little time(1.0)	No or little time(1.0)	a small portion of time(3.0)	No or little time(1.0)	No or little time(1.0)	No or little time(1.0)	considerable time(2.0)	a small portion of time(2.0)	No or little time(1.0)	No or little time(1.0)	Most or all of the time(1.0)	No or little time(1.0)	No or little time(1.0)	No or little time(1.0)	considerable time(2.0)	No or little time(1.0)	Most or all of the time(1.0)	No or little time(1.0)
215	26	32.50%	Female(0.0)	29	Undergraduate(0.0)	Nurse(0.0)	10000-20000(0.0)	Health(0.0)	No(0.0)	Low(0.0)	No(0.0)	No(0.0)	a small portion of time(2.0)	No or little time(1.0)	No or little time(1.0)	No or little time(1.0)	Most or all of the time(1.0)	No or little time(1.0)	No or little time(1.0)	a small portion of time(2.0)	Most or all of the time(1.0)	No or little time(1.0)	No or little time(1.0)	No or little time(1.0)	Most or all of the time(1.0)	No or little time(1.0)	a small portion of time(2.0)	a small portion of time(2.0)	considerable time(2.0)	No or little time(1.0)	considerable time(2.0)	No or little time(1.0)
216	22	27.50%	Female(0.0)	31	Undergraduate(0.0)	Nurse(0.0)	10000-20000(0.0)	Health(0.0)	No(0.0)	Extremely low(0.0)	No(0.0)	No(0.0)	No or little time(1.0)	No or little time(1.0)	No or little time(1.0)	No or little time(1.0)	Most or all of the time(1.0)	No or little time(1.0)	No or little time(1.0)	No or little time(1.0)	Most or all of the time(1.0)	No or little time(1.0)	No or little time(1.0)	No or little time(1.0)	Most or all of the time(1.0)	No or little time(1.0)	No or little time(1.0)	No or little time(1.0)	a small portion of time(3.0)	No or little time(1.0)	Most or all of the time(1.0)	No or little time(1.0)
217	23	28.75%	Female(0.0)	29	Undergraduate(0.0)	Nurse(0.0)	10000-20000(0.0)	Health(0.0)	No(0.0)	High(0.0)	No(0.0)	No(0.0)	No or little time(1.0)	No or little time(1.0)	No or little time(1.0)	No or little time(1.0)	Most or all of the time(1.0)	No or little time(1.0)	No or little time(1.0)	No or little time(1.0)	Most or all of the time(1.0)	No or little time(1.0)	No or little time(1.0)	No or little time(1.0)	Most or all of the time(1.0)	No or little time(1.0)	No or little time(1.0)	No or little time(1.0)	Most or all of the time(1.0)	No or little time(1.0)	No or little time(4.0)	No or little time(1.0)
218	20	25.00%	Female(0.0)	24	Undergraduate(0.0)	Nurse(0.0)	10000-20000(0.0)	Health(0.0)	No(0.0)	Extremely low(0.0)	No(0.0)	No(0.0)	No or little time(1.0)	No or little time(1.0)	No or little time(1.0)	No or little time(1.0)	Most or all of the time(1.0)	No or little time(1.0)	No or little time(1.0)	No or little time(1.0)	Most or all of the time(1.0)	No or little time(1.0)	No or little time(1.0)	No or little time(1.0)	Most or all of the time(1.0)	No or little time(1.0)	No or little time(1.0)	No or little time(1.0)	Most or all of the time(1.0)	No or little time(1.0)	Most or all of the time(1.0)	No or little time(1.0)
219	24	30.00%	Female(0.0)	34	Master(0.0)	Doctor(0.0)	10000-20000(0.0)	Health(0.0)	No(0.0)	Medium(0.0)	No(0.0)	No(0.0)	a small portion of time(2.0)	No or little time(1.0)	a small portion of time(2.0)	No or little time(1.0)	considerable time(2.0)	No or little time(1.0)	No or little time(1.0)	No or little time(1.0)	Most or all of the time(1.0)	No or little time(1.0)	No or little time(1.0)	No or little time(1.0)	Most or all of the time(1.0)	No or little time(1.0)	No or little time(1.0)	No or little time(1.0)	Most or all of the time(1.0)	No or little time(1.0)	considerable time(2.0)	No or little time(1.0)
220	27	33.75%	Female(0.0)	30	Undergraduate(0.0)	Nurse(0.0)	<8000(0.0)	Health(0.0)	No(0.0)	Medium(0.0)	No(0.0)	No(0.0)	a small portion of time(2.0)	No or little time(1.0)	No or little time(1.0)	No or little time(1.0)	considerable time(2.0)	No or little time(1.0)	a small portion of time(2.0)	a small portion of time(2.0)	considerable time(2.0)	No or little time(1.0)	No or little time(1.0)	No or little time(1.0)	Most or all of the time(1.0)	No or little time(1.0)	No or little time(1.0)	No or little time(1.0)	Most or all of the time(1.0)	No or little time(1.0)	a small portion of time(3.0)	No or little time(1.0)
221	41	51.25%	Female(0.0)	30	Undergraduate(0.0)	Nurse(0.0)	20000-30000(0.0)	Health(0.0)	No(0.0)	Medium(0.0)	No(0.0)	No(0.0)	considerable time(3.0)	a small portion of time(2.0)	No or little time(1.0)	No or little time(1.0)	a small portion of time(3.0)	No or little time(1.0)	a small portion of time(2.0)	Most or all of the time(4.0)	a small portion of time(3.0)	a small portion of time(2.0)	a small portion of time(2.0)	No or little time(1.0)	No or little time(4.0)	No or little time(1.0)	No or little time(1.0)	a small portion of time(2.0)	Most or all of the time(1.0)	a small portion of time(2.0)	a small portion of time(3.0)	a small portion of time(2.0)
222	28	35.00%	Female(0.0)	42	Undergraduate(0.0)	Nurse(0.0)	20000-30000(0.0)	Health(0.0)	No(0.0)	Low(0.0)	No(0.0)	No(0.0)	a small portion of time(2.0)	No or little time(1.0)	No or little time(1.0)	No or little time(1.0)	considerable time(2.0)	No or little time(1.0)	No or little time(1.0)	No or little time(1.0)	considerable time(2.0)	No or little time(1.0)	No or little time(1.0)	No or little time(1.0)	No or little time(4.0)	No or little time(1.0)	No or little time(1.0)	No or little time(1.0)	considerable time(2.0)	No or little time(1.0)	considerable time(2.0)	No or little time(1.0)
223	32	40.00%	Female(0.0)	35	Undergraduate(0.0)	Technician(0.0)	20000-30000(0.0)	Health(0.0)	No(0.0)	Low(0.0)	No(0.0)	No(0.0)	a small portion of time(2.0)	No or little time(1.0)	No or little time(1.0)	No or little time(1.0)	considerable time(2.0)	No or little time(1.0)	a small portion of time(2.0)	a small portion of time(2.0)	considerable time(2.0)	No or little time(1.0)	No or little time(1.0)	No or little time(1.0)	Most or all of the time(1.0)	No or little time(1.0)	No or little time(1.0)	a small portion of time(2.0)	a small portion of time(3.0)	a small portion of time(2.0)	a small portion of time(3.0)	a small portion of time(2.0)
224	28	35.00%	Female(0.0)	35	Undergraduate(0.0)	Nurse(0.0)	20000-30000(0.0)	Health(0.0)	No(0.0)	Medium(0.0)	No(0.0)	Yes(0.0)	a small portion of time(2.0)	a small portion of time(2.0)	No or little time(1.0)	No or little time(1.0)	No or little time(4.0)	No or little time(1.0)	No or little time(1.0)	No or little time(1.0)	considerable time(2.0)	No or little time(1.0)	No or little time(1.0)	No or little time(1.0)	considerable time(2.0)	No or little time(1.0)	No or little time(1.0)	No or little time(1.0)	Most or all of the time(1.0)	No or little time(1.0)	considerable time(2.0)	No or little time(1.0)
225	39	48.75%	Female(0.0)	28	Undergraduate(0.0)	Nurse(0.0)	<8000(0.0)	Health(0.0)	No(0.0)	High(0.0)	No(0.0)	No(0.0)	a small portion of time(2.0)	No or little time(1.0)	a small portion of time(2.0)	No or little time(1.0)	a small portion of time(3.0)	No or little time(1.0)	considerable time(3.0)	considerable time(3.0)	a small portion of time(3.0)	No or little time(1.0)	considerable time(3.0)	a small portion of time(2.0)	considerable time(2.0)	No or little time(1.0)	a small portion of time(2.0)	No or little time(1.0)	considerable time(2.0)	No or little time(1.0)	a small portion of time(3.0)	a small portion of time(2.0)
226	27	33.75%	Male(0.0)	31	Doctor(0.0)	Doctor(0.0)	<8000(0.0)	Health(0.0)	No(0.0)	Low(0.0)	No(0.0)	No(0.0)	No or little time(1.0)	No or little time(1.0)	No or little time(1.0)	No or little time(1.0)	considerable time(2.0)	No or little time(1.0)	No or little time(1.0)	a small portion of time(2.0)	considerable time(2.0)	a small portion of time(2.0)	No or little time(1.0)	No or little time(1.0)	Most or all of the time(1.0)	No or little time(1.0)	a small portion of time(2.0)	No or little time(1.0)	considerable time(2.0)	No or little time(1.0)	considerable time(2.0)	No or little time(1.0)
227	25	31.25%	Female(0.0)	24	Technical secondary school(0.0)	Nurse(0.0)	<8000(0.0)	Health(0.0)	No(0.0)	Medium(0.0)	No(0.0)	No(0.0)	a small portion of time(2.0)	No or little time(1.0)	a small portion of time(2.0)	a small portion of time(2.0)	considerable time(2.0)	No or little time(1.0)	No or little time(1.0)	No or little time(1.0)	Most or all of the time(1.0)	No or little time(1.0)	No or little time(1.0)	No or little time(1.0)	Most or all of the time(1.0)	No or little time(1.0)	No or little time(1.0)	No or little time(1.0)	Most or all of the time(1.0)	No or little time(1.0)	considerable time(2.0)	No or little time(1.0)
228	22	27.50%	Female(0.0)	30	Undergraduate(0.0)	Nurse(0.0)	<8000(0.0)	Health(0.0)	No(0.0)	High(0.0)	No(0.0)	No(0.0)	No or little time(1.0)	No or little time(1.0)	No or little time(1.0)	No or little time(1.0)	Most or all of the time(1.0)	No or little time(1.0)	No or little time(1.0)	a small portion of time(2.0)	considerable time(2.0)	No or little time(1.0)	No or little time(1.0)	No or little time(1.0)	Most or all of the time(1.0)	No or little time(1.0)	No or little time(1.0)	No or little time(1.0)	Most or all of the time(1.0)	No or little time(1.0)	Most or all of the time(1.0)	No or little time(1.0)
229	33	41.25%	Female(0.0)	29	Undergraduate(0.0)	Nurse(0.0)	<8000(0.0)	Health(0.0)	No(0.0)	Low(0.0)	No(0.0)	No(0.0)	No or little time(1.0)	No or little time(1.0)	No or little time(1.0)	No or little time(1.0)	considerable time(2.0)	No or little time(1.0)	No or little time(1.0)	considerable time(3.0)	a small portion of time(3.0)	a small portion of time(2.0)	No or little time(1.0)	a small portion of time(2.0)	Most or all of the time(1.0)	No or little time(1.0)	a small portion of time(2.0)	a small portion of time(2.0)	No or little time(4.0)	No or little time(1.0)	considerable time(2.0)	No or little time(1.0)
230	33	41.25%	Female(0.0)	34	Undergraduate(0.0)	Nurse(0.0)	10000-20000(0.0)	Health(0.0)	No(0.0)	Low(0.0)	No(0.0)	No(0.0)	a small portion of time(2.0)	No or little time(1.0)	No or little time(1.0)	No or little time(1.0)	a small portion of time(3.0)	No or little time(1.0)	a small portion of time(2.0)	a small portion of time(2.0)	a small portion of time(3.0)	a small portion of time(2.0)	a small portion of time(2.0)	No or little time(1.0)	considerable time(2.0)	No or little time(1.0)	No or little time(1.0)	No or little time(1.0)	considerable time(2.0)	a small portion of time(2.0)	considerable time(2.0)	No or little time(1.0)
231	39	48.75%	Female(0.0)	22	Undergraduate(0.0)	Nurse(0.0)	10000-20000(0.0)	Health(0.0)	No(0.0)	Low(0.0)	No(0.0)	No(0.0)	considerable time(3.0)	considerable time(3.0)	considerable time(3.0)	a small portion of time(2.0)	No or little time(4.0)	No or little time(1.0)	No or little time(1.0)	a small portion of time(2.0)	a small portion of time(3.0)	a small portion of time(2.0)	No or little time(1.0)	No or little time(1.0)	Most or all of the time(1.0)	No or little time(1.0)	No or little time(1.0)	No or little time(1.0)	Most or all of the time(1.0)	No or little time(1.0)	a small portion of time(3.0)	Most or all of the time(4.0)
232	38	47.50%	Female(0.0)	35	Undergraduate(0.0)	Nurse(0.0)	20000-30000(0.0)	Health(0.0)	No(0.0)	High(0.0)	No(0.0)	No(0.0)	a small portion of time(2.0)	a small portion of time(2.0)	a small portion of time(2.0)	No or little time(1.0)	considerable time(2.0)	No or little time(1.0)	a small portion of time(2.0)	considerable time(3.0)	a small portion of time(3.0)	a small portion of time(2.0)	No or little time(1.0)	No or little time(1.0)	Most or all of the time(1.0)	No or little time(1.0)	considerable time(3.0)	a small portion of time(2.0)	considerable time(2.0)	No or little time(1.0)	No or little time(4.0)	a small portion of time(2.0)
233	33	41.25%	Female(0.0)	25	Undergraduate(0.0)	Nurse(0.0)	10000-20000(0.0)	Health(0.0)	No(0.0)	Low(0.0)	No(0.0)	No(0.0)	a small portion of time(2.0)	a small portion of time(2.0)	a small portion of time(2.0)	No or little time(1.0)	considerable time(2.0)	No or little time(1.0)	considerable time(3.0)	a small portion of time(2.0)	considerable time(2.0)	a small portion of time(2.0)	No or little time(1.0)	No or little time(1.0)	Most or all of the time(1.0)	No or little time(1.0)	a small portion of time(2.0)	No or little time(1.0)	Most or all of the time(1.0)	No or little time(1.0)	a small portion of time(3.0)	a small portion of time(2.0)
234	27	33.75%	Female(0.0)	30	Undergraduate(0.0)	Nurse(0.0)	20000-30000(0.0)	Health(0.0)	No(0.0)	High(0.0)	No(0.0)	No(0.0)	No or little time(1.0)	No or little time(1.0)	No or little time(1.0)	No or little time(1.0)	Most or all of the time(1.0)	No or little time(1.0)	No or little time(1.0)	a small portion of time(2.0)	considerable time(2.0)	No or little time(1.0)	No or little time(1.0)	No or little time(1.0)	No or little time(4.0)	No or little time(1.0)	No or little time(1.0)	a small portion of time(2.0)	Most or all of the time(1.0)	No or little time(1.0)	considerable time(2.0)	No or little time(1.0)
235	30	37.50%	Female(0.0)	30	Undergraduate(0.0)	Nurse(0.0)	10000-20000(0.0)	Health(0.0)	No(0.0)	Low(0.0)	No(0.0)	No(0.0)	No or little time(1.0)	No or little time(1.0)	No or little time(1.0)	No or little time(1.0)	No or little time(4.0)	No or little time(1.0)	No or little time(1.0)	No or little time(1.0)	No or little time(4.0)	No or little time(1.0)	No or little time(1.0)	a small portion of time(2.0)	No or little time(4.0)	No or little time(1.0)	No or little time(1.0)	No or little time(1.0)	Most or all of the time(1.0)	No or little time(1.0)	Most or all of the time(1.0)	No or little time(1.0)
236	29	36.25%	Female(0.0)	28	Master(0.0)	Nurse(0.0)	20000-30000(0.0)	Health(0.0)	No(0.0)	Medium(0.0)	No(0.0)	No(0.0)	a small portion of time(2.0)	a small portion of time(2.0)	a small portion of time(2.0)	No or little time(1.0)	considerable time(2.0)	No or little time(1.0)	No or little time(1.0)	a small portion of time(2.0)	considerable time(2.0)	No or little time(1.0)	No or little time(1.0)	No or little time(1.0)	Most or all of the time(1.0)	No or little time(1.0)	No or little time(1.0)	No or little time(1.0)	considerable time(2.0)	No or little time(1.0)	considerable time(2.0)	a small portion of time(2.0)
237	25	31.25%	Female(0.0)	30	Undergraduate(0.0)	Nurse(0.0)	<8000(0.0)	Health(0.0)	No(0.0)	High(0.0)	No(0.0)	No(0.0)	a small portion of time(2.0)	No or little time(1.0)	No or little time(1.0)	No or little time(1.0)	No or little time(4.0)	No or little time(1.0)	No or little time(1.0)	No or little time(1.0)	considerable time(2.0)	No or little time(1.0)	No or little time(1.0)	No or little time(1.0)	Most or all of the time(1.0)	No or little time(1.0)	No or little time(1.0)	No or little time(1.0)	Most or all of the time(1.0)	No or little time(1.0)	Most or all of the time(1.0)	No or little time(1.0)
238	27	33.75%	Male(0.0)	32	Master(0.0)	Doctor(0.0)	<8000(0.0)	Health(0.0)	No(0.0)	Low(0.0)	No(0.0)	No(0.0)	No or little time(1.0)	No or little time(1.0)	No or little time(1.0)	No or little time(1.0)	considerable time(2.0)	No or little time(1.0)	No or little time(1.0)	No or little time(1.0)	considerable time(2.0)	No or little time(1.0)	No or little time(1.0)	No or little time(1.0)	No or little time(4.0)	No or little time(1.0)	No or little time(1.0)	No or little time(1.0)	considerable time(2.0)	No or little time(1.0)	considerable time(2.0)	No or little time(1.0)
239	21	26.25%	Female(0.0)	41	Undergraduate(0.0)	Nurse(0.0)	20000-30000(0.0)	Health(0.0)	No(0.0)	High(0.0)	No(0.0)	No(0.0)	a small portion of time(2.0)	No or little time(1.0)	No or little time(1.0)	No or little time(1.0)	Most or all of the time(1.0)	No or little time(1.0)	No or little time(1.0)	No or little time(1.0)	Most or all of the time(1.0)	No or little time(1.0)	No or little time(1.0)	No or little time(1.0)	Most or all of the time(1.0)	No or little time(1.0)	No or little time(1.0)	No or little time(1.0)	Most or all of the time(1.0)	No or little time(1.0)	Most or all of the time(1.0)	No or little time(1.0)
240	32	40.00%	Female(0.0)	38	Master(0.0)	Doctor(0.0)	20000-30000(0.0)	Health(0.0)	No(0.0)	High(0.0)	No(0.0)	No(0.0)	No or little time(1.0)	No or little time(1.0)	No or little time(1.0)	No or little time(1.0)	No or little time(4.0)	No or little time(1.0)	No or little time(1.0)	No or little time(1.0)	considerable time(2.0)	No or little time(1.0)	No or little time(1.0)	No or little time(1.0)	No or little time(4.0)	No or little time(1.0)	No or little time(1.0)	No or little time(1.0)	No or little time(4.0)	No or little time(1.0)	a small portion of time(3.0)	No or little time(1.0)
241	29	36.25%	Female(0.0)	929	Undergraduate(0.0)	Nurse(0.0)	20000-30000(0.0)	Health(0.0)	No(0.0)	High(0.0)	No(0.0)	No(0.0)	a small portion of time(2.0)	No or little time(1.0)	No or little time(1.0)	No or little time(1.0)	considerable time(2.0)	No or little time(1.0)	a small portion of time(2.0)	a small portion of time(2.0)	considerable time(2.0)	a small portion of time(2.0)	No or little time(1.0)	No or little time(1.0)	Most or all of the time(1.0)	No or little time(1.0)	a small portion of time(2.0)	No or little time(1.0)	considerable time(2.0)	No or little time(1.0)	considerable time(2.0)	No or little time(1.0)
242	36	45.00%	Male(0.0)	31	Master(0.0)	Doctor(0.0)	10000-20000(0.0)	Health(0.0)	No(0.0)	Medium(0.0)	No(0.0)	No(0.0)	considerable time(3.0)	a small portion of time(2.0)	a small portion of time(2.0)	No or little time(1.0)	considerable time(2.0)	No or little time(1.0)	a small portion of time(2.0)	a small portion of time(2.0)	considerable time(2.0)	a small portion of time(2.0)	a small portion of time(2.0)	No or little time(1.0)	considerable time(2.0)	No or little time(1.0)	No or little time(1.0)	a small portion of time(2.0)	a small portion of time(3.0)	a small portion of time(2.0)	considerable time(2.0)	No or little time(1.0)
243	32	40.00%	Female(0.0)	34	Undergraduate(0.0)	Nurse(0.0)	20000-30000(0.0)	Health(0.0)	No(0.0)	Medium(0.0)	No(0.0)	No(0.0)	a small portion of time(2.0)	a small portion of time(2.0)	a small portion of time(2.0)	No or little time(1.0)	considerable time(2.0)	No or little time(1.0)	No or little time(1.0)	a small portion of time(2.0)	considerable time(2.0)	a small portion of time(2.0)	No or little time(1.0)	No or little time(1.0)	considerable time(2.0)	No or little time(1.0)	No or little time(1.0)	a small portion of time(2.0)	considerable time(2.0)	a small portion of time(2.0)	considerable time(2.0)	No or little time(1.0)
244	38	47.50%	Female(0.0)	26	Technical secondary school(0.0)	Nurse(0.0)	10000-20000(0.0)	Health(0.0)	No(0.0)	Extremely low(0.0)	No(0.0)	No(0.0)	a small portion of time(2.0)	No or little time(1.0)	a small portion of time(2.0)	a small portion of time(2.0)	considerable time(2.0)	No or little time(1.0)	a small portion of time(2.0)	a small portion of time(2.0)	a small portion of time(3.0)	a small portion of time(2.0)	No or little time(1.0)	No or little time(1.0)	No or little time(4.0)	No or little time(1.0)	No or little time(1.0)	No or little time(1.0)	No or little time(4.0)	No or little time(1.0)	No or little time(4.0)	No or little time(1.0)
245	31	38.75%	Female(0.0)	23	Undergraduate(0.0)	Nurse(0.0)	<8000(0.0)	Health(0.0)	No(0.0)	Medium(0.0)	No(0.0)	No(0.0)	a small portion of time(2.0)	a small portion of time(2.0)	No or little time(1.0)	No or little time(1.0)	considerable time(2.0)	No or little time(1.0)	a small portion of time(2.0)	a small portion of time(2.0)	considerable time(2.0)	a small portion of time(2.0)	a small portion of time(2.0)	No or little time(1.0)	Most or all of the time(1.0)	No or little time(1.0)	No or little time(1.0)	No or little time(1.0)	considerable time(2.0)	No or little time(1.0)	a small portion of time(3.0)	No or little time(1.0)
246	27	33.75%	Female(0.0)	31	Undergraduate(0.0)	Nurse(0.0)	20000-30000(0.0)	Health(0.0)	No(0.0)	High(0.0)	No(0.0)	No(0.0)	a small portion of time(2.0)	a small portion of time(2.0)	a small portion of time(2.0)	a small portion of time(2.0)	considerable time(2.0)	No or little time(1.0)	No or little time(1.0)	No or little time(1.0)	Most or all of the time(1.0)	a small portion of time(2.0)	No or little time(1.0)	No or little time(1.0)	Most or all of the time(1.0)	No or little time(1.0)	No or little time(1.0)	No or little time(1.0)	Most or all of the time(1.0)	a small portion of time(2.0)	Most or all of the time(1.0)	No or little time(1.0)
247	30	37.50%	Female(0.0)	31	Undergraduate(0.0)	Nurse(0.0)	20000-30000(0.0)	Health(0.0)	No(0.0)	High(0.0)	No(0.0)	No(0.0)	a small portion of time(2.0)	a small portion of time(2.0)	a small portion of time(2.0)	a small portion of time(2.0)	considerable time(2.0)	No or little time(1.0)	No or little time(1.0)	a small portion of time(2.0)	considerable time(2.0)	a small portion of time(2.0)	No or little time(1.0)	No or little time(1.0)	Most or all of the time(1.0)	No or little time(1.0)	No or little time(1.0)	a small portion of time(2.0)	Most or all of the time(1.0)	No or little time(1.0)	Most or all of the time(1.0)	a small portion of time(2.0)
248	24	30.00%	Female(0.0)	37	Undergraduate(0.0)	Nurse(0.0)	10000-20000(0.0)	Health(0.0)	No(0.0)	Medium(0.0)	No(0.0)	No(0.0)	a small portion of time(2.0)	No or little time(1.0)	No or little time(1.0)	No or little time(1.0)	Most or all of the time(1.0)	No or little time(1.0)	No or little time(1.0)	No or little time(1.0)	considerable time(2.0)	No or little time(1.0)	No or little time(1.0)	No or little time(1.0)	considerable time(2.0)	No or little time(1.0)	No or little time(1.0)	No or little time(1.0)	considerable time(2.0)	No or little time(1.0)	Most or all of the time(1.0)	No or little time(1.0)
249	22	27.50%	Male(0.0)	29	Undergraduate(0.0)	Nurse(0.0)	<8000(0.0)	Health(0.0)	No(0.0)	Medium(0.0)	No(0.0)	Yes(0.0)	a small portion of time(2.0)	No or little time(1.0)	No or little time(1.0)	No or little time(1.0)	considerable time(2.0)	No or little time(1.0)	No or little time(1.0)	No or little time(1.0)	Most or all of the time(1.0)	No or little time(1.0)	No or little time(1.0)	No or little time(1.0)	Most or all of the time(1.0)	No or little time(1.0)	No or little time(1.0)	No or little time(1.0)	Most or all of the time(1.0)	No or little time(1.0)	Most or all of the time(1.0)	No or little time(1.0)
250	25	31.25%	Female(0.0)	52	Master(0.0)	Doctor(0.0)	10000-20000(0.0)	Health(0.0)	No(0.0)	High(0.0)	No(0.0)	No(0.0)	No or little time(1.0)	No or little time(1.0)	No or little time(1.0)	No or little time(1.0)	considerable time(2.0)	No or little time(1.0)	No or little time(1.0)	No or little time(1.0)	considerable time(2.0)	No or little time(1.0)	No or little time(1.0)	No or little time(1.0)	Most or all of the time(1.0)	No or little time(1.0)	No or little time(1.0)	No or little time(1.0)	Most or all of the time(1.0)	No or little time(1.0)	No or little time(4.0)	No or little time(1.0)
251	32	40.00%	Male(0.0)	32	Undergraduate(0.0)	Nurse(0.0)	10000-20000(0.0)	Health(0.0)	No(0.0)	Medium(0.0)	No(0.0)	No(0.0)	No or little time(1.0)	No or little time(1.0)	No or little time(1.0)	No or little time(1.0)	Most or all of the time(1.0)	No or little time(1.0)	a small portion of time(2.0)	a small portion of time(2.0)	No or little time(4.0)	No or little time(1.0)	No or little time(1.0)	No or little time(1.0)	No or little time(4.0)	No or little time(1.0)	No or little time(1.0)	No or little time(1.0)	No or little time(4.0)	No or little time(1.0)	considerable time(2.0)	No or little time(1.0)
252	32	40.00%	Female(0.0)	28	Undergraduate(0.0)	Nurse(0.0)	10000-20000(0.0)	Health(0.0)	No(0.0)	High(0.0)	No(0.0)	No(0.0)	a small portion of time(2.0)	No or little time(1.0)	No or little time(1.0)	No or little time(1.0)	considerable time(2.0)	No or little time(1.0)	a small portion of time(2.0)	a small portion of time(2.0)	considerable time(2.0)	a small portion of time(2.0)	No or little time(1.0)	No or little time(1.0)	considerable time(2.0)	No or little time(1.0)	a small portion of time(2.0)	No or little time(1.0)	a small portion of time(3.0)	No or little time(1.0)	a small portion of time(3.0)	No or little time(1.0)
253	36	45.00%	Female(0.0)	29	Undergraduate(0.0)	Nurse(0.0)	20000-30000(0.0)	Health(0.0)	No(0.0)	High(0.0)	No(0.0)	No(0.0)	considerable time(3.0)	a small portion of time(2.0)	a small portion of time(2.0)	No or little time(1.0)	considerable time(2.0)	No or little time(1.0)	No or little time(1.0)	No or little time(1.0)	No or little time(4.0)	No or little time(1.0)	No or little time(1.0)	No or little time(1.0)	No or little time(4.0)	No or little time(1.0)	No or little time(1.0)	No or little time(1.0)	No or little time(4.0)	No or little time(1.0)	a small portion of time(3.0)	No or little time(1.0)
254	33	41.25%	Female(0.0)	37	Undergraduate(0.0)	Nurse(0.0)	<8000(0.0)	Others(0.0)	No(0.0)	Low(0.0)	No(0.0)	No(0.0)	a small portion of time(2.0)	No or little time(1.0)	a small portion of time(2.0)	No or little time(1.0)	No or little time(4.0)	a small portion of time(2.0)	No or little time(1.0)	considerable time(3.0)	Most or all of the time(1.0)	No or little time(1.0)	No or little time(1.0)	No or little time(1.0)	Most or all of the time(1.0)	No or little time(1.0)	No or little time(1.0)	a small portion of time(2.0)	considerable time(2.0)	No or little time(1.0)	a small portion of time(3.0)	a small portion of time(2.0)
255	32	40.00%	Female(0.0)	31	Undergraduate(0.0)	Nurse(0.0)	<8000(0.0)	Health(0.0)	No(0.0)	Medium(0.0)	No(0.0)	No(0.0)	No or little time(1.0)	No or little time(1.0)	No or little time(1.0)	No or little time(1.0)	considerable time(2.0)	No or little time(1.0)	a small portion of time(2.0)	a small portion of time(2.0)	a small portion of time(3.0)	a small portion of time(2.0)	a small portion of time(2.0)	No or little time(1.0)	Most or all of the time(1.0)	No or little time(1.0)	No or little time(1.0)	a small portion of time(2.0)	considerable time(2.0)	No or little time(1.0)	a small portion of time(3.0)	a small portion of time(2.0)
256	26	32.50%	Female(0.0)	27	Undergraduate(0.0)	Nurse(0.0)	10000-20000(0.0)	Health(0.0)	No(0.0)	Medium(0.0)	No(0.0)	No(0.0)	No or little time(1.0)	No or little time(1.0)	No or little time(1.0)	No or little time(1.0)	considerable time(2.0)	No or little time(1.0)	No or little time(1.0)	a small portion of time(2.0)	Most or all of the time(1.0)	No or little time(1.0)	No or little time(1.0)	No or little time(1.0)	No or little time(4.0)	No or little time(1.0)	No or little time(1.0)	No or little time(1.0)	considerable time(2.0)	No or little time(1.0)	Most or all of the time(1.0)	No or little time(1.0)
257	40	50.00%	Female(0.0)	30	Undergraduate(0.0)	Nurse(0.0)	10000-20000(0.0)	Health(0.0)	No(0.0)	High(0.0)	No(0.0)	No(0.0)	a small portion of time(2.0)	a small portion of time(2.0)	a small portion of time(2.0)	a small portion of time(2.0)	a small portion of time(3.0)	a small portion of time(2.0)	a small portion of time(2.0)	a small portion of time(2.0)	a small portion of time(3.0)	No or little time(1.0)	a small portion of time(2.0)	a small portion of time(2.0)	a small portion of time(3.0)	No or little time(1.0)	No or little time(1.0)	a small portion of time(2.0)	No or little time(4.0)	No or little time(1.0)	considerable time(2.0)	No or little time(1.0)
258	24	30.00%	Female(0.0)	31	Master(0.0)	Doctor(0.0)	10000-20000(0.0)	Health(0.0)	No(0.0)	Medium(0.0)	No(0.0)	No(0.0)	a small portion of time(2.0)	No or little time(1.0)	No or little time(1.0)	No or little time(1.0)	considerable time(2.0)	No or little time(1.0)	No or little time(1.0)	No or little time(1.0)	Most or all of the time(1.0)	No or little time(1.0)	No or little time(1.0)	No or little time(1.0)	Most or all of the time(1.0)	No or little time(1.0)	No or little time(1.0)	No or little time(1.0)	a small portion of time(3.0)	No or little time(1.0)	Most or all of the time(1.0)	No or little time(1.0)
259	31	38.75%	Female(0.0)	32	Undergraduate(0.0)	Nurse(0.0)	10000-20000(0.0)	Health(0.0)	No(0.0)	High(0.0)	No(0.0)	No(0.0)	considerable time(3.0)	a small portion of time(2.0)	a small portion of time(2.0)	No or little time(1.0)	a small portion of time(3.0)	No or little time(1.0)	No or little time(1.0)	a small portion of time(2.0)	considerable time(2.0)	No or little time(1.0)	No or little time(1.0)	No or little time(1.0)	Most or all of the time(1.0)	No or little time(1.0)	No or little time(1.0)	considerable time(3.0)	Most or all of the time(1.0)	No or little time(1.0)	Most or all of the time(1.0)	a small portion of time(2.0)
260	31	38.75%	Female(0.0)	38	Undergraduate(0.0)	Nurse(0.0)	20000-30000(0.0)	Health(0.0)	No(0.0)	Medium(0.0)	No(0.0)	No(0.0)	a small portion of time(2.0)	a small portion of time(2.0)	No or little time(1.0)	No or little time(1.0)	No or little time(4.0)	No or little time(1.0)	No or little time(1.0)	No or little time(1.0)	Most or all of the time(1.0)	No or little time(1.0)	No or little time(1.0)	No or little time(1.0)	No or little time(4.0)	No or little time(1.0)	No or little time(1.0)	No or little time(1.0)	No or little time(4.0)	No or little time(1.0)	Most or all of the time(1.0)	No or little time(1.0)
261	36	45.00%	Female(0.0)	45	Undergraduate(0.0)	Nurse(0.0)	10000-20000(0.0)	Health(0.0)	No(0.0)	Low(0.0)	No(0.0)	No(0.0)	considerable time(3.0)	considerable time(3.0)	a small portion of time(2.0)	a small portion of time(2.0)	a small portion of time(3.0)	No or little time(1.0)	a small portion of time(2.0)	considerable time(3.0)	a small portion of time(3.0)	No or little time(1.0)	No or little time(1.0)	No or little time(1.0)	Most or all of the time(1.0)	No or little time(1.0)	a small portion of time(2.0)	No or little time(1.0)	Most or all of the time(1.0)	No or little time(1.0)	a small portion of time(3.0)	No or little time(1.0)
262	28	35.00%	Female(0.0)	28	Undergraduate(0.0)	Nurse(0.0)	10000-20000(0.0)	Health(0.0)	No(0.0)	Low(0.0)	No(0.0)	No(0.0)	a small portion of time(2.0)	No or little time(1.0)	No or little time(1.0)	No or little time(1.0)	considerable time(2.0)	No or little time(1.0)	a small portion of time(2.0)	a small portion of time(2.0)	considerable time(2.0)	No or little time(1.0)	No or little time(1.0)	No or little time(1.0)	Most or all of the time(1.0)	No or little time(1.0)	a small portion of time(2.0)	No or little time(1.0)	considerable time(2.0)	No or little time(1.0)	considerable time(2.0)	No or little time(1.0)
263	21	26.25%	Female(0.0)	23	Technical secondary school(0.0)	Others(0.0)	<8000(0.0)	Health(0.0)	No(0.0)	Extremely low(0.0)	No(0.0)	No(0.0)	No or little time(1.0)	No or little time(1.0)	No or little time(1.0)	No or little time(1.0)	Most or all of the time(1.0)	No or little time(1.0)	No or little time(1.0)	No or little time(1.0)	Most or all of the time(1.0)	No or little time(1.0)	No or little time(1.0)	No or little time(1.0)	Most or all of the time(1.0)	No or little time(1.0)	No or little time(1.0)	No or little time(1.0)	Most or all of the time(1.0)	No or little time(1.0)	considerable time(2.0)	No or little time(1.0)
264	37	46.25%	Female(0.0)	29	Undergraduate(0.0)	Nurse(0.0)	<8000(0.0)	Others(0.0)	No(0.0)	Low(0.0)	No(0.0)	No(0.0)	a small portion of time(2.0)	No or little time(1.0)	a small portion of time(2.0)	No or little time(1.0)	Most or all of the time(1.0)	a small portion of time(2.0)	a small portion of time(2.0)	a small portion of time(2.0)	considerable time(2.0)	a small portion of time(2.0)	a small portion of time(2.0)	No or little time(1.0)	Most or all of the time(1.0)	No or little time(1.0)	a small portion of time(2.0)	considerable time(3.0)	a small portion of time(3.0)	No or little time(1.0)	a small portion of time(3.0)	considerable time(3.0)
265	27	33.75%	Male(0.0)	23	Undergraduate(0.0)	Nurse(0.0)	20000-30000(0.0)	Health(0.0)	Yes(0.0)	Medium(0.0)	No(0.0)	No(0.0)	a small portion of time(2.0)	No or little time(1.0)	a small portion of time(2.0)	No or little time(1.0)	considerable time(2.0)	a small portion of time(2.0)	a small portion of time(2.0)	a small portion of time(2.0)	Most or all of the time(1.0)	No or little time(1.0)	No or little time(1.0)	No or little time(1.0)	Most or all of the time(1.0)	No or little time(1.0)	No or little time(1.0)	a small portion of time(2.0)	Most or all of the time(1.0)	No or little time(1.0)	Most or all of the time(1.0)	No or little time(1.0)
266	38	47.50%	Female(0.0)	31	Undergraduate(0.0)	Nurse(0.0)	20000-30000(0.0)	Health(0.0)	No(0.0)	High(0.0)	No(0.0)	No(0.0)	a small portion of time(2.0)	a small portion of time(2.0)	a small portion of time(2.0)	a small portion of time(2.0)	considerable time(2.0)	No or little time(1.0)	No or little time(1.0)	a small portion of time(2.0)	considerable time(2.0)	a small portion of time(2.0)	a small portion of time(2.0)	No or little time(1.0)	considerable time(2.0)	a small portion of time(2.0)	a small portion of time(2.0)	a small portion of time(2.0)	a small portion of time(3.0)	No or little time(1.0)	a small portion of time(3.0)	a small portion of time(2.0)
267	22	27.50%	Female(0.0)	23	Undergraduate(0.0)	Nurse(0.0)	10000-20000(0.0)	Health(0.0)	No(0.0)	Low(0.0)	No(0.0)	No(0.0)	No or little time(1.0)	No or little time(1.0)	No or little time(1.0)	No or little time(1.0)	Most or all of the time(1.0)	No or little time(1.0)	No or little time(1.0)	a small portion of time(2.0)	Most or all of the time(1.0)	No or little time(1.0)	No or little time(1.0)	No or little time(1.0)	Most or all of the time(1.0)	No or little time(1.0)	No or little time(1.0)	No or little time(1.0)	considerable time(2.0)	No or little time(1.0)	Most or all of the time(1.0)	No or little time(1.0)
268	32	40.00%	Female(0.0)	29	Undergraduate(0.0)	Nurse(0.0)	10000-20000(0.0)	Health(0.0)	No(0.0)	Medium(0.0)	No(0.0)	No(0.0)	a small portion of time(2.0)	a small portion of time(2.0)	a small portion of time(2.0)	No or little time(1.0)	a small portion of time(3.0)	No or little time(1.0)	No or little time(1.0)	No or little time(1.0)	considerable time(2.0)	No or little time(1.0)	No or little time(1.0)	No or little time(1.0)	No or little time(4.0)	No or little time(1.0)	No or little time(1.0)	No or little time(1.0)	No or little time(4.0)	No or little time(1.0)	Most or all of the time(1.0)	No or little time(1.0)
269	27	33.75%	Female(0.0)	35	Undergraduate(0.0)	Nurse(0.0)	20000-30000(0.0)	Health(0.0)	No(0.0)	Low(0.0)	No(0.0)	No(0.0)	a small portion of time(2.0)	a small portion of time(2.0)	a small portion of time(2.0)	No or little time(1.0)	considerable time(2.0)	No or little time(1.0)	No or little time(1.0)	No or little time(1.0)	Most or all of the time(1.0)	a small portion of time(2.0)	No or little time(1.0)	No or little time(1.0)	Most or all of the time(1.0)	a small portion of time(2.0)	a small portion of time(2.0)	No or little time(1.0)	Most or all of the time(1.0)	No or little time(1.0)	Most or all of the time(1.0)	No or little time(1.0)
270	20	25.00%	Female(0.0)	31	Undergraduate(0.0)	Nurse(0.0)	10000-20000(0.0)	Health(0.0)	No(0.0)	Low(0.0)	No(0.0)	No(0.0)	No or little time(1.0)	No or little time(1.0)	No or little time(1.0)	No or little time(1.0)	Most or all of the time(1.0)	No or little time(1.0)	No or little time(1.0)	No or little time(1.0)	Most or all of the time(1.0)	No or little time(1.0)	No or little time(1.0)	No or little time(1.0)	Most or all of the time(1.0)	No or little time(1.0)	No or little time(1.0)	No or little time(1.0)	Most or all of the time(1.0)	No or little time(1.0)	Most or all of the time(1.0)	No or little time(1.0)
271	25	31.25%	Female(0.0)	36	Undergraduate(0.0)	Nurse(0.0)	20000-30000(0.0)	Health(0.0)	No(0.0)	High(0.0)	No(0.0)	No(0.0)	a small portion of time(2.0)	a small portion of time(2.0)	No or little time(1.0)	No or little time(1.0)	considerable time(2.0)	No or little time(1.0)	No or little time(1.0)	a small portion of time(2.0)	Most or all of the time(1.0)	No or little time(1.0)	No or little time(1.0)	No or little time(1.0)	Most or all of the time(1.0)	No or little time(1.0)	No or little time(1.0)	a small portion of time(2.0)	Most or all of the time(1.0)	No or little time(1.0)	Most or all of the time(1.0)	No or little time(1.0)
272	37	46.25%	Female(0.0)	26	Undergraduate(0.0)	Nurse(0.0)	10000-20000(0.0)	Health(0.0)	No(0.0)	High(0.0)	No(0.0)	No(0.0)	a small portion of time(2.0)	No or little time(1.0)	No or little time(1.0)	No or little time(1.0)	a small portion of time(3.0)	No or little time(1.0)	considerable time(3.0)	considerable time(3.0)	a small portion of time(3.0)	No or little time(1.0)	No or little time(1.0)	No or little time(1.0)	No or little time(4.0)	No or little time(1.0)	considerable time(3.0)	No or little time(1.0)	considerable time(2.0)	No or little time(1.0)	a small portion of time(3.0)	No or little time(1.0)
273	23	28.75%	Female(0.0)	31	Undergraduate(0.0)	Nurse(0.0)	<8000(0.0)	Health(0.0)	No(0.0)	Low(0.0)	No(0.0)	No(0.0)	No or little time(1.0)	No or little time(1.0)	No or little time(1.0)	No or little time(1.0)	Most or all of the time(1.0)	No or little time(1.0)	No or little time(1.0)	No or little time(1.0)	Most or all of the time(1.0)	No or little time(1.0)	No or little time(1.0)	a small portion of time(2.0)	Most or all of the time(1.0)	No or little time(1.0)	No or little time(1.0)	a small portion of time(2.0)	Most or all of the time(1.0)	No or little time(1.0)	considerable time(2.0)	No or little time(1.0)
274	31	38.75%	Female(0.0)	50	Technical secondary school(0.0)	Nurse(0.0)	20000-30000(0.0)	Health(0.0)	No(0.0)	Low(0.0)	No(0.0)	No(0.0)	a small portion of time(2.0)	No or little time(1.0)	No or little time(1.0)	No or little time(1.0)	a small portion of time(3.0)	No or little time(1.0)	No or little time(1.0)	No or little time(1.0)	a small portion of time(3.0)	No or little time(1.0)	No or little time(1.0)	No or little time(1.0)	a small portion of time(3.0)	No or little time(1.0)	No or little time(1.0)	No or little time(1.0)	a small portion of time(3.0)	No or little time(1.0)	a small portion of time(3.0)	No or little time(1.0)
275	32	40.00%	Female(0.0)	28	Undergraduate(0.0)	Nurse(0.0)	10000-20000(0.0)	Health(0.0)	No(0.0)	Medium(0.0)	No(0.0)	No(0.0)	a small portion of time(2.0)	a small portion of time(2.0)	a small portion of time(2.0)	a small portion of time(2.0)	Most or all of the time(1.0)	No or little time(1.0)	a small portion of time(2.0)	a small portion of time(2.0)	Most or all of the time(1.0)	a small portion of time(2.0)	a small portion of time(2.0)	No or little time(1.0)	Most or all of the time(1.0)	No or little time(1.0)	a small portion of time(2.0)	a small portion of time(2.0)	considerable time(2.0)	a small portion of time(2.0)	Most or all of the time(1.0)	No or little time(1.0)
276	31	38.75%	Female(0.0)	27	Undergraduate(0.0)	Nurse(0.0)	<8000(0.0)	Health(0.0)	No(0.0)	Medium(0.0)	No(0.0)	No(0.0)	a small portion of time(2.0)	a small portion of time(2.0)	No or little time(1.0)	No or little time(1.0)	Most or all of the time(1.0)	No or little time(1.0)	No or little time(1.0)	No or little time(1.0)	Most or all of the time(1.0)	No or little time(1.0)	No or little time(1.0)	No or little time(1.0)	No or little time(4.0)	No or little time(1.0)	No or little time(1.0)	considerable time(3.0)	No or little time(4.0)	No or little time(1.0)	considerable time(2.0)	No or little time(1.0)
277	29	36.25%	Female(0.0)	27	Undergraduate(0.0)	Nurse(0.0)	20000-30000(0.0)	Health(0.0)	No(0.0)	Medium(0.0)	No(0.0)	No(0.0)	a small portion of time(2.0)	a small portion of time(2.0)	No or little time(1.0)	No or little time(1.0)	considerable time(2.0)	No or little time(1.0)	No or little time(1.0)	No or little time(1.0)	Most or all of the time(1.0)	a small portion of time(2.0)	No or little time(1.0)	No or little time(1.0)	No or little time(4.0)	No or little time(1.0)	No or little time(1.0)	No or little time(1.0)	Most or all of the time(1.0)	No or little time(1.0)	considerable time(2.0)	a small portion of time(2.0)
278	21	26.25%	Female(0.0)	30	Undergraduate(0.0)	Nurse(0.0)	20000-30000(0.0)	Health(0.0)	No(0.0)	Medium(0.0)	No(0.0)	No(0.0)	No or little time(1.0)	No or little time(1.0)	No or little time(1.0)	No or little time(1.0)	Most or all of the time(1.0)	No or little time(1.0)	No or little time(1.0)	No or little time(1.0)	considerable time(2.0)	No or little time(1.0)	No or little time(1.0)	No or little time(1.0)	Most or all of the time(1.0)	No or little time(1.0)	No or little time(1.0)	No or little time(1.0)	Most or all of the time(1.0)	No or little time(1.0)	Most or all of the time(1.0)	No or little time(1.0)
279	28	35.00%	Female(0.0)	48	Technical secondary school(0.0)	Nurse(0.0)	10000-20000(0.0)	Health(0.0)	No(0.0)	Medium(0.0)	No(0.0)	No(0.0)	No or little time(1.0)	No or little time(1.0)	No or little time(1.0)	No or little time(1.0)	considerable time(2.0)	No or little time(1.0)	a small portion of time(2.0)	a small portion of time(2.0)	considerable time(2.0)	No or little time(1.0)	No or little time(1.0)	No or little time(1.0)	considerable time(2.0)	No or little time(1.0)	No or little time(1.0)	a small portion of time(2.0)	considerable time(2.0)	No or little time(1.0)	considerable time(2.0)	No or little time(1.0)
280	33	41.25%	Female(0.0)	51岁	Technical secondary school(0.0)	Nurse(0.0)	10000-20000(0.0)	Health(0.0)	No(0.0)	Medium(0.0)	No(0.0)	No(0.0)	No or little time(1.0)	No or little time(1.0)	No or little time(1.0)	No or little time(1.0)	considerable time(2.0)	No or little time(1.0)	a small portion of time(2.0)	a small portion of time(2.0)	considerable time(2.0)	a small portion of time(2.0)	No or little time(1.0)	No or little time(1.0)	considerable time(2.0)	No or little time(1.0)	considerable time(3.0)	a small portion of time(2.0)	a small portion of time(3.0)	No or little time(1.0)	considerable time(2.0)	a small portion of time(2.0)
281	43	53.75%	Female(0.0)	30	Undergraduate(0.0)	Nurse(0.0)	10000-20000(0.0)	Health(0.0)	No(0.0)	Medium(0.0)	No(0.0)	No(0.0)	considerable time(3.0)	a small portion of time(2.0)	a small portion of time(2.0)	No or little time(1.0)	No or little time(4.0)	No or little time(1.0)	No or little time(1.0)	a small portion of time(2.0)	No or little time(4.0)	No or little time(1.0)	No or little time(1.0)	No or little time(1.0)	No or little time(4.0)	No or little time(1.0)	considerable time(3.0)	a small portion of time(2.0)	No or little time(4.0)	No or little time(1.0)	No or little time(4.0)	No or little time(1.0)
282	39	48.75%	Female(0.0)	32	Undergraduate(0.0)	Nurse(0.0)	10000-20000(0.0)	Health(0.0)	No(0.0)	Medium(0.0)	No(0.0)	No(0.0)	a small portion of time(2.0)	a small portion of time(2.0)	a small portion of time(2.0)	a small portion of time(2.0)	considerable time(2.0)	No or little time(1.0)	considerable time(3.0)	considerable time(3.0)	a small portion of time(3.0)	a small portion of time(2.0)	a small portion of time(2.0)	No or little time(1.0)	Most or all of the time(1.0)	No or little time(1.0)	considerable time(3.0)	a small portion of time(2.0)	considerable time(2.0)	No or little time(1.0)	considerable time(2.0)	a small portion of time(2.0)
283	29	36.25%	Female(0.0)	28	Undergraduate(0.0)	Nurse(0.0)	10000-20000(0.0)	Health(0.0)	No(0.0)	High(0.0)	No(0.0)	No(0.0)	a small portion of time(2.0)	a small portion of time(2.0)	a small portion of time(2.0)	No or little time(1.0)	considerable time(2.0)	No or little time(1.0)	No or little time(1.0)	No or little time(1.0)	considerable time(2.0)	No or little time(1.0)	No or little time(1.0)	No or little time(1.0)	Most or all of the time(1.0)	No or little time(1.0)	No or little time(1.0)	No or little time(1.0)	considerable time(2.0)	No or little time(1.0)	a small portion of time(3.0)	a small portion of time(2.0)
284	35	43.75%	Female(0.0)	30	Undergraduate(0.0)	Nurse(0.0)	10000-20000(0.0)	Health(0.0)	No(0.0)	Low(0.0)	No(0.0)	No(0.0)	a small portion of time(2.0)	a small portion of time(2.0)	a small portion of time(2.0)	a small portion of time(2.0)	a small portion of time(3.0)	No or little time(1.0)	a small portion of time(2.0)	a small portion of time(2.0)	considerable time(2.0)	a small portion of time(2.0)	No or little time(1.0)	No or little time(1.0)	considerable time(2.0)	No or little time(1.0)	considerable time(3.0)	No or little time(1.0)	considerable time(2.0)	No or little time(1.0)	considerable time(2.0)	No or little time(1.0)
285	34	42.50%	Male(0.0)	32	Doctor(0.0)	Doctor(0.0)	10000-20000(0.0)	Health(0.0)	No(0.0)	Low(0.0)	No(0.0)	No(0.0)	a small portion of time(2.0)	a small portion of time(2.0)	No or little time(1.0)	No or little time(1.0)	considerable time(2.0)	No or little time(1.0)	No or little time(1.0)	considerable time(3.0)	a small portion of time(3.0)	a small portion of time(2.0)	a small portion of time(2.0)	No or little time(1.0)	considerable time(2.0)	No or little time(1.0)	No or little time(1.0)	No or little time(1.0)	considerable time(2.0)	a small portion of time(2.0)	considerable time(2.0)	a small portion of time(2.0)
286	32	40.00%	Male(0.0)	22	Undergraduate(0.0)	Nurse(0.0)	<8000(0.0)	Health(0.0)	No(0.0)	Medium(0.0)	No(0.0)	No(0.0)	a small portion of time(2.0)	a small portion of time(2.0)	a small portion of time(2.0)	a small portion of time(2.0)	a small portion of time(3.0)	No or little time(1.0)	No or little time(1.0)	No or little time(1.0)	Most or all of the time(1.0)	No or little time(1.0)	No or little time(1.0)	No or little time(1.0)	No or little time(4.0)	No or little time(1.0)	No or little time(1.0)	No or little time(1.0)	considerable time(2.0)	No or little time(1.0)	considerable time(2.0)	a small portion of time(2.0)
287	36	45.00%	Male(0.0)	32	Undergraduate(0.0)	Nurse(0.0)	10000-20000(0.0)	Health(0.0)	No(0.0)	Medium(0.0)	No(0.0)	No(0.0)	a small portion of time(2.0)	No or little time(1.0)	a small portion of time(2.0)	No or little time(1.0)	considerable time(2.0)	No or little time(1.0)	a small portion of time(2.0)	a small portion of time(2.0)	considerable time(2.0)	No or little time(1.0)	a small portion of time(2.0)	a small portion of time(2.0)	considerable time(2.0)	a small portion of time(2.0)	considerable time(3.0)	a small portion of time(2.0)	considerable time(2.0)	No or little time(1.0)	considerable time(2.0)	a small portion of time(2.0)
288	39	48.75%	Female(0.0)	30	Undergraduate(0.0)	Nurse(0.0)	20000-30000(0.0)	Health(0.0)	No(0.0)	Medium(0.0)	No(0.0)	No(0.0)	a small portion of time(2.0)	a small portion of time(2.0)	a small portion of time(2.0)	No or little time(1.0)	considerable time(2.0)	No or little time(1.0)	a small portion of time(2.0)	considerable time(3.0)	a small portion of time(3.0)	a small portion of time(2.0)	No or little time(1.0)	a small portion of time(2.0)	considerable time(2.0)	No or little time(1.0)	No or little time(1.0)	considerable time(3.0)	a small portion of time(3.0)	a small portion of time(2.0)	considerable time(2.0)	a small portion of time(2.0)
289	32	40.00%	Female(0.0)	31	Undergraduate(0.0)	Nurse(0.0)	10000-20000(0.0)	Health(0.0)	No(0.0)	Medium(0.0)	No(0.0)	No(0.0)	a small portion of time(2.0)	a small portion of time(2.0)	a small portion of time(2.0)	No or little time(1.0)	a small portion of time(3.0)	No or little time(1.0)	a small portion of time(2.0)	No or little time(1.0)	a small portion of time(3.0)	No or little time(1.0)	No or little time(1.0)	No or little time(1.0)	Most or all of the time(1.0)	No or little time(1.0)	No or little time(1.0)	No or little time(1.0)	a small portion of time(3.0)	a small portion of time(2.0)	considerable time(2.0)	No or little time(1.0)
290	27	33.75%	Female(0.0)	27	Undergraduate(0.0)	Nurse(0.0)	10000-20000(0.0)	Health(0.0)	No(0.0)	High(0.0)	No(0.0)	No(0.0)	a small portion of time(2.0)	No or little time(1.0)	No or little time(1.0)	No or little time(1.0)	considerable time(2.0)	No or little time(1.0)	No or little time(1.0)	No or little time(1.0)	considerable time(2.0)	No or little time(1.0)	No or little time(1.0)	No or little time(1.0)	Most or all of the time(1.0)	No or little time(1.0)	No or little time(1.0)	a small portion of time(2.0)	considerable time(2.0)	a small portion of time(2.0)	considerable time(2.0)	No or little time(1.0)
291	25	31.25%	Female(0.0)	30	Undergraduate(0.0)	Nurse(0.0)	10000-20000(0.0)	Health(0.0)	No(0.0)	Low(0.0)	No(0.0)	No(0.0)	No or little time(1.0)	No or little time(1.0)	No or little time(1.0)	No or little time(1.0)	considerable time(2.0)	No or little time(1.0)	No or little time(1.0)	No or little time(1.0)	Most or all of the time(1.0)	No or little time(1.0)	No or little time(1.0)	No or little time(1.0)	Most or all of the time(1.0)	No or little time(1.0)	a small portion of time(2.0)	a small portion of time(2.0)	considerable time(2.0)	No or little time(1.0)	considerable time(2.0)	No or little time(1.0)
292	28	35.00%	Female(0.0)	33	Master(0.0)	Doctor(0.0)	10000-20000(0.0)	Health(0.0)	No(0.0)	Low(0.0)	No(0.0)	No(0.0)	a small portion of time(2.0)	No or little time(1.0)	No or little time(1.0)	No or little time(1.0)	considerable time(2.0)	No or little time(1.0)	a small portion of time(2.0)	a small portion of time(2.0)	considerable time(2.0)	a small portion of time(2.0)	No or little time(1.0)	No or little time(1.0)	Most or all of the time(1.0)	No or little time(1.0)	No or little time(1.0)	No or little time(1.0)	Most or all of the time(1.0)	No or little time(1.0)	considerable time(2.0)	a small portion of time(2.0)
293	34	42.50%	Female(0.0)	30	Undergraduate(0.0)	Nurse(0.0)	10000-20000(0.0)	Health(0.0)	No(0.0)	High(0.0)	No(0.0)	No(0.0)	a small portion of time(2.0)	a small portion of time(2.0)	a small portion of time(2.0)	a small portion of time(2.0)	a small portion of time(3.0)	No or little time(1.0)	No or little time(1.0)	No or little time(1.0)	a small portion of time(3.0)	No or little time(1.0)	No or little time(1.0)	No or little time(1.0)	No or little time(4.0)	No or little time(1.0)	No or little time(1.0)	No or little time(1.0)	a small portion of time(3.0)	No or little time(1.0)	considerable time(2.0)	No or little time(1.0)
294	28	35.00%	Male(0.0)	50	Technical secondary school(0.0)	Doctor(0.0)	10000-20000(0.0)	Others(0.0)	No(0.0)	Medium(0.0)	No(0.0)	No(0.0)	No or little time(1.0)	No or little time(1.0)	No or little time(1.0)	No or little time(1.0)	a small portion of time(3.0)	No or little time(1.0)	No or little time(1.0)	No or little time(1.0)	considerable time(2.0)	a small portion of time(2.0)	No or little time(1.0)	No or little time(1.0)	considerable time(2.0)	a small portion of time(2.0)	No or little time(1.0)	No or little time(1.0)	considerable time(2.0)	No or little time(1.0)	considerable time(2.0)	No or little time(1.0)
295	29	36.25%	Female(0.0)	45	Undergraduate(0.0)	Nurse(0.0)	10000-20000(0.0)	Health(0.0)	No(0.0)	Low(0.0)	No(0.0)	No(0.0)	a small portion of time(2.0)	No or little time(1.0)	No or little time(1.0)	No or little time(1.0)	a small portion of time(3.0)	No or little time(1.0)	No or little time(1.0)	a small portion of time(2.0)	considerable time(2.0)	No or little time(1.0)	No or little time(1.0)	No or little time(1.0)	Most or all of the time(1.0)	No or little time(1.0)	No or little time(1.0)	No or little time(1.0)	considerable time(2.0)	No or little time(1.0)	a small portion of time(3.0)	a small portion of time(2.0)
296	27	33.75%	Male(0.0)	31	Undergraduate(0.0)	Nurse(0.0)	<8000(0.0)	Health(0.0)	No(0.0)	Low(0.0)	No(0.0)	No(0.0)	No or little time(1.0)	No or little time(1.0)	No or little time(1.0)	No or little time(1.0)	considerable time(2.0)	No or little time(1.0)	No or little time(1.0)	No or little time(1.0)	No or little time(4.0)	No or little time(1.0)	No or little time(1.0)	No or little time(1.0)	No or little time(4.0)	No or little time(1.0)	No or little time(1.0)	No or little time(1.0)	Most or all of the time(1.0)	No or little time(1.0)	Most or all of the time(1.0)	No or little time(1.0)
297	25	31.25%	Female(0.0)	31	Undergraduate(0.0)	Nurse(0.0)	10000-20000(0.0)	Health(0.0)	No(0.0)	Medium(0.0)	No(0.0)	No(0.0)	No or little time(1.0)	No or little time(1.0)	No or little time(1.0)	No or little time(1.0)	Most or all of the time(1.0)	No or little time(1.0)	a small portion of time(2.0)	a small portion of time(2.0)	Most or all of the time(1.0)	a small portion of time(2.0)	No or little time(1.0)	No or little time(1.0)	Most or all of the time(1.0)	No or little time(1.0)	a small portion of time(2.0)	a small portion of time(2.0)	Most or all of the time(1.0)	No or little time(1.0)	Most or all of the time(1.0)	No or little time(1.0)
298	35	43.75%	Female(0.0)	29	Undergraduate(0.0)	Nurse(0.0)	10000-20000(0.0)	Common cold or influenza(0.0)	No(0.0)	Extremely low(0.0)	No(0.0)	No(0.0)	considerable time(3.0)	a small portion of time(2.0)	considerable time(3.0)	a small portion of time(2.0)	considerable time(2.0)	No or little time(1.0)	No or little time(1.0)	a small portion of time(2.0)	considerable time(2.0)	No or little time(1.0)	No or little time(1.0)	No or little time(1.0)	Most or all of the time(1.0)	No or little time(1.0)	considerable time(3.0)	considerable time(3.0)	Most or all of the time(1.0)	No or little time(1.0)	a small portion of time(3.0)	No or little time(1.0)
299	35	43.75%	Female(0.0)	27	Undergraduate(0.0)	Nurse(0.0)	<8000(0.0)	Health(0.0)	No(0.0)	Low(0.0)	No(0.0)	No(0.0)	a small portion of time(2.0)	No or little time(1.0)	No or little time(1.0)	No or little time(1.0)	No or little time(4.0)	No or little time(1.0)	No or little time(1.0)	No or little time(1.0)	a small portion of time(3.0)	No or little time(1.0)	No or little time(1.0)	No or little time(1.0)	No or little time(4.0)	No or little time(1.0)	No or little time(1.0)	No or little time(1.0)	No or little time(4.0)	No or little time(1.0)	a small portion of time(3.0)	a small portion of time(2.0)
300	33	41.25%	Female(0.0)	25	Undergraduate(0.0)	Nurse(0.0)	<8000(0.0)	Health(0.0)	No(0.0)	Low(0.0)	No(0.0)	No(0.0)	No or little time(1.0)	No or little time(1.0)	No or little time(1.0)	No or little time(1.0)	No or little time(4.0)	No or little time(1.0)	No or little time(1.0)	No or little time(1.0)	No or little time(4.0)	No or little time(1.0)	No or little time(1.0)	No or little time(1.0)	No or little time(4.0)	No or little time(1.0)	a small portion of time(2.0)	No or little time(1.0)	Most or all of the time(1.0)	No or little time(1.0)	considerable time(2.0)	considerable time(3.0)
301	25	31.25%	Female(0.0)	32	Undergraduate(0.0)	Nurse(0.0)	10000-20000(0.0)	Health(0.0)	No(0.0)	Low(0.0)	No(0.0)	No(0.0)	a small portion of time(2.0)	a small portion of time(2.0)	a small portion of time(2.0)	No or little time(1.0)	considerable time(2.0)	No or little time(1.0)	a small portion of time(2.0)	No or little time(1.0)	Most or all of the time(1.0)	No or little time(1.0)	No or little time(1.0)	No or little time(1.0)	Most or all of the time(1.0)	No or little time(1.0)	No or little time(1.0)	No or little time(1.0)	Most or all of the time(1.0)	No or little time(1.0)	Most or all of the time(1.0)	No or little time(1.0)
302	34	42.50%	Female(0.0)	37	Undergraduate(0.0)	Nurse(0.0)	20000-30000(0.0)	Health(0.0)	No(0.0)	High(0.0)	No(0.0)	No(0.0)	a small portion of time(2.0)	No or little time(1.0)	No or little time(1.0)	No or little time(1.0)	Most or all of the time(1.0)	No or little time(1.0)	a small portion of time(2.0)	a small portion of time(2.0)	a small portion of time(3.0)	a small portion of time(2.0)	a small portion of time(2.0)	No or little time(1.0)	No or little time(4.0)	No or little time(1.0)	No or little time(1.0)	a small portion of time(2.0)	considerable time(2.0)	a small portion of time(2.0)	considerable time(2.0)	No or little time(1.0)
303	37	46.25%	Female(0.0)	30	Undergraduate(0.0)	Nurse(0.0)	10000-20000(0.0)	Health(0.0)	No(0.0)	High(0.0)	No(0.0)	No(0.0)	Most or all of the time(4.0)	considerable time(3.0)	considerable time(3.0)	No or little time(1.0)	No or little time(4.0)	No or little time(1.0)	No or little time(1.0)	No or little time(1.0)	No or little time(4.0)	No or little time(1.0)	No or little time(1.0)	No or little time(1.0)	Most or all of the time(1.0)	No or little time(1.0)	No or little time(1.0)	No or little time(1.0)	a small portion of time(3.0)	No or little time(1.0)	a small portion of time(3.0)	No or little time(1.0)
304	52	65.00%	Male(0.0)	30	Undergraduate(0.0)	Nurse(0.0)	10000-20000(0.0)	Health(0.0)	No(0.0)	Medium(0.0)	No(0.0)	No(0.0)	a small portion of time(2.0)	considerable time(3.0)	a small portion of time(2.0)	No or little time(1.0)	a small portion of time(3.0)	No or little time(1.0)	Most or all of the time(4.0)	Most or all of the time(4.0)	No or little time(4.0)	a small portion of time(2.0)	considerable time(3.0)	considerable time(3.0)	a small portion of time(3.0)	a small portion of time(2.0)	considerable time(3.0)	a small portion of time(2.0)	considerable time(2.0)	a small portion of time(2.0)	No or little time(4.0)	a small portion of time(2.0)
305	28	35.00%	Male(0.0)	29	Undergraduate(0.0)	Nurse(0.0)	20000-30000(0.0)	Health(0.0)	No(0.0)	Medium(0.0)	No(0.0)	No(0.0)	a small portion of time(2.0)	No or little time(1.0)	No or little time(1.0)	No or little time(1.0)	considerable time(2.0)	No or little time(1.0)	No or little time(1.0)	a small portion of time(2.0)	considerable time(2.0)	No or little time(1.0)	No or little time(1.0)	No or little time(1.0)	Most or all of the time(1.0)	No or little time(1.0)	No or little time(1.0)	a small portion of time(2.0)	considerable time(2.0)	No or little time(1.0)	considerable time(2.0)	a small portion of time(2.0)
306	29	36.25%	Female(0.0)	35	Undergraduate(0.0)	Nurse(0.0)	10000-20000(0.0)	Health(0.0)	No(0.0)	Medium(0.0)	No(0.0)	Yes(0.0)	a small portion of time(2.0)	a small portion of time(2.0)	a small portion of time(2.0)	No or little time(1.0)	considerable time(2.0)	No or little time(1.0)	a small portion of time(2.0)	a small portion of time(2.0)	considerable time(2.0)	a small portion of time(2.0)	No or little time(1.0)	No or little time(1.0)	Most or all of the time(1.0)	No or little time(1.0)	No or little time(1.0)	No or little time(1.0)	Most or all of the time(1.0)	No or little time(1.0)	considerable time(2.0)	No or little time(1.0)
307	35	43.75%	Male(0.0)	24	Undergraduate(0.0)	Nurse(0.0)	10000-20000(0.0)	Health(0.0)	No(0.0)	Low(0.0)	No(0.0)	No(0.0)	a small portion of time(2.0)	a small portion of time(2.0)	a small portion of time(2.0)	a small portion of time(2.0)	considerable time(2.0)	a small portion of time(2.0)	a small portion of time(2.0)	considerable time(3.0)	considerable time(2.0)	a small portion of time(2.0)	a small portion of time(2.0)	a small portion of time(2.0)	Most or all of the time(1.0)	No or little time(1.0)	No or little time(1.0)	No or little time(1.0)	Most or all of the time(1.0)	No or little time(1.0)	considerable time(2.0)	a small portion of time(2.0)
308	21	26.25%	Female(0.0)	34	Undergraduate(0.0)	Nurse(0.0)	10000-20000(0.0)	Health(0.0)	No(0.0)	High(0.0)	No(0.0)	No(0.0)	a small portion of time(2.0)	No or little time(1.0)	No or little time(1.0)	No or little time(1.0)	Most or all of the time(1.0)	No or little time(1.0)	No or little time(1.0)	No or little time(1.0)	Most or all of the time(1.0)	No or little time(1.0)	No or little time(1.0)	No or little time(1.0)	Most or all of the time(1.0)	No or little time(1.0)	No or little time(1.0)	No or little time(1.0)	Most or all of the time(1.0)	No or little time(1.0)	Most or all of the time(1.0)	No or little time(1.0)
309	26	32.50%	Female(0.0)	35	Undergraduate(0.0)	Nurse(0.0)	10000-20000(0.0)	Health(0.0)	No(0.0)	Medium(0.0)	No(0.0)	No(0.0)	a small portion of time(2.0)	a small portion of time(2.0)	a small portion of time(2.0)	a small portion of time(2.0)	considerable time(2.0)	No or little time(1.0)	No or little time(1.0)	No or little time(1.0)	considerable time(2.0)	No or little time(1.0)	No or little time(1.0)	No or little time(1.0)	Most or all of the time(1.0)	No or little time(1.0)	No or little time(1.0)	No or little time(1.0)	Most or all of the time(1.0)	No or little time(1.0)	Most or all of the time(1.0)	No or little time(1.0)
310	28	35.00%	Female(0.0)	24	Undergraduate(0.0)	Nurse(0.0)	10000-20000(0.0)	Health(0.0)	No(0.0)	Medium(0.0)	No(0.0)	No(0.0)	a small portion of time(2.0)	a small portion of time(2.0)	No or little time(1.0)	No or little time(1.0)	considerable time(2.0)	No or little time(1.0)	No or little time(1.0)	No or little time(1.0)	Most or all of the time(1.0)	No or little time(1.0)	No or little time(1.0)	No or little time(1.0)	No or little time(4.0)	No or little time(1.0)	No or little time(1.0)	No or little time(1.0)	a small portion of time(3.0)	No or little time(1.0)	Most or all of the time(1.0)	No or little time(1.0)
311	29	36.25%	Female(0.0)	22	Undergraduate(0.0)	Nurse(0.0)	<8000(0.0)	Health(0.0)	No(0.0)	Medium(0.0)	No(0.0)	No(0.0)	No or little time(1.0)	a small portion of time(2.0)	a small portion of time(2.0)	No or little time(1.0)	considerable time(2.0)	No or little time(1.0)	a small portion of time(2.0)	a small portion of time(2.0)	considerable time(2.0)	considerable time(3.0)	No or little time(1.0)	No or little time(1.0)	Most or all of the time(1.0)	No or little time(1.0)	No or little time(1.0)	No or little time(1.0)	considerable time(2.0)	No or little time(1.0)	Most or all of the time(1.0)	No or little time(1.0)
312	30	37.50%	Female(0.0)	30	Undergraduate(0.0)	Nurse(0.0)	10000-20000(0.0)	Health(0.0)	No(0.0)	Low(0.0)	No(0.0)	No(0.0)	No or little time(1.0)	No or little time(1.0)	No or little time(1.0)	No or little time(1.0)	considerable time(2.0)	No or little time(1.0)	No or little time(1.0)	a small portion of time(2.0)	No or little time(4.0)	No or little time(1.0)	No or little time(1.0)	No or little time(1.0)	No or little time(4.0)	No or little time(1.0)	No or little time(1.0)	No or little time(1.0)	considerable time(2.0)	No or little time(1.0)	considerable time(2.0)	No or little time(1.0)
313	36	45.00%	Female(0.0)	34	Undergraduate(0.0)	Nurse(0.0)	10000-20000(0.0)	Health(0.0)	No(0.0)	High(0.0)	No(0.0)	No(0.0)	considerable time(3.0)	a small portion of time(2.0)	No or little time(1.0)	No or little time(1.0)	a small portion of time(3.0)	No or little time(1.0)	a small portion of time(2.0)	a small portion of time(2.0)	Most or all of the time(1.0)	a small portion of time(2.0)	No or little time(1.0)	No or little time(1.0)	No or little time(4.0)	No or little time(1.0)	a small portion of time(2.0)	a small portion of time(2.0)	Most or all of the time(1.0)	No or little time(1.0)	No or little time(4.0)	No or little time(1.0)
314	20	25.00%	Female(0.0)	60岁	Junior(0.0)	Nurse(0.0)	<8000(0.0)	Others(0.0)	No(0.0)	Extremely low(0.0)	No(0.0)	No(0.0)	No or little time(1.0)	No or little time(1.0)	No or little time(1.0)	No or little time(1.0)	Most or all of the time(1.0)	No or little time(1.0)	No or little time(1.0)	No or little time(1.0)	Most or all of the time(1.0)	No or little time(1.0)	No or little time(1.0)	No or little time(1.0)	Most or all of the time(1.0)	No or little time(1.0)	No or little time(1.0)	No or little time(1.0)	Most or all of the time(1.0)	No or little time(1.0)	Most or all of the time(1.0)	No or little time(1.0)
315	23	28.75%	Female(0.0)	30岁	Undergraduate(0.0)	Nurse(0.0)	20000-30000(0.0)	Health(0.0)	No(0.0)	Low(0.0)	No(0.0)	No(0.0)	a small portion of time(2.0)	No or little time(1.0)	No or little time(1.0)	No or little time(1.0)	Most or all of the time(1.0)	No or little time(1.0)	No or little time(1.0)	a small portion of time(2.0)	Most or all of the time(1.0)	No or little time(1.0)	No or little time(1.0)	No or little time(1.0)	Most or all of the time(1.0)	No or little time(1.0)	No or little time(1.0)	No or little time(1.0)	Most or all of the time(1.0)	No or little time(1.0)	considerable time(2.0)	No or little time(1.0)
316	38	47.50%	Female(0.0)	28周岁	Undergraduate(0.0)	Nurse(0.0)	10000-20000(0.0)	Common cold or influenza(0.0)	No(0.0)	Medium(0.0)	No(0.0)	No(0.0)	considerable time(3.0)	a small portion of time(2.0)	a small portion of time(2.0)	No or little time(1.0)	considerable time(2.0)	No or little time(1.0)	a small portion of time(2.0)	considerable time(3.0)	considerable time(2.0)	considerable time(3.0)	a small portion of time(2.0)	No or little time(1.0)	Most or all of the time(1.0)	a small portion of time(2.0)	a small portion of time(2.0)	a small portion of time(2.0)	considerable time(2.0)	a small portion of time(2.0)	Most or all of the time(1.0)	a small portion of time(2.0)
317	28	35.00%	Female(0.0)	35	Master(0.0)	Doctor(0.0)	10000-20000(0.0)	Health(0.0)	No(0.0)	Low(0.0)	No(0.0)	No(0.0)	No or little time(1.0)	No or little time(1.0)	No or little time(1.0)	No or little time(1.0)	Most or all of the time(1.0)	No or little time(1.0)	No or little time(1.0)	No or little time(1.0)	considerable time(2.0)	No or little time(1.0)	No or little time(1.0)	No or little time(1.0)	No or little time(4.0)	No or little time(1.0)	No or little time(1.0)	No or little time(1.0)	considerable time(2.0)	a small portion of time(2.0)	considerable time(2.0)	a small portion of time(2.0)
318	27	33.75%	Female(0.0)	48	Undergraduate(0.0)	Nurse(0.0)	10000-20000(0.0)	Health(0.0)	No(0.0)	Medium(0.0)	No(0.0)	No(0.0)	a small portion of time(2.0)	a small portion of time(2.0)	a small portion of time(2.0)	No or little time(1.0)	considerable time(2.0)	No or little time(1.0)	No or little time(1.0)	a small portion of time(2.0)	considerable time(2.0)	No or little time(1.0)	No or little time(1.0)	No or little time(1.0)	Most or all of the time(1.0)	No or little time(1.0)	No or little time(1.0)	a small portion of time(2.0)	Most or all of the time(1.0)	No or little time(1.0)	Most or all of the time(1.0)	No or little time(1.0)
319	30	37.50%	Female(0.0)	52	Technical secondary school(0.0)	Nurse(0.0)	10000-20000(0.0)	Health(0.0)	No(0.0)	Medium(0.0)	No(0.0)	No(0.0)	a small portion of time(2.0)	a small portion of time(2.0)	a small portion of time(2.0)	No or little time(1.0)	considerable time(2.0)	No or little time(1.0)	a small portion of time(2.0)	a small portion of time(2.0)	considerable time(2.0)	No or little time(1.0)	No or little time(1.0)	No or little time(1.0)	Most or all of the time(1.0)	No or little time(1.0)	No or little time(1.0)	No or little time(1.0)	considerable time(2.0)	a small portion of time(2.0)	considerable time(2.0)	No or little time(1.0)
320	29	36.25%	Female(0.0)	29	Undergraduate(0.0)	Nurse(0.0)	10000-20000(0.0)	Health(0.0)	No(0.0)	Medium(0.0)	No(0.0)	No(0.0)	a small portion of time(2.0)	a small portion of time(2.0)	No or little time(1.0)	No or little time(1.0)	considerable time(2.0)	No or little time(1.0)	No or little time(1.0)	No or little time(1.0)	considerable time(2.0)	No or little time(1.0)	No or little time(1.0)	No or little time(1.0)	No or little time(4.0)	No or little time(1.0)	No or little time(1.0)	No or little time(1.0)	considerable time(2.0)	No or little time(1.0)	considerable time(2.0)	No or little time(1.0)
321	24	30.00%	Female(0.0)	28	Undergraduate(0.0)	Nurse(0.0)	<8000(0.0)	Health(0.0)	No(0.0)	Medium(0.0)	No(0.0)	No(0.0)	a small portion of time(2.0)	No or little time(1.0)	No or little time(1.0)	No or little time(1.0)	Most or all of the time(1.0)	No or little time(1.0)	No or little time(1.0)	No or little time(1.0)	Most or all of the time(1.0)	No or little time(1.0)	No or little time(1.0)	No or little time(1.0)	No or little time(4.0)	No or little time(1.0)	No or little time(1.0)	No or little time(1.0)	Most or all of the time(1.0)	No or little time(1.0)	Most or all of the time(1.0)	No or little time(1.0)
322	20	25.00%	Female(0.0)	33	Undergraduate(0.0)	Nurse(0.0)	20000-30000(0.0)	Health(0.0)	No(0.0)	Low(0.0)	No(0.0)	No(0.0)	No or little time(1.0)	No or little time(1.0)	No or little time(1.0)	No or little time(1.0)	Most or all of the time(1.0)	No or little time(1.0)	No or little time(1.0)	No or little time(1.0)	Most or all of the time(1.0)	No or little time(1.0)	No or little time(1.0)	No or little time(1.0)	Most or all of the time(1.0)	No or little time(1.0)	No or little time(1.0)	No or little time(1.0)	Most or all of the time(1.0)	No or little time(1.0)	Most or all of the time(1.0)	No or little time(1.0)
323	27	33.75%	Female(0.0)	50	Technical secondary school(0.0)	Nurse(0.0)	10000-20000(0.0)	Others(0.0)	No(0.0)	Medium(0.0)	No(0.0)	No(0.0)	No or little time(1.0)	No or little time(1.0)	No or little time(1.0)	No or little time(1.0)	considerable time(2.0)	No or little time(1.0)	No or little time(1.0)	a small portion of time(2.0)	Most or all of the time(1.0)	No or little time(1.0)	No or little time(1.0)	No or little time(1.0)	No or little time(4.0)	No or little time(1.0)	No or little time(1.0)	No or little time(1.0)	considerable time(2.0)	No or little time(1.0)	considerable time(2.0)	No or little time(1.0)
324	25	31.25%	Female(0.0)	41	Undergraduate(0.0)	Nurse(0.0)	10000-20000(0.0)	Health(0.0)	No(0.0)	Medium(0.0)	No(0.0)	No(0.0)	a small portion of time(2.0)	No or little time(1.0)	No or little time(1.0)	No or little time(1.0)	Most or all of the time(1.0)	No or little time(1.0)	a small portion of time(2.0)	a small portion of time(2.0)	Most or all of the time(1.0)	a small portion of time(2.0)	No or little time(1.0)	No or little time(1.0)	Most or all of the time(1.0)	No or little time(1.0)	No or little time(1.0)	No or little time(1.0)	Most or all of the time(1.0)	No or little time(1.0)	considerable time(2.0)	No or little time(1.0)
325	27	33.75%	Male(0.0)	33	Master(0.0)	Doctor(0.0)	<8000(0.0)	Health(0.0)	No(0.0)	Extremely low(0.0)	No(0.0)	No(0.0)	considerable time(3.0)	a small portion of time(2.0)	a small portion of time(2.0)	No or little time(1.0)	Most or all of the time(1.0)	No or little time(1.0)	No or little time(1.0)	No or little time(1.0)	Most or all of the time(1.0)	No or little time(1.0)	No or little time(1.0)	No or little time(1.0)	Most or all of the time(1.0)	No or little time(1.0)	No or little time(1.0)	a small portion of time(2.0)	considerable time(2.0)	No or little time(1.0)	considerable time(2.0)	No or little time(1.0)
326	25	31.25%	Female(0.0)	31	Undergraduate(0.0)	Nurse(0.0)	<8000(0.0)	Health(0.0)	No(0.0)	Medium(0.0)	No(0.0)	No(0.0)	a small portion of time(2.0)	No or little time(1.0)	No or little time(1.0)	No or little time(1.0)	considerable time(2.0)	No or little time(1.0)	No or little time(1.0)	a small portion of time(2.0)	Most or all of the time(1.0)	No or little time(1.0)	No or little time(1.0)	No or little time(1.0)	Most or all of the time(1.0)	No or little time(1.0)	No or little time(1.0)	No or little time(1.0)	considerable time(2.0)	No or little time(1.0)	considerable time(2.0)	No or little time(1.0)
327	29	36.25%	Female(0.0)	55	Junior(0.0)	Nurse(0.0)	<8000(0.0)	Health(0.0)	No(0.0)	Low(0.0)	No(0.0)	No(0.0)	No or little time(1.0)	No or little time(1.0)	No or little time(1.0)	No or little time(1.0)	considerable time(2.0)	No or little time(1.0)	No or little time(1.0)	a small portion of time(2.0)	considerable time(2.0)	a small portion of time(2.0)	No or little time(1.0)	No or little time(1.0)	Most or all of the time(1.0)	No or little time(1.0)	a small portion of time(2.0)	a small portion of time(2.0)	Most or all of the time(1.0)	No or little time(1.0)	a small portion of time(3.0)	a small portion of time(2.0)
328	29	36.25%	Female(0.0)	38	Undergraduate(0.0)	Nurse(0.0)	20000-30000(0.0)	Health(0.0)	No(0.0)	Medium(0.0)	No(0.0)	No(0.0)	a small portion of time(2.0)	No or little time(1.0)	a small portion of time(2.0)	No or little time(1.0)	considerable time(2.0)	No or little time(1.0)	a small portion of time(2.0)	a small portion of time(2.0)	considerable time(2.0)	a small portion of time(2.0)	No or little time(1.0)	No or little time(1.0)	Most or all of the time(1.0)	No or little time(1.0)	No or little time(1.0)	No or little time(1.0)	Most or all of the time(1.0)	No or little time(1.0)	considerable time(2.0)	a small portion of time(2.0)
329	20	25.00%	Female(0.0)	34	Undergraduate(0.0)	Nurse(0.0)	10000-20000(0.0)	Health(0.0)	No(0.0)	Medium(0.0)	No(0.0)	No(0.0)	No or little time(1.0)	No or little time(1.0)	No or little time(1.0)	No or little time(1.0)	Most or all of the time(1.0)	No or little time(1.0)	No or little time(1.0)	No or little time(1.0)	Most or all of the time(1.0)	No or little time(1.0)	No or little time(1.0)	No or little time(1.0)	Most or all of the time(1.0)	No or little time(1.0)	No or little time(1.0)	No or little time(1.0)	Most or all of the time(1.0)	No or little time(1.0)	Most or all of the time(1.0)	No or little time(1.0)
330	29	36.25%	Female(0.0)	33	Undergraduate(0.0)	Nurse(0.0)	20000-30000(0.0)	Health(0.0)	No(0.0)	Medium(0.0)	No(0.0)	No(0.0)	a small portion of time(2.0)	a small portion of time(2.0)	a small portion of time(2.0)	No or little time(1.0)	considerable time(2.0)	No or little time(1.0)	a small portion of time(2.0)	a small portion of time(2.0)	considerable time(2.0)	No or little time(1.0)	No or little time(1.0)	No or little time(1.0)	Most or all of the time(1.0)	No or little time(1.0)	No or little time(1.0)	No or little time(1.0)	Most or all of the time(1.0)	No or little time(1.0)	a small portion of time(3.0)	No or little time(1.0)
331	33	41.25%	Female(0.0)	30	Undergraduate(0.0)	Nurse(0.0)	10000-20000(0.0)	Health(0.0)	No(0.0)	Extremely low(0.0)	No(0.0)	Yes(0.0)	No or little time(1.0)	No or little time(1.0)	No or little time(1.0)	No or little time(1.0)	considerable time(2.0)	No or little time(1.0)	a small portion of time(2.0)	No or little time(1.0)	a small portion of time(3.0)	No or little time(1.0)	a small portion of time(2.0)	No or little time(1.0)	No or little time(4.0)	No or little time(1.0)	No or little time(1.0)	No or little time(1.0)	a small portion of time(3.0)	No or little time(1.0)	No or little time(4.0)	No or little time(1.0)
332	36	45.00%	Female(0.0)	37	Undergraduate(0.0)	Nurse(0.0)	20000-30000(0.0)	Health(0.0)	No(0.0)	Medium(0.0)	No(0.0)	No(0.0)	a small portion of time(2.0)	a small portion of time(2.0)	a small portion of time(2.0)	No or little time(1.0)	Most or all of the time(1.0)	a small portion of time(2.0)	considerable time(3.0)	a small portion of time(2.0)	considerable time(2.0)	No or little time(1.0)	No or little time(1.0)	No or little time(1.0)	No or little time(4.0)	No or little time(1.0)	considerable time(3.0)	a small portion of time(2.0)	a small portion of time(3.0)	No or little time(1.0)	Most or all of the time(1.0)	No or little time(1.0)
333	48	60.00%	Female(0.0)	30	Undergraduate(0.0)	Nurse(0.0)	10000-20000(0.0)	Health(0.0)	No(0.0)	Medium(0.0)	No(0.0)	No(0.0)	considerable time(3.0)	considerable time(3.0)	considerable time(3.0)	considerable time(3.0)	a small portion of time(3.0)	a small portion of time(2.0)	a small portion of time(2.0)	a small portion of time(2.0)	a small portion of time(3.0)	a small portion of time(2.0)	a small portion of time(2.0)	a small portion of time(2.0)	a small portion of time(3.0)	a small portion of time(2.0)	a small portion of time(2.0)	No or little time(1.0)	a small portion of time(3.0)	No or little time(1.0)	No or little time(4.0)	a small portion of time(2.0)
334	34	42.50%	Female(0.0)	41	Undergraduate(0.0)	Nurse(0.0)	20000-30000(0.0)	Others(0.0)	No(0.0)	Medium(0.0)	No(0.0)	No(0.0)	considerable time(3.0)	a small portion of time(2.0)	a small portion of time(2.0)	No or little time(1.0)	considerable time(2.0)	No or little time(1.0)	No or little time(1.0)	considerable time(3.0)	considerable time(2.0)	a small portion of time(2.0)	No or little time(1.0)	No or little time(1.0)	Most or all of the time(1.0)	No or little time(1.0)	No or little time(1.0)	considerable time(3.0)	considerable time(2.0)	No or little time(1.0)	a small portion of time(3.0)	No or little time(1.0)
335	30	37.50%	Female(0.0)	32	Undergraduate(0.0)	Nurse(0.0)	20000-30000(0.0)	Health(0.0)	No(0.0)	Medium(0.0)	No(0.0)	No(0.0)	a small portion of time(2.0)	No or little time(1.0)	a small portion of time(2.0)	No or little time(1.0)	considerable time(2.0)	No or little time(1.0)	No or little time(1.0)	No or little time(1.0)	considerable time(2.0)	No or little time(1.0)	No or little time(1.0)	No or little time(1.0)	No or little time(4.0)	No or little time(1.0)	a small portion of time(2.0)	No or little time(1.0)	Most or all of the time(1.0)	No or little time(1.0)	a small portion of time(3.0)	No or little time(1.0)
336	45	56.25%	Female(0.0)	27	Undergraduate(0.0)	Nurse(0.0)	10000-20000(0.0)	Health(0.0)	No(0.0)	High(0.0)	No(0.0)	No(0.0)	a small portion of time(2.0)	a small portion of time(2.0)	considerable time(3.0)	considerable time(3.0)	No or little time(4.0)	No or little time(1.0)	No or little time(1.0)	a small portion of time(2.0)	a small portion of time(3.0)	No or little time(1.0)	a small portion of time(2.0)	No or little time(1.0)	No or little time(4.0)	No or little time(1.0)	considerable time(3.0)	No or little time(1.0)	considerable time(2.0)	considerable time(3.0)	a small portion of time(3.0)	considerable time(3.0)
337	35	43.75%	Female(0.0)	31	Undergraduate(0.0)	Nurse(0.0)	20000-30000(0.0)	Health(0.0)	No(0.0)	High(0.0)	No(0.0)	No(0.0)	No or little time(1.0)	No or little time(1.0)	No or little time(1.0)	No or little time(1.0)	No or little time(4.0)	No or little time(1.0)	No or little time(1.0)	No or little time(1.0)	No or little time(4.0)	No or little time(1.0)	No or little time(1.0)	No or little time(1.0)	No or little time(4.0)	No or little time(1.0)	No or little time(1.0)	No or little time(1.0)	No or little time(4.0)	No or little time(1.0)	No or little time(4.0)	No or little time(1.0)
338	21	26.25%	Male(0.0)	34	Master(0.0)	Doctor(0.0)	20000-30000(0.0)	Health(0.0)	No(0.0)	Low(0.0)	No(0.0)	No(0.0)	a small portion of time(2.0)	No or little time(1.0)	No or little time(1.0)	No or little time(1.0)	Most or all of the time(1.0)	No or little time(1.0)	No or little time(1.0)	No or little time(1.0)	Most or all of the time(1.0)	No or little time(1.0)	No or little time(1.0)	No or little time(1.0)	Most or all of the time(1.0)	No or little time(1.0)	No or little time(1.0)	No or little time(1.0)	Most or all of the time(1.0)	No or little time(1.0)	Most or all of the time(1.0)	No or little time(1.0)
339	38	47.50%	Female(0.0)	36	Undergraduate(0.0)	Nurse(0.0)	20000-30000(0.0)	Health(0.0)	No(0.0)	Medium(0.0)	No(0.0)	Yes(0.0)	a small portion of time(2.0)	No or little time(1.0)	No or little time(1.0)	a small portion of time(2.0)	considerable time(2.0)	a small portion of time(2.0)	a small portion of time(2.0)	considerable time(3.0)	considerable time(2.0)	a small portion of time(2.0)	a small portion of time(2.0)	a small portion of time(2.0)	a small portion of time(3.0)	No or little time(1.0)	No or little time(1.0)	No or little time(1.0)	No or little time(4.0)	No or little time(1.0)	a small portion of time(3.0)	No or little time(1.0)
340	24	30.00%	Female(0.0)	45岁	Undergraduate(0.0)	Nurse(0.0)	10000-20000(0.0)	Health(0.0)	No(0.0)	Low(0.0)	No(0.0)	No(0.0)	a small portion of time(2.0)	No or little time(1.0)	No or little time(1.0)	No or little time(1.0)	considerable time(2.0)	No or little time(1.0)	No or little time(1.0)	No or little time(1.0)	considerable time(2.0)	No or little time(1.0)	No or little time(1.0)	No or little time(1.0)	Most or all of the time(1.0)	No or little time(1.0)	No or little time(1.0)	No or little time(1.0)	Most or all of the time(1.0)	No or little time(1.0)	considerable time(2.0)	No or little time(1.0)
341	23	28.75%	Female(0.0)	34	Undergraduate(0.0)	Nurse(0.0)	10000-20000(0.0)	Health(0.0)	No(0.0)	Extremely low(0.0)	No(0.0)	No(0.0)	No or little time(1.0)	No or little time(1.0)	No or little time(1.0)	No or little time(1.0)	Most or all of the time(1.0)	No or little time(1.0)	No or little time(1.0)	No or little time(1.0)	Most or all of the time(1.0)	No or little time(1.0)	No or little time(1.0)	No or little time(1.0)	No or little time(4.0)	No or little time(1.0)	No or little time(1.0)	No or little time(1.0)	Most or all of the time(1.0)	No or little time(1.0)	Most or all of the time(1.0)	No or little time(1.0)
342	24	30.00%	Male(0.0)	33	Master(0.0)	Doctor(0.0)	20000-30000(0.0)	Health(0.0)	No(0.0)	Low(0.0)	No(0.0)	No(0.0)	No or little time(1.0)	No or little time(1.0)	No or little time(1.0)	No or little time(1.0)	considerable time(2.0)	No or little time(1.0)	No or little time(1.0)	a small portion of time(2.0)	considerable time(2.0)	No or little time(1.0)	No or little time(1.0)	No or little time(1.0)	Most or all of the time(1.0)	No or little time(1.0)	No or little time(1.0)	No or little time(1.0)	considerable time(2.0)	No or little time(1.0)	Most or all of the time(1.0)	No or little time(1.0)
343	37	46.25%	Female(0.0)	27	Undergraduate(0.0)	Nurse(0.0)	10000-20000(0.0)	Health(0.0)	No(0.0)	High(0.0)	No(0.0)	No(0.0)	a small portion of time(2.0)	a small portion of time(2.0)	a small portion of time(2.0)	No or little time(1.0)	No or little time(4.0)	No or little time(1.0)	considerable time(3.0)	considerable time(3.0)	a small portion of time(3.0)	No or little time(1.0)	a small portion of time(2.0)	No or little time(1.0)	considerable time(2.0)	No or little time(1.0)	No or little time(1.0)	a small portion of time(2.0)	Most or all of the time(1.0)	No or little time(1.0)	a small portion of time(3.0)	No or little time(1.0)
344	36	45.00%	Female(0.0)	37	Undergraduate(0.0)	Nurse(0.0)	10000-20000(0.0)	Health(0.0)	No(0.0)	Low(0.0)	No(0.0)	No(0.0)	a small portion of time(2.0)	a small portion of time(2.0)	a small portion of time(2.0)	a small portion of time(2.0)	considerable time(2.0)	No or little time(1.0)	a small portion of time(2.0)	considerable time(3.0)	a small portion of time(3.0)	No or little time(1.0)	No or little time(1.0)	No or little time(1.0)	Most or all of the time(1.0)	No or little time(1.0)	No or little time(1.0)	a small portion of time(2.0)	considerable time(2.0)	a small portion of time(2.0)	a small portion of time(3.0)	a small portion of time(2.0)
345	36	45.00%	Female(0.0)	39	Undergraduate(0.0)	Nurse(0.0)	10000-20000(0.0)	Health(0.0)	No(0.0)	High(0.0)	No(0.0)	No(0.0)	considerable time(3.0)	considerable time(3.0)	a small portion of time(2.0)	No or little time(1.0)	a small portion of time(3.0)	No or little time(1.0)	a small portion of time(2.0)	a small portion of time(2.0)	a small portion of time(3.0)	No or little time(1.0)	No or little time(1.0)	No or little time(1.0)	considerable time(2.0)	No or little time(1.0)	a small portion of time(2.0)	No or little time(1.0)	considerable time(2.0)	No or little time(1.0)	a small portion of time(3.0)	No or little time(1.0)
346	31	38.75%	Female(0.0)	35	Undergraduate(0.0)	Nurse(0.0)	<8000(0.0)	Health(0.0)	No(0.0)	Medium(0.0)	No(0.0)	No(0.0)	No or little time(1.0)	No or little time(1.0)	No or little time(1.0)	No or little time(1.0)	No or little time(4.0)	No or little time(1.0)	No or little time(1.0)	No or little time(1.0)	No or little time(4.0)	No or little time(1.0)	No or little time(1.0)	No or little time(1.0)	No or little time(4.0)	No or little time(1.0)	No or little time(1.0)	No or little time(1.0)	considerable time(2.0)	No or little time(1.0)	considerable time(2.0)	No or little time(1.0)
347	38	47.50%	Female(0.0)	39	Undergraduate(0.0)	Nurse(0.0)	<8000(0.0)	Others(0.0)	No(0.0)	Medium(0.0)	No(0.0)	No(0.0)	considerable time(3.0)	a small portion of time(2.0)	a small portion of time(2.0)	a small portion of time(2.0)	No or little time(4.0)	No or little time(1.0)	a small portion of time(2.0)	a small portion of time(2.0)	No or little time(4.0)	No or little time(1.0)	No or little time(1.0)	No or little time(1.0)	a small portion of time(3.0)	No or little time(1.0)	No or little time(1.0)	No or little time(1.0)	Most or all of the time(1.0)	a small portion of time(2.0)	a small portion of time(3.0)	No or little time(1.0)
348	33	41.25%	Male(0.0)	28	Undergraduate(0.0)	Doctor(0.0)	10000-20000(0.0)	Health(0.0)	No(0.0)	Medium(0.0)	No(0.0)	No(0.0)	a small portion of time(2.0)	No or little time(1.0)	No or little time(1.0)	No or little time(1.0)	Most or all of the time(1.0)	No or little time(1.0)	No or little time(1.0)	No or little time(1.0)	No or little time(4.0)	No or little time(1.0)	No or little time(1.0)	No or little time(1.0)	No or little time(4.0)	No or little time(1.0)	No or little time(1.0)	No or little time(1.0)	No or little time(4.0)	No or little time(1.0)	No or little time(4.0)	No or little time(1.0)
349	29	36.25%	Female(0.0)	24	Undergraduate(0.0)	Nurse(0.0)	<8000(0.0)	Health(0.0)	No(0.0)	Medium(0.0)	No(0.0)	No(0.0)	considerable time(3.0)	a small portion of time(2.0)	a small portion of time(2.0)	No or little time(1.0)	a small portion of time(3.0)	No or little time(1.0)	No or little time(1.0)	No or little time(1.0)	Most or all of the time(1.0)	No or little time(1.0)	No or little time(1.0)	No or little time(1.0)	No or little time(4.0)	No or little time(1.0)	No or little time(1.0)	No or little time(1.0)	Most or all of the time(1.0)	No or little time(1.0)	Most or all of the time(1.0)	No or little time(1.0)
350	42	52.50%	Female(0.0)	31	Undergraduate(0.0)	Nurse(0.0)	10000-20000(0.0)	Health(0.0)	No(0.0)	Medium(0.0)	No(0.0)	No(0.0)	considerable time(3.0)	considerable time(3.0)	considerable time(3.0)	a small portion of time(2.0)	a small portion of time(3.0)	No or little time(1.0)	No or little time(1.0)	a small portion of time(2.0)	a small portion of time(3.0)	a small portion of time(2.0)	a small portion of time(2.0)	No or little time(1.0)	Most or all of the time(1.0)	a small portion of time(2.0)	No or little time(1.0)	a small portion of time(2.0)	considerable time(2.0)	a small portion of time(2.0)	a small portion of time(3.0)	considerable time(3.0)
351	29	36.25%	Female(0.0)	33	Undergraduate(0.0)	Nurse(0.0)	20000-30000(0.0)	Health(0.0)	No(0.0)	High(0.0)	No(0.0)	No(0.0)	a small portion of time(2.0)	No or little time(1.0)	No or little time(1.0)	No or little time(1.0)	considerable time(2.0)	No or little time(1.0)	No or little time(1.0)	considerable time(3.0)	considerable time(2.0)	No or little time(1.0)	a small portion of time(2.0)	No or little time(1.0)	considerable time(2.0)	No or little time(1.0)	No or little time(1.0)	No or little time(1.0)	considerable time(2.0)	No or little time(1.0)	considerable time(2.0)	No or little time(1.0)
352	27	33.75%	Female(0.0)	30	Undergraduate(0.0)	Nurse(0.0)	20000-30000(0.0)	Health(0.0)	No(0.0)	Medium(0.0)	No(0.0)	No(0.0)	a small portion of time(2.0)	a small portion of time(2.0)	No or little time(1.0)	No or little time(1.0)	considerable time(2.0)	No or little time(1.0)	No or little time(1.0)	No or little time(1.0)	Most or all of the time(1.0)	No or little time(1.0)	No or little time(1.0)	No or little time(1.0)	No or little time(4.0)	No or little time(1.0)	No or little time(1.0)	No or little time(1.0)	Most or all of the time(1.0)	a small portion of time(2.0)	Most or all of the time(1.0)	No or little time(1.0)
353	28	35.00%	Male(0.0)	45	Doctor(0.0)	Doctor(0.0)	20000-30000(0.0)	Health(0.0)	No(0.0)	Low(0.0)	No(0.0)	No(0.0)	No or little time(1.0)	No or little time(1.0)	No or little time(1.0)	No or little time(1.0)	Most or all of the time(1.0)	No or little time(1.0)	a small portion of time(2.0)	a small portion of time(2.0)	considerable time(2.0)	No or little time(1.0)	No or little time(1.0)	No or little time(1.0)	Most or all of the time(1.0)	No or little time(1.0)	a small portion of time(2.0)	considerable time(3.0)	a small portion of time(3.0)	No or little time(1.0)	Most or all of the time(1.0)	No or little time(1.0)
354	40	50.00%	Female(0.0)	30	Undergraduate(0.0)	Nurse(0.0)	10000-20000(0.0)	Health(0.0)	No(0.0)	Low(0.0)	No(0.0)	No(0.0)	a small portion of time(2.0)	a small portion of time(2.0)	considerable time(3.0)	a small portion of time(2.0)	considerable time(2.0)	No or little time(1.0)	No or little time(1.0)	No or little time(1.0)	No or little time(4.0)	No or little time(1.0)	No or little time(1.0)	No or little time(1.0)	No or little time(4.0)	No or little time(1.0)	considerable time(3.0)	a small portion of time(2.0)	considerable time(2.0)	a small portion of time(2.0)	a small portion of time(3.0)	a small portion of time(2.0)
355	32	40.00%	Male(0.0)	40	Doctor(0.0)	Doctor(0.0)	20000-30000(0.0)	Health(0.0)	No(0.0)	Low(0.0)	No(0.0)	No(0.0)	No or little time(1.0)	No or little time(1.0)	No or little time(1.0)	No or little time(1.0)	considerable time(2.0)	No or little time(1.0)	a small portion of time(2.0)	a small portion of time(2.0)	considerable time(2.0)	a small portion of time(2.0)	No or little time(1.0)	No or little time(1.0)	considerable time(2.0)	a small portion of time(2.0)	a small portion of time(2.0)	No or little time(1.0)	considerable time(2.0)	No or little time(1.0)	a small portion of time(3.0)	a small portion of time(2.0)
356	24	30.00%	Male(0.0)	43	Doctor(0.0)	Doctor(0.0)	>50000(0.0)	Health(0.0)	No(0.0)	Low(0.0)	No(0.0)	Yes(0.0)	No or little time(1.0)	No or little time(1.0)	No or little time(1.0)	No or little time(1.0)	considerable time(2.0)	No or little time(1.0)	No or little time(1.0)	No or little time(1.0)	considerable time(2.0)	No or little time(1.0)	No or little time(1.0)	No or little time(1.0)	Most or all of the time(1.0)	No or little time(1.0)	No or little time(1.0)	No or little time(1.0)	considerable time(2.0)	No or little time(1.0)	considerable time(2.0)	No or little time(1.0)
357	28	35.00%	Female(0.0)	32	Undergraduate(0.0)	Nurse(0.0)	10000-20000(0.0)	Health(0.0)	No(0.0)	Medium(0.0)	No(0.0)	No(0.0)	a small portion of time(2.0)	a small portion of time(2.0)	a small portion of time(2.0)	No or little time(1.0)	considerable time(2.0)	No or little time(1.0)	No or little time(1.0)	a small portion of time(2.0)	Most or all of the time(1.0)	No or little time(1.0)	a small portion of time(2.0)	No or little time(1.0)	Most or all of the time(1.0)	No or little time(1.0)	No or little time(1.0)	No or little time(1.0)	a small portion of time(3.0)	No or little time(1.0)	Most or all of the time(1.0)	No or little time(1.0)
358	37	46.25%	Female(0.0)	47	Doctor(0.0)	Doctor(0.0)	20000-30000(0.0)	Health(0.0)	No(0.0)	Low(0.0)	No(0.0)	No(0.0)	a small portion of time(2.0)	No or little time(1.0)	a small portion of time(2.0)	No or little time(1.0)	a small portion of time(3.0)	No or little time(1.0)	considerable time(3.0)	considerable time(3.0)	considerable time(2.0)	No or little time(1.0)	a small portion of time(2.0)	a small portion of time(2.0)	Most or all of the time(1.0)	No or little time(1.0)	a small portion of time(2.0)	a small portion of time(2.0)	considerable time(2.0)	No or little time(1.0)	a small portion of time(3.0)	a small portion of time(2.0)
359	32	40.00%	Female(0.0)	28	Undergraduate(0.0)	Nurse(0.0)	10000-20000(0.0)	Health(0.0)	No(0.0)	Medium(0.0)	No(0.0)	No(0.0)	a small portion of time(2.0)	a small portion of time(2.0)	a small portion of time(2.0)	No or little time(1.0)	considerable time(2.0)	No or little time(1.0)	a small portion of time(2.0)	No or little time(1.0)	a small portion of time(3.0)	No or little time(1.0)	a small portion of time(2.0)	No or little time(1.0)	Most or all of the time(1.0)	No or little time(1.0)	a small portion of time(2.0)	No or little time(1.0)	considerable time(2.0)	No or little time(1.0)	considerable time(2.0)	a small portion of time(2.0)
360	41	51.25%	Female(0.0)	31	Undergraduate(0.0)	Nurse(0.0)	10000-20000(0.0)	Health(0.0)	No(0.0)	Medium(0.0)	No(0.0)	No(0.0)	a small portion of time(2.0)	a small portion of time(2.0)	a small portion of time(2.0)	a small portion of time(2.0)	a small portion of time(3.0)	No or little time(1.0)	a small portion of time(2.0)	No or little time(1.0)	a small portion of time(3.0)	a small portion of time(2.0)	a small portion of time(2.0)	No or little time(1.0)	considerable time(2.0)	a small portion of time(2.0)	a small portion of time(2.0)	No or little time(1.0)	a small portion of time(3.0)	a small portion of time(2.0)	No or little time(4.0)	a small portion of time(2.0)
361	26	32.50%	Female(0.0)	25	Undergraduate(0.0)	Nurse(0.0)	<8000(0.0)	Health(0.0)	No(0.0)	Low(0.0)	No(0.0)	No(0.0)	No or little time(1.0)	No or little time(1.0)	No or little time(1.0)	No or little time(1.0)	Most or all of the time(1.0)	No or little time(1.0)	No or little time(1.0)	No or little time(1.0)	considerable time(2.0)	No or little time(1.0)	No or little time(1.0)	No or little time(1.0)	No or little time(4.0)	No or little time(1.0)	No or little time(1.0)	No or little time(1.0)	considerable time(2.0)	No or little time(1.0)	considerable time(2.0)	No or little time(1.0)
362	35	43.75%	Female(0.0)	26	Undergraduate(0.0)	Nurse(0.0)	10000-20000(0.0)	Health(0.0)	No(0.0)	Medium(0.0)	No(0.0)	No(0.0)	No or little time(1.0)	No or little time(1.0)	No or little time(1.0)	No or little time(1.0)	No or little time(4.0)	No or little time(1.0)	No or little time(1.0)	No or little time(1.0)	No or little time(4.0)	No or little time(1.0)	No or little time(1.0)	No or little time(1.0)	No or little time(4.0)	No or little time(1.0)	No or little time(1.0)	No or little time(1.0)	No or little time(4.0)	No or little time(1.0)	No or little time(4.0)	No or little time(1.0)
363	25	31.25%	Female(0.0)	31	Master(0.0)	Doctor(0.0)	20000-30000(0.0)	Health(0.0)	No(0.0)	Low(0.0)	No(0.0)	No(0.0)	a small portion of time(2.0)	a small portion of time(2.0)	a small portion of time(2.0)	No or little time(1.0)	considerable time(2.0)	No or little time(1.0)	No or little time(1.0)	No or little time(1.0)	considerable time(2.0)	No or little time(1.0)	No or little time(1.0)	No or little time(1.0)	Most or all of the time(1.0)	No or little time(1.0)	No or little time(1.0)	No or little time(1.0)	Most or all of the time(1.0)	No or little time(1.0)	Most or all of the time(1.0)	No or little time(1.0)
364	32	40.00%	Female(0.0)	35	Undergraduate(0.0)	Nurse(0.0)	10000-20000(0.0)	Health(0.0)	No(0.0)	Medium(0.0)	No(0.0)	No(0.0)	a small portion of time(2.0)	a small portion of time(2.0)	a small portion of time(2.0)	No or little time(1.0)	considerable time(2.0)	No or little time(1.0)	No or little time(1.0)	a small portion of time(2.0)	considerable time(2.0)	a small portion of time(2.0)	No or little time(1.0)	No or little time(1.0)	No or little time(4.0)	No or little time(1.0)	No or little time(1.0)	No or little time(1.0)	considerable time(2.0)	No or little time(1.0)	considerable time(2.0)	No or little time(1.0)
365	34	42.50%	Female(0.0)	29	Undergraduate(0.0)	Nurse(0.0)	10000-20000(0.0)	Health(0.0)	No(0.0)	Medium(0.0)	No(0.0)	No(0.0)	a small portion of time(2.0)	a small portion of time(2.0)	a small portion of time(2.0)	No or little time(1.0)	considerable time(2.0)	No or little time(1.0)	a small portion of time(2.0)	a small portion of time(2.0)	considerable time(2.0)	a small portion of time(2.0)	a small portion of time(2.0)	No or little time(1.0)	Most or all of the time(1.0)	No or little time(1.0)	No or little time(1.0)	a small portion of time(2.0)	considerable time(2.0)	a small portion of time(2.0)	a small portion of time(3.0)	No or little time(1.0)
366	42	52.50%	Female(0.0)	30	Undergraduate(0.0)	Nurse(0.0)	10000-20000(0.0)	Others(0.0)	No(0.0)	Low(0.0)	No(0.0)	No(0.0)	No or little time(1.0)	No or little time(1.0)	a small portion of time(2.0)	No or little time(1.0)	Most or all of the time(1.0)	No or little time(1.0)	considerable time(3.0)	considerable time(3.0)	a small portion of time(3.0)	a small portion of time(2.0)	No or little time(1.0)	No or little time(1.0)	Most or all of the time(1.0)	considerable time(3.0)	considerable time(3.0)	considerable time(3.0)	No or little time(4.0)	No or little time(1.0)	No or little time(4.0)	considerable time(3.0)
367	35	43.75%	Female(0.0)	29	Undergraduate(0.0)	Nurse(0.0)	<8000(0.0)	Health(0.0)	No(0.0)	High(0.0)	No(0.0)	Yes(0.0)	a small portion of time(2.0)	No or little time(1.0)	No or little time(1.0)	No or little time(1.0)	a small portion of time(3.0)	No or little time(1.0)	a small portion of time(2.0)	a small portion of time(2.0)	No or little time(4.0)	No or little time(1.0)	No or little time(1.0)	No or little time(1.0)	No or little time(4.0)	No or little time(1.0)	No or little time(1.0)	No or little time(1.0)	considerable time(2.0)	a small portion of time(2.0)	a small portion of time(3.0)	No or little time(1.0)
368	26	32.50%	Female(0.0)	31	Undergraduate(0.0)	Nurse(0.0)	10000-20000(0.0)	Others(0.0)	No(0.0)	Medium(0.0)	No(0.0)	No(0.0)	No or little time(1.0)	No or little time(1.0)	No or little time(1.0)	No or little time(1.0)	Most or all of the time(1.0)	No or little time(1.0)	a small portion of time(2.0)	a small portion of time(2.0)	considerable time(2.0)	No or little time(1.0)	a small portion of time(2.0)	No or little time(1.0)	Most or all of the time(1.0)	No or little time(1.0)	No or little time(1.0)	No or little time(1.0)	Most or all of the time(1.0)	No or little time(1.0)	considerable time(2.0)	a small portion of time(2.0)
369	41	51.25%	Female(0.0)	30	Master(0.0)	Doctor(0.0)	<8000(0.0)	Health(0.0)	No(0.0)	Medium(0.0)	No(0.0)	No(0.0)	considerable time(3.0)	considerable time(3.0)	considerable time(3.0)	considerable time(3.0)	No or little time(4.0)	No or little time(1.0)	a small portion of time(2.0)	considerable time(3.0)	a small portion of time(3.0)	a small portion of time(2.0)	No or little time(1.0)	No or little time(1.0)	No or little time(4.0)	No or little time(1.0)	No or little time(1.0)	a small portion of time(2.0)	Most or all of the time(1.0)	No or little time(1.0)	Most or all of the time(1.0)	No or little time(1.0)
370	26	32.50%	Female(0.0)	27	Undergraduate(0.0)	Nurse(0.0)	10000-20000(0.0)	Health(0.0)	No(0.0)	High(0.0)	No(0.0)	No(0.0)	No or little time(1.0)	a small portion of time(2.0)	No or little time(1.0)	No or little time(1.0)	considerable time(2.0)	No or little time(1.0)	No or little time(1.0)	a small portion of time(2.0)	considerable time(2.0)	No or little time(1.0)	No or little time(1.0)	No or little time(1.0)	Most or all of the time(1.0)	No or little time(1.0)	No or little time(1.0)	No or little time(1.0)	considerable time(2.0)	No or little time(1.0)	considerable time(2.0)	No or little time(1.0)
371	38	47.50%	Female(0.0)	25	Undergraduate(0.0)	Nurse(0.0)	10000-20000(0.0)	Health(0.0)	No(0.0)	Medium(0.0)	No(0.0)	No(0.0)	a small portion of time(2.0)	No or little time(1.0)	No or little time(1.0)	No or little time(1.0)	considerable time(2.0)	No or little time(1.0)	considerable time(3.0)	considerable time(3.0)	considerable time(2.0)	a small portion of time(2.0)	considerable time(3.0)	No or little time(1.0)	a small portion of time(3.0)	a small portion of time(2.0)	No or little time(1.0)	No or little time(1.0)	a small portion of time(3.0)	a small portion of time(2.0)	a small portion of time(3.0)	No or little time(1.0)
372	25	31.25%	Female(0.0)	29	Undergraduate(0.0)	Nurse(0.0)	<8000(0.0)	Health(0.0)	No(0.0)	Medium(0.0)	No(0.0)	No(0.0)	No or little time(1.0)	No or little time(1.0)	No or little time(1.0)	No or little time(1.0)	considerable time(2.0)	No or little time(1.0)	No or little time(1.0)	No or little time(1.0)	considerable time(2.0)	No or little time(1.0)	No or little time(1.0)	No or little time(1.0)	considerable time(2.0)	No or little time(1.0)	No or little time(1.0)	No or little time(1.0)	considerable time(2.0)	No or little time(1.0)	considerable time(2.0)	No or little time(1.0)
373	28	35.00%	Female(0.0)	28	Undergraduate(0.0)	Nurse(0.0)	>50000(0.0)	Health(0.0)	No(0.0)	Low(0.0)	No(0.0)	No(0.0)	No or little time(1.0)	No or little time(1.0)	No or little time(1.0)	No or little time(1.0)	Most or all of the time(1.0)	No or little time(1.0)	No or little time(1.0)	No or little time(1.0)	considerable time(2.0)	No or little time(1.0)	a small portion of time(2.0)	No or little time(1.0)	Most or all of the time(1.0)	Most or all of the time(4.0)	No or little time(1.0)	No or little time(1.0)	Most or all of the time(1.0)	No or little time(1.0)	a small portion of time(3.0)	a small portion of time(2.0)
374	41	51.25%	Female(0.0)	26	Master(0.0)	Doctor(0.0)	<8000(0.0)	Health(0.0)	No(0.0)	High(0.0)	No(0.0)	No(0.0)	a small portion of time(2.0)	a small portion of time(2.0)	considerable time(3.0)	considerable time(3.0)	a small portion of time(3.0)	No or little time(1.0)	a small portion of time(2.0)	considerable time(3.0)	a small portion of time(3.0)	a small portion of time(2.0)	No or little time(1.0)	No or little time(1.0)	Most or all of the time(1.0)	No or little time(1.0)	a small portion of time(2.0)	No or little time(1.0)	a small portion of time(3.0)	No or little time(1.0)	No or little time(4.0)	a small portion of time(2.0)
375	30	37.50%	Female(0.0)	25	Undergraduate(0.0)	Nurse(0.0)	<8000(0.0)	Health(0.0)	No(0.0)	Low(0.0)	No(0.0)	No(0.0)	a small portion of time(2.0)	No or little time(1.0)	a small portion of time(2.0)	No or little time(1.0)	considerable time(2.0)	No or little time(1.0)	a small portion of time(2.0)	a small portion of time(2.0)	considerable time(2.0)	a small portion of time(2.0)	No or little time(1.0)	No or little time(1.0)	considerable time(2.0)	No or little time(1.0)	No or little time(1.0)	No or little time(1.0)	considerable time(2.0)	No or little time(1.0)	considerable time(2.0)	No or little time(1.0)
376	34	42.50%	Female(0.0)	36	Undergraduate(0.0)	Nurse(0.0)	10000-20000(0.0)	Others(0.0)	No(0.0)	Medium(0.0)	No(0.0)	No(0.0)	a small portion of time(2.0)	a small portion of time(2.0)	a small portion of time(2.0)	No or little time(1.0)	considerable time(2.0)	No or little time(1.0)	a small portion of time(2.0)	considerable time(3.0)	considerable time(2.0)	No or little time(1.0)	No or little time(1.0)	No or little time(1.0)	Most or all of the time(1.0)	No or little time(1.0)	No or little time(1.0)	a small portion of time(2.0)	a small portion of time(3.0)	No or little time(1.0)	a small portion of time(3.0)	a small portion of time(2.0)
377	30	37.50%	Female(0.0)	36	Undergraduate(0.0)	Nurse(0.0)	20000-30000(0.0)	Health(0.0)	No(0.0)	Low(0.0)	No(0.0)	No(0.0)	a small portion of time(2.0)	a small portion of time(2.0)	a small portion of time(2.0)	No or little time(1.0)	Most or all of the time(1.0)	No or little time(1.0)	No or little time(1.0)	No or little time(1.0)	considerable time(2.0)	a small portion of time(2.0)	No or little time(1.0)	No or little time(1.0)	Most or all of the time(1.0)	No or little time(1.0)	a small portion of time(2.0)	a small portion of time(2.0)	considerable time(2.0)	No or little time(1.0)	a small portion of time(3.0)	No or little time(1.0)
378	33	41.25%	Female(0.0)	48	Undergraduate(0.0)	Nurse(0.0)	10000-20000(0.0)	Health(0.0)	No(0.0)	Medium(0.0)	No(0.0)	No(0.0)	No or little time(1.0)	No or little time(1.0)	No or little time(1.0)	No or little time(1.0)	Most or all of the time(1.0)	No or little time(1.0)	considerable time(3.0)	a small portion of time(2.0)	considerable time(2.0)	a small portion of time(2.0)	a small portion of time(2.0)	No or little time(1.0)	Most or all of the time(1.0)	considerable time(3.0)	No or little time(1.0)	a small portion of time(2.0)	considerable time(2.0)	No or little time(1.0)	a small portion of time(3.0)	a small portion of time(2.0)
379	35	43.75%	Male(0.0)	31	Master(0.0)	Doctor(0.0)	<8000(0.0)	Health(0.0)	No(0.0)	High(0.0)	No(0.0)	No(0.0)	considerable time(3.0)	considerable time(3.0)	a small portion of time(2.0)	a small portion of time(2.0)	a small portion of time(3.0)	No or little time(1.0)	No or little time(1.0)	a small portion of time(2.0)	a small portion of time(3.0)	No or little time(1.0)	No or little time(1.0)	No or little time(1.0)	Most or all of the time(1.0)	No or little time(1.0)	No or little time(1.0)	a small portion of time(2.0)	considerable time(2.0)	No or little time(1.0)	considerable time(2.0)	a small portion of time(2.0)
380	32	40.00%	Female(0.0)	23	Undergraduate(0.0)	Nurse(0.0)	10000-20000(0.0)	Health(0.0)	No(0.0)	High(0.0)	No(0.0)	No(0.0)	a small portion of time(2.0)	a small portion of time(2.0)	a small portion of time(2.0)	No or little time(1.0)	considerable time(2.0)	No or little time(1.0)	No or little time(1.0)	a small portion of time(2.0)	considerable time(2.0)	No or little time(1.0)	No or little time(1.0)	No or little time(1.0)	No or little time(4.0)	No or little time(1.0)	No or little time(1.0)	No or little time(1.0)	considerable time(2.0)	a small portion of time(2.0)	Most or all of the time(1.0)	a small portion of time(2.0)
381	22	27.50%	Female(0.0)	26	Undergraduate(0.0)	Nurse(0.0)	<8000(0.0)	Health(0.0)	No(0.0)	High(0.0)	No(0.0)	No(0.0)	No or little time(1.0)	No or little time(1.0)	No or little time(1.0)	No or little time(1.0)	Most or all of the time(1.0)	No or little time(1.0)	No or little time(1.0)	No or little time(1.0)	Most or all of the time(1.0)	No or little time(1.0)	No or little time(1.0)	No or little time(1.0)	Most or all of the time(1.0)	No or little time(1.0)	a small portion of time(2.0)	No or little time(1.0)	considerable time(2.0)	No or little time(1.0)	Most or all of the time(1.0)	No or little time(1.0)
382	35	43.75%	Female(0.0)	25	Undergraduate(0.0)	Nurse(0.0)	10000-20000(0.0)	Health(0.0)	No(0.0)	High(0.0)	No(0.0)	No(0.0)	a small portion of time(2.0)	a small portion of time(2.0)	a small portion of time(2.0)	No or little time(1.0)	considerable time(2.0)	No or little time(1.0)	No or little time(1.0)	No or little time(1.0)	considerable time(2.0)	considerable time(3.0)	No or little time(1.0)	No or little time(1.0)	No or little time(4.0)	No or little time(1.0)	a small portion of time(2.0)	No or little time(1.0)	a small portion of time(3.0)	No or little time(1.0)	considerable time(2.0)	a small portion of time(2.0)
383	23	28.75%	Female(0.0)	27	Undergraduate(0.0)	Nurse(0.0)	10000-20000(0.0)	Health(0.0)	No(0.0)	Extremely low(0.0)	No(0.0)	No(0.0)	No or little time(1.0)	No or little time(1.0)	No or little time(1.0)	No or little time(1.0)	Most or all of the time(1.0)	No or little time(1.0)	No or little time(1.0)	No or little time(1.0)	Most or all of the time(1.0)	No or little time(1.0)	No or little time(1.0)	No or little time(1.0)	No or little time(4.0)	No or little time(1.0)	No or little time(1.0)	No or little time(1.0)	Most or all of the time(1.0)	No or little time(1.0)	Most or all of the time(1.0)	No or little time(1.0)
384	47	58.75%	Female(0.0)	28	Undergraduate(0.0)	Doctor(0.0)	<8000(0.0)	Health(0.0)	No(0.0)	High(0.0)	No(0.0)	No(0.0)	considerable time(3.0)	No or little time(1.0)	a small portion of time(2.0)	No or little time(1.0)	No or little time(4.0)	No or little time(1.0)	considerable time(3.0)	considerable time(3.0)	No or little time(4.0)	a small portion of time(2.0)	a small portion of time(2.0)	a small portion of time(2.0)	Most or all of the time(1.0)	No or little time(1.0)	considerable time(3.0)	considerable time(3.0)	No or little time(4.0)	No or little time(1.0)	No or little time(4.0)	a small portion of time(2.0)
385	32	40.00%	Female(0.0)	24	Technical secondary school(0.0)	Others(0.0)	<8000(0.0)	Health(0.0)	No(0.0)	Medium(0.0)	No(0.0)	No(0.0)	a small portion of time(2.0)	a small portion of time(2.0)	a small portion of time(2.0)	No or little time(1.0)	considerable time(2.0)	No or little time(1.0)	a small portion of time(2.0)	a small portion of time(2.0)	considerable time(2.0)	No or little time(1.0)	No or little time(1.0)	No or little time(1.0)	Most or all of the time(1.0)	No or little time(1.0)	No or little time(1.0)	a small portion of time(2.0)	considerable time(2.0)	a small portion of time(2.0)	a small portion of time(3.0)	No or little time(1.0)
386	31	38.75%	Female(0.0)	34	Undergraduate(0.0)	Nurse(0.0)	10000-20000(0.0)	Health(0.0)	No(0.0)	High(0.0)	No(0.0)	No(0.0)	a small portion of time(2.0)	a small portion of time(2.0)	No or little time(1.0)	No or little time(1.0)	considerable time(2.0)	No or little time(1.0)	No or little time(1.0)	a small portion of time(2.0)	considerable time(2.0)	No or little time(1.0)	No or little time(1.0)	No or little time(1.0)	Most or all of the time(1.0)	No or little time(1.0)	No or little time(1.0)	a small portion of time(2.0)	considerable time(2.0)	a small portion of time(2.0)	a small portion of time(3.0)	a small portion of time(2.0)
387	29	36.25%	Female(0.0)	31	Undergraduate(0.0)	Nurse(0.0)	<8000(0.0)	Health(0.0)	No(0.0)	High(0.0)	No(0.0)	No(0.0)	No or little time(1.0)	No or little time(1.0)	No or little time(1.0)	No or little time(1.0)	considerable time(2.0)	No or little time(1.0)	No or little time(1.0)	No or little time(1.0)	No or little time(4.0)	No or little time(1.0)	No or little time(1.0)	No or little time(1.0)	considerable time(2.0)	No or little time(1.0)	No or little time(1.0)	a small portion of time(2.0)	considerable time(2.0)	No or little time(1.0)	considerable time(2.0)	a small portion of time(2.0)
388	36	45.00%	Female(0.0)	33	Undergraduate(0.0)	Nurse(0.0)	20000-30000(0.0)	Health(0.0)	No(0.0)	High(0.0)	No(0.0)	No(0.0)	considerable time(3.0)	a small portion of time(2.0)	a small portion of time(2.0)	a small portion of time(2.0)	a small portion of time(3.0)	a small portion of time(2.0)	No or little time(1.0)	No or little time(1.0)	considerable time(2.0)	No or little time(1.0)	No or little time(1.0)	No or little time(1.0)	No or little time(4.0)	No or little time(1.0)	No or little time(1.0)	a small portion of time(2.0)	No or little time(4.0)	No or little time(1.0)	Most or all of the time(1.0)	No or little time(1.0)
389	26	32.50%	Female(0.0)	25	Undergraduate(0.0)	Nurse(0.0)	<8000(0.0)	Health(0.0)	No(0.0)	Medium(0.0)	No(0.0)	No(0.0)	No or little time(1.0)	No or little time(1.0)	No or little time(1.0)	No or little time(1.0)	No or little time(4.0)	No or little time(1.0)	No or little time(1.0)	No or little time(1.0)	Most or all of the time(1.0)	No or little time(1.0)	No or little time(1.0)	No or little time(1.0)	No or little time(4.0)	No or little time(1.0)	No or little time(1.0)	No or little time(1.0)	Most or all of the time(1.0)	No or little time(1.0)	Most or all of the time(1.0)	No or little time(1.0)
390	30	37.50%	Female(0.0)	29	Undergraduate(0.0)	Nurse(0.0)	20000-30000(0.0)	Others(0.0)	No(0.0)	High(0.0)	No(0.0)	No(0.0)	a small portion of time(2.0)	No or little time(1.0)	No or little time(1.0)	No or little time(1.0)	considerable time(2.0)	No or little time(1.0)	No or little time(1.0)	considerable time(3.0)	considerable time(2.0)	a small portion of time(2.0)	No or little time(1.0)	No or little time(1.0)	Most or all of the time(1.0)	No or little time(1.0)	No or little time(1.0)	a small portion of time(2.0)	considerable time(2.0)	a small portion of time(2.0)	considerable time(2.0)	No or little time(1.0)
391	32	40.00%	Female(0.0)	46	Undergraduate(0.0)	Nurse(0.0)	<8000(0.0)	Health(0.0)	No(0.0)	High(0.0)	No(0.0)	No(0.0)	a small portion of time(2.0)	No or little time(1.0)	No or little time(1.0)	No or little time(1.0)	No or little time(4.0)	No or little time(1.0)	No or little time(1.0)	No or little time(1.0)	considerable time(2.0)	No or little time(1.0)	No or little time(1.0)	No or little time(1.0)	No or little time(4.0)	No or little time(1.0)	No or little time(1.0)	No or little time(1.0)	No or little time(4.0)	No or little time(1.0)	considerable time(2.0)	No or little time(1.0)
392	37	46.25%	Female(0.0)	29	Undergraduate(0.0)	Nurse(0.0)	10000-20000(0.0)	Health(0.0)	No(0.0)	Low(0.0)	No(0.0)	No(0.0)	considerable time(3.0)	No or little time(1.0)	a small portion of time(2.0)	No or little time(1.0)	a small portion of time(3.0)	No or little time(1.0)	considerable time(3.0)	considerable time(3.0)	No or little time(4.0)	No or little time(1.0)	No or little time(1.0)	No or little time(1.0)	Most or all of the time(1.0)	No or little time(1.0)	No or little time(1.0)	considerable time(3.0)	a small portion of time(3.0)	No or little time(1.0)	considerable time(2.0)	No or little time(1.0)
393	42	52.50%	Female(0.0)	42	Undergraduate(0.0)	Nurse(0.0)	10000-20000(0.0)	Others(0.0)	No(0.0)	High(0.0)	No(0.0)	No(0.0)	a small portion of time(2.0)	a small portion of time(2.0)	a small portion of time(2.0)	a small portion of time(2.0)	a small portion of time(3.0)	No or little time(1.0)	considerable time(3.0)	Most or all of the time(4.0)	considerable time(2.0)	No or little time(1.0)	No or little time(1.0)	No or little time(1.0)	considerable time(2.0)	considerable time(3.0)	a small portion of time(2.0)	No or little time(1.0)	a small portion of time(3.0)	No or little time(1.0)	a small portion of time(3.0)	considerable time(3.0)
394	24	30.00%	Female(0.0)	30	Technical secondary school(0.0)	Nurse(0.0)	<8000(0.0)	Health(0.0)	No(0.0)	Low(0.0)	No(0.0)	No(0.0)	No or little time(1.0)	No or little time(1.0)	No or little time(1.0)	No or little time(1.0)	Most or all of the time(1.0)	No or little time(1.0)	considerable time(3.0)	No or little time(1.0)	considerable time(2.0)	No or little time(1.0)	No or little time(1.0)	No or little time(1.0)	Most or all of the time(1.0)	No or little time(1.0)	No or little time(1.0)	No or little time(1.0)	considerable time(2.0)	No or little time(1.0)	Most or all of the time(1.0)	No or little time(1.0)
395	23	28.75%	Female(0.0)	27	Undergraduate(0.0)	Nurse(0.0)	<8000(0.0)	Health(0.0)	No(0.0)	Medium(0.0)	No(0.0)	No(0.0)	No or little time(1.0)	No or little time(1.0)	No or little time(1.0)	No or little time(1.0)	Most or all of the time(1.0)	No or little time(1.0)	No or little time(1.0)	No or little time(1.0)	considerable time(2.0)	No or little time(1.0)	No or little time(1.0)	No or little time(1.0)	Most or all of the time(1.0)	No or little time(1.0)	No or little time(1.0)	No or little time(1.0)	considerable time(2.0)	No or little time(1.0)	considerable time(2.0)	No or little time(1.0)
396	38	47.50%	Female(0.0)	34	Undergraduate(0.0)	Doctor(0.0)	10000-20000(0.0)	Health(0.0)	No(0.0)	Medium(0.0)	No(0.0)	No(0.0)	a small portion of time(2.0)	a small portion of time(2.0)	a small portion of time(2.0)	a small portion of time(2.0)	a small portion of time(3.0)	a small portion of time(2.0)	No or little time(1.0)	a small portion of time(2.0)	considerable time(2.0)	a small portion of time(2.0)	No or little time(1.0)	No or little time(1.0)	considerable time(2.0)	No or little time(1.0)	a small portion of time(2.0)	a small portion of time(2.0)	considerable time(2.0)	No or little time(1.0)	a small portion of time(3.0)	considerable time(3.0)
397	23	28.75%	Female(0.0)	35	Undergraduate(0.0)	Nurse(0.0)	20000-30000(0.0)	Health(0.0)	No(0.0)	Low(0.0)	No(0.0)	No(0.0)	No or little time(1.0)	No or little time(1.0)	No or little time(1.0)	No or little time(1.0)	Most or all of the time(1.0)	No or little time(1.0)	No or little time(1.0)	No or little time(1.0)	considerable time(2.0)	No or little time(1.0)	No or little time(1.0)	No or little time(1.0)	Most or all of the time(1.0)	No or little time(1.0)	No or little time(1.0)	No or little time(1.0)	a small portion of time(3.0)	No or little time(1.0)	Most or all of the time(1.0)	No or little time(1.0)
398	31	38.75%	Female(0.0)	33	Doctor(0.0)	Doctor(0.0)	10000-20000(0.0)	Health(0.0)	No(0.0)	Medium(0.0)	No(0.0)	No(0.0)	a small portion of time(2.0)	a small portion of time(2.0)	a small portion of time(2.0)	No or little time(1.0)	considerable time(2.0)	No or little time(1.0)	No or little time(1.0)	a small portion of time(2.0)	considerable time(2.0)	No or little time(1.0)	No or little time(1.0)	No or little time(1.0)	No or little time(4.0)	No or little time(1.0)	a small portion of time(2.0)	No or little time(1.0)	Most or all of the time(1.0)	No or little time(1.0)	considerable time(2.0)	No or little time(1.0)
399	33	41.25%	Female(0.0)	28	Undergraduate(0.0)	Nurse(0.0)	10000-20000(0.0)	Health(0.0)	No(0.0)	Low(0.0)	No(0.0)	No(0.0)	a small portion of time(2.0)	No or little time(1.0)	No or little time(1.0)	No or little time(1.0)	Most or all of the time(1.0)	No or little time(1.0)	a small portion of time(2.0)	a small portion of time(2.0)	considerable time(2.0)	No or little time(1.0)	a small portion of time(2.0)	a small portion of time(2.0)	Most or all of the time(1.0)	No or little time(1.0)	a small portion of time(2.0)	No or little time(1.0)	No or little time(4.0)	No or little time(1.0)	a small portion of time(3.0)	a small portion of time(2.0)
400	23	28.75%	Female(0.0)	30	Undergraduate(0.0)	Others(0.0)	20000-30000(0.0)	Health(0.0)	No(0.0)	Low(0.0)	No(0.0)	No(0.0)	No or little time(1.0)	No or little time(1.0)	No or little time(1.0)	No or little time(1.0)	considerable time(2.0)	No or little time(1.0)	No or little time(1.0)	No or little time(1.0)	Most or all of the time(1.0)	No or little time(1.0)	No or little time(1.0)	No or little time(1.0)	Most or all of the time(1.0)	No or little time(1.0)	No or little time(1.0)	No or little time(1.0)	considerable time(2.0)	No or little time(1.0)	considerable time(2.0)	No or little time(1.0)
401	38	47.50%	Female(0.0)	29	Undergraduate(0.0)	Nurse(0.0)	10000-20000(0.0)	Health(0.0)	No(0.0)	Medium(0.0)	No(0.0)	No(0.0)	a small portion of time(2.0)	a small portion of time(2.0)	a small portion of time(2.0)	a small portion of time(2.0)	considerable time(2.0)	No or little time(1.0)	a small portion of time(2.0)	a small portion of time(2.0)	considerable time(2.0)	No or little time(1.0)	a small portion of time(2.0)	a small portion of time(2.0)	considerable time(2.0)	a small portion of time(2.0)	a small portion of time(2.0)	a small portion of time(2.0)	considerable time(2.0)	a small portion of time(2.0)	considerable time(2.0)	a small portion of time(2.0)
402	26	32.50%	Female(0.0)	47	Junior(0.0)	Others(0.0)	<8000(0.0)	Health(0.0)	No(0.0)	Medium(0.0)	No(0.0)	No(0.0)	considerable time(3.0)	No or little time(1.0)	a small portion of time(2.0)	No or little time(1.0)	considerable time(2.0)	No or little time(1.0)	No or little time(1.0)	No or little time(1.0)	considerable time(2.0)	No or little time(1.0)	No or little time(1.0)	No or little time(1.0)	Most or all of the time(1.0)	No or little time(1.0)	No or little time(1.0)	No or little time(1.0)	considerable time(2.0)	No or little time(1.0)	Most or all of the time(1.0)	No or little time(1.0)
403	22	27.50%	Female(0.0)	34	Undergraduate(0.0)	Nurse(0.0)	10000-20000(0.0)	Health(0.0)	No(0.0)	Low(0.0)	No(0.0)	No(0.0)	No or little time(1.0)	No or little time(1.0)	No or little time(1.0)	No or little time(1.0)	Most or all of the time(1.0)	No or little time(1.0)	No or little time(1.0)	No or little time(1.0)	considerable time(2.0)	No or little time(1.0)	No or little time(1.0)	No or little time(1.0)	Most or all of the time(1.0)	No or little time(1.0)	No or little time(1.0)	No or little time(1.0)	Most or all of the time(1.0)	No or little time(1.0)	considerable time(2.0)	No or little time(1.0)
404	29	36.25%	Female(0.0)	40	Undergraduate(0.0)	Nurse(0.0)	20000-30000(0.0)	Health(0.0)	No(0.0)	High(0.0)	No(0.0)	No(0.0)	a small portion of time(2.0)	No or little time(1.0)	No or little time(1.0)	No or little time(1.0)	Most or all of the time(1.0)	No or little time(1.0)	No or little time(1.0)	No or little time(1.0)	considerable time(2.0)	No or little time(1.0)	No or little time(1.0)	No or little time(1.0)	Most or all of the time(1.0)	Most or all of the time(4.0)	considerable time(3.0)	No or little time(1.0)	considerable time(2.0)	No or little time(1.0)	considerable time(2.0)	No or little time(1.0)
405	32	40.00%	Female(0.0)	30	Undergraduate(0.0)	Nurse(0.0)	<8000(0.0)	Health(0.0)	No(0.0)	High(0.0)	No(0.0)	No(0.0)	considerable time(3.0)	considerable time(3.0)	a small portion of time(2.0)	No or little time(1.0)	a small portion of time(3.0)	No or little time(1.0)	a small portion of time(2.0)	a small portion of time(2.0)	considerable time(2.0)	a small portion of time(2.0)	No or little time(1.0)	No or little time(1.0)	Most or all of the time(1.0)	No or little time(1.0)	No or little time(1.0)	No or little time(1.0)	Most or all of the time(1.0)	No or little time(1.0)	considerable time(2.0)	No or little time(1.0)
406	26	32.50%	Female(0.0)	26	Undergraduate(0.0)	Nurse(0.0)	10000-20000(0.0)	Health(0.0)	No(0.0)	Medium(0.0)	No(0.0)	No(0.0)	No or little time(1.0)	No or little time(1.0)	No or little time(1.0)	No or little time(1.0)	Most or all of the time(1.0)	No or little time(1.0)	No or little time(1.0)	No or little time(1.0)	Most or all of the time(1.0)	a small portion of time(2.0)	a small portion of time(2.0)	No or little time(1.0)	No or little time(4.0)	No or little time(1.0)	No or little time(1.0)	a small portion of time(2.0)	Most or all of the time(1.0)	No or little time(1.0)	Most or all of the time(1.0)	No or little time(1.0)
407	26	32.50%	Female(0.0)	46	Undergraduate(0.0)	Nurse(0.0)	20000-30000(0.0)	Health(0.0)	No(0.0)	Medium(0.0)	No(0.0)	No(0.0)	No or little time(1.0)	No or little time(1.0)	No or little time(1.0)	No or little time(1.0)	considerable time(2.0)	No or little time(1.0)	a small portion of time(2.0)	a small portion of time(2.0)	Most or all of the time(1.0)	No or little time(1.0)	No or little time(1.0)	No or little time(1.0)	Most or all of the time(1.0)	No or little time(1.0)	a small portion of time(2.0)	No or little time(1.0)	considerable time(2.0)	No or little time(1.0)	Most or all of the time(1.0)	a small portion of time(2.0)
408	42	52.50%	Female(0.0)	39	Undergraduate(0.0)	Nurse(0.0)	20000-30000(0.0)	Health(0.0)	No(0.0)	Medium(0.0)	No(0.0)	No(0.0)	considerable time(3.0)	a small portion of time(2.0)	a small portion of time(2.0)	a small portion of time(2.0)	No or little time(4.0)	No or little time(1.0)	considerable time(3.0)	a small portion of time(2.0)	a small portion of time(3.0)	No or little time(1.0)	a small portion of time(2.0)	No or little time(1.0)	Most or all of the time(1.0)	considerable time(3.0)	No or little time(1.0)	a small portion of time(2.0)	a small portion of time(3.0)	No or little time(1.0)	a small portion of time(3.0)	a small portion of time(2.0)
409	27	33.75%	Female(0.0)	32岁	Undergraduate(0.0)	Nurse(0.0)	<8000(0.0)	Health(0.0)	No(0.0)	Low(0.0)	No(0.0)	No(0.0)	a small portion of time(2.0)	No or little time(1.0)	a small portion of time(2.0)	No or little time(1.0)	considerable time(2.0)	No or little time(1.0)	No or little time(1.0)	a small portion of time(2.0)	considerable time(2.0)	No or little time(1.0)	No or little time(1.0)	No or little time(1.0)	Most or all of the time(1.0)	No or little time(1.0)	No or little time(1.0)	No or little time(1.0)	Most or all of the time(1.0)	No or little time(1.0)	considerable time(2.0)	a small portion of time(2.0)
410	33	41.25%	Female(0.0)	32	Undergraduate(0.0)	Nurse(0.0)	10000-20000(0.0)	Others(0.0)	No(0.0)	High(0.0)	No(0.0)	No(0.0)	considerable time(3.0)	a small portion of time(2.0)	a small portion of time(2.0)	a small portion of time(2.0)	a small portion of time(3.0)	No or little time(1.0)	No or little time(1.0)	a small portion of time(2.0)	considerable time(2.0)	No or little time(1.0)	No or little time(1.0)	No or little time(1.0)	Most or all of the time(1.0)	No or little time(1.0)	No or little time(1.0)	considerable time(3.0)	Most or all of the time(1.0)	No or little time(1.0)	considerable time(2.0)	a small portion of time(2.0)
411	32	40.00%	Female(0.0)	30	Undergraduate(0.0)	Nurse(0.0)	<8000(0.0)	Others(0.0)	No(0.0)	Extremely low(0.0)	No(0.0)	No(0.0)	a small portion of time(2.0)	No or little time(1.0)	No or little time(1.0)	No or little time(1.0)	considerable time(2.0)	No or little time(1.0)	a small portion of time(2.0)	a small portion of time(2.0)	considerable time(2.0)	a small portion of time(2.0)	No or little time(1.0)	No or little time(1.0)	Most or all of the time(1.0)	a small portion of time(2.0)	No or little time(1.0)	a small portion of time(2.0)	considerable time(2.0)	No or little time(1.0)	a small portion of time(3.0)	a small portion of time(2.0)
412	20	25.00%	Female(0.0)	26	Undergraduate(0.0)	Nurse(0.0)	10000-20000(0.0)	Health(0.0)	No(0.0)	Medium(0.0)	No(0.0)	No(0.0)	No or little time(1.0)	No or little time(1.0)	No or little time(1.0)	No or little time(1.0)	Most or all of the time(1.0)	No or little time(1.0)	No or little time(1.0)	No or little time(1.0)	Most or all of the time(1.0)	No or little time(1.0)	No or little time(1.0)	No or little time(1.0)	Most or all of the time(1.0)	No or little time(1.0)	No or little time(1.0)	No or little time(1.0)	Most or all of the time(1.0)	No or little time(1.0)	Most or all of the time(1.0)	No or little time(1.0)
413	43	53.75%	Female(0.0)	31	Undergraduate(0.0)	Nurse(0.0)	10000-20000(0.0)	Health(0.0)	No(0.0)	Low(0.0)	No(0.0)	No(0.0)	considerable time(3.0)	a small portion of time(2.0)	considerable time(3.0)	considerable time(3.0)	considerable time(2.0)	a small portion of time(2.0)	considerable time(3.0)	considerable time(3.0)	a small portion of time(3.0)	a small portion of time(2.0)	a small portion of time(2.0)	No or little time(1.0)	Most or all of the time(1.0)	No or little time(1.0)	a small portion of time(2.0)	No or little time(1.0)	a small portion of time(3.0)	a small portion of time(2.0)	considerable time(2.0)	a small portion of time(2.0)
414	24	30.00%	Female(0.0)	27	Undergraduate(0.0)	Nurse(0.0)	>50000(0.0)	Health(0.0)	No(0.0)	High(0.0)	No(0.0)	Yes(0.0)	No or little time(1.0)	No or little time(1.0)	No or little time(1.0)	No or little time(1.0)	Most or all of the time(1.0)	No or little time(1.0)	No or little time(1.0)	No or little time(1.0)	Most or all of the time(1.0)	No or little time(1.0)	No or little time(1.0)	No or little time(1.0)	Most or all of the time(1.0)	No or little time(1.0)	a small portion of time(2.0)	No or little time(1.0)	considerable time(2.0)	a small portion of time(2.0)	considerable time(2.0)	No or little time(1.0)
415	29	36.25%	Female(0.0)	31	Undergraduate(0.0)	Nurse(0.0)	<8000(0.0)	Health(0.0)	No(0.0)	High(0.0)	No(0.0)	No(0.0)	a small portion of time(2.0)	No or little time(1.0)	No or little time(1.0)	No or little time(1.0)	Most or all of the time(1.0)	No or little time(1.0)	No or little time(1.0)	a small portion of time(2.0)	Most or all of the time(1.0)	No or little time(1.0)	No or little time(1.0)	No or little time(1.0)	No or little time(4.0)	No or little time(1.0)	No or little time(1.0)	a small portion of time(2.0)	Most or all of the time(1.0)	a small portion of time(2.0)	considerable time(2.0)	a small portion of time(2.0)
416	24	30.00%	Female(0.0)	29	Undergraduate(0.0)	Nurse(0.0)	10000-20000(0.0)	Health(0.0)	No(0.0)	Extremely low(0.0)	No(0.0)	No(0.0)	No or little time(1.0)	No or little time(1.0)	No or little time(1.0)	No or little time(1.0)	Most or all of the time(1.0)	No or little time(1.0)	a small portion of time(2.0)	No or little time(1.0)	Most or all of the time(1.0)	No or little time(1.0)	No or little time(1.0)	No or little time(1.0)	Most or all of the time(1.0)	No or little time(1.0)	No or little time(1.0)	a small portion of time(2.0)	Most or all of the time(1.0)	No or little time(1.0)	considerable time(2.0)	a small portion of time(2.0)
417	21	26.25%	Female(0.0)	44	Undergraduate(0.0)	Nurse(0.0)	20000-30000(0.0)	Health(0.0)	No(0.0)	Low(0.0)	No(0.0)	No(0.0)	No or little time(1.0)	No or little time(1.0)	No or little time(1.0)	No or little time(1.0)	Most or all of the time(1.0)	No or little time(1.0)	No or little time(1.0)	a small portion of time(2.0)	Most or all of the time(1.0)	No or little time(1.0)	No or little time(1.0)	No or little time(1.0)	Most or all of the time(1.0)	No or little time(1.0)	No or little time(1.0)	No or little time(1.0)	Most or all of the time(1.0)	No or little time(1.0)	Most or all of the time(1.0)	No or little time(1.0)
418	34	42.50%	Female(0.0)	31	Undergraduate(0.0)	Nurse(0.0)	10000-20000(0.0)	Health(0.0)	No(0.0)	High(0.0)	No(0.0)	No(0.0)	a small portion of time(2.0)	a small portion of time(2.0)	a small portion of time(2.0)	No or little time(1.0)	considerable time(2.0)	a small portion of time(2.0)	a small portion of time(2.0)	a small portion of time(2.0)	considerable time(2.0)	No or little time(1.0)	No or little time(1.0)	No or little time(1.0)	considerable time(2.0)	No or little time(1.0)	No or little time(1.0)	No or little time(1.0)	Most or all of the time(1.0)	considerable time(3.0)	a small portion of time(3.0)	a small portion of time(2.0)
419	20	25.00%	Female(0.0)	39	Undergraduate(0.0)	Nurse(0.0)	<8000(0.0)	Health(0.0)	No(0.0)	Low(0.0)	No(0.0)	No(0.0)	No or little time(1.0)	No or little time(1.0)	No or little time(1.0)	No or little time(1.0)	Most or all of the time(1.0)	No or little time(1.0)	No or little time(1.0)	No or little time(1.0)	Most or all of the time(1.0)	No or little time(1.0)	No or little time(1.0)	No or little time(1.0)	Most or all of the time(1.0)	No or little time(1.0)	No or little time(1.0)	No or little time(1.0)	Most or all of the time(1.0)	No or little time(1.0)	Most or all of the time(1.0)	No or little time(1.0)
420	25	31.25%	Female(0.0)	37	Undergraduate(0.0)	Nurse(0.0)	20000-30000(0.0)	Health(0.0)	No(0.0)	Low(0.0)	No(0.0)	No(0.0)	a small portion of time(2.0)	No or little time(1.0)	No or little time(1.0)	No or little time(1.0)	considerable time(2.0)	No or little time(1.0)	No or little time(1.0)	No or little time(1.0)	considerable time(2.0)	No or little time(1.0)	No or little time(1.0)	No or little time(1.0)	Most or all of the time(1.0)	No or little time(1.0)	No or little time(1.0)	No or little time(1.0)	Most or all of the time(1.0)	No or little time(1.0)	considerable time(2.0)	a small portion of time(2.0)
421	39	48.75%	Female(0.0)	32	Undergraduate(0.0)	Nurse(0.0)	10000-20000(0.0)	Health(0.0)	No(0.0)	Medium(0.0)	No(0.0)	No(0.0)	a small portion of time(2.0)	a small portion of time(2.0)	a small portion of time(2.0)	a small portion of time(2.0)	considerable time(2.0)	No or little time(1.0)	considerable time(3.0)	a small portion of time(2.0)	a small portion of time(3.0)	considerable time(3.0)	No or little time(1.0)	No or little time(1.0)	Most or all of the time(1.0)	No or little time(1.0)	No or little time(1.0)	a small portion of time(2.0)	a small portion of time(3.0)	a small portion of time(2.0)	a small portion of time(3.0)	a small portion of time(2.0)
422	24	30.00%	Female(0.0)	32	Undergraduate(0.0)	Nurse(0.0)	<8000(0.0)	Health(0.0)	No(0.0)	High(0.0)	No(0.0)	No(0.0)	No or little time(1.0)	No or little time(1.0)	No or little time(1.0)	No or little time(1.0)	Most or all of the time(1.0)	No or little time(1.0)	No or little time(1.0)	No or little time(1.0)	Most or all of the time(1.0)	No or little time(1.0)	No or little time(1.0)	No or little time(1.0)	No or little time(4.0)	No or little time(1.0)	No or little time(1.0)	No or little time(1.0)	considerable time(2.0)	No or little time(1.0)	Most or all of the time(1.0)	No or little time(1.0)
423	20	25.00%	Female(0.0)	26	Undergraduate(0.0)	Nurse(0.0)	10000-20000(0.0)	Health(0.0)	No(0.0)	Low(0.0)	No(0.0)	No(0.0)	No or little time(1.0)	No or little time(1.0)	No or little time(1.0)	No or little time(1.0)	Most or all of the time(1.0)	No or little time(1.0)	No or little time(1.0)	No or little time(1.0)	Most or all of the time(1.0)	No or little time(1.0)	No or little time(1.0)	No or little time(1.0)	Most or all of the time(1.0)	No or little time(1.0)	No or little time(1.0)	No or little time(1.0)	Most or all of the time(1.0)	No or little time(1.0)	Most or all of the time(1.0)	No or little time(1.0)
424	31	38.75%	Female(0.0)	31	Undergraduate(0.0)	Nurse(0.0)	20000-30000(0.0)	Health(0.0)	No(0.0)	Low(0.0)	No(0.0)	No(0.0)	No or little time(1.0)	No or little time(1.0)	No or little time(1.0)	No or little time(1.0)	No or little time(4.0)	No or little time(1.0)	a small portion of time(2.0)	No or little time(1.0)	No or little time(4.0)	No or little time(1.0)	No or little time(1.0)	No or little time(1.0)	No or little time(4.0)	No or little time(1.0)	No or little time(1.0)	No or little time(1.0)	Most or all of the time(1.0)	No or little time(1.0)	considerable time(2.0)	No or little time(1.0)
425	29	36.25%	Female(0.0)	52	Technical secondary school(0.0)	Nurse(0.0)	10000-20000(0.0)	Health(0.0)	No(0.0)	Medium(0.0)	No(0.0)	No(0.0)	a small portion of time(2.0)	a small portion of time(2.0)	No or little time(1.0)	No or little time(1.0)	considerable time(2.0)	No or little time(1.0)	a small portion of time(2.0)	considerable time(3.0)	considerable time(2.0)	a small portion of time(2.0)	No or little time(1.0)	No or little time(1.0)	considerable time(2.0)	No or little time(1.0)	No or little time(1.0)	No or little time(1.0)	Most or all of the time(1.0)	No or little time(1.0)	Most or all of the time(1.0)	No or little time(1.0)
426	34	42.50%	Male(0.0)	25	Undergraduate(0.0)	Nurse(0.0)	<8000(0.0)	Health(0.0)	No(0.0)	Medium(0.0)	No(0.0)	No(0.0)	a small portion of time(2.0)	a small portion of time(2.0)	a small portion of time(2.0)	No or little time(1.0)	considerable time(2.0)	No or little time(1.0)	No or little time(1.0)	a small portion of time(2.0)	considerable time(2.0)	a small portion of time(2.0)	No or little time(1.0)	No or little time(1.0)	No or little time(4.0)	No or little time(1.0)	No or little time(1.0)	No or little time(1.0)	considerable time(2.0)	No or little time(1.0)	a small portion of time(3.0)	a small portion of time(2.0)
427	26	32.50%	Female(0.0)	26	Undergraduate(0.0)	Nurse(0.0)	20000-30000(0.0)	Health(0.0)	No(0.0)	Medium(0.0)	No(0.0)	No(0.0)	a small portion of time(2.0)	No or little time(1.0)	No or little time(1.0)	No or little time(1.0)	considerable time(2.0)	No or little time(1.0)	No or little time(1.0)	a small portion of time(2.0)	considerable time(2.0)	No or little time(1.0)	No or little time(1.0)	No or little time(1.0)	Most or all of the time(1.0)	No or little time(1.0)	No or little time(1.0)	No or little time(1.0)	considerable time(2.0)	No or little time(1.0)	Most or all of the time(1.0)	a small portion of time(2.0)
428	47	58.75%	Female(0.0)	31	Master(0.0)	Doctor(0.0)	<8000(0.0)	Health(0.0)	No(0.0)	Medium(0.0)	No(0.0)	No(0.0)	a small portion of time(2.0)	a small portion of time(2.0)	a small portion of time(2.0)	a small portion of time(2.0)	considerable time(2.0)	a small portion of time(2.0)	considerable time(3.0)	considerable time(3.0)	considerable time(2.0)	a small portion of time(2.0)	a small portion of time(2.0)	a small portion of time(2.0)	considerable time(2.0)	a small portion of time(2.0)	considerable time(3.0)	considerable time(3.0)	considerable time(2.0)	considerable time(3.0)	a small portion of time(3.0)	considerable time(3.0)
429	24	30.00%	Female(0.0)	30	Undergraduate(0.0)	Nurse(0.0)	20000-30000(0.0)	Health(0.0)	No(0.0)	High(0.0)	No(0.0)	No(0.0)	a small portion of time(2.0)	No or little time(1.0)	No or little time(1.0)	No or little time(1.0)	Most or all of the time(1.0)	No or little time(1.0)	No or little time(1.0)	No or little time(1.0)	Most or all of the time(1.0)	No or little time(1.0)	No or little time(1.0)	No or little time(1.0)	No or little time(4.0)	No or little time(1.0)	No or little time(1.0)	No or little time(1.0)	Most or all of the time(1.0)	No or little time(1.0)	Most or all of the time(1.0)	No or little time(1.0)
430	30	37.50%	Female(0.0)	30	Undergraduate(0.0)	Nurse(0.0)	10000-20000(0.0)	Health(0.0)	No(0.0)	High(0.0)	No(0.0)	No(0.0)	considerable time(3.0)	No or little time(1.0)	No or little time(1.0)	No or little time(1.0)	Most or all of the time(1.0)	No or little time(1.0)	No or little time(1.0)	a small portion of time(2.0)	considerable time(2.0)	No or little time(1.0)	No or little time(1.0)	No or little time(1.0)	considerable time(2.0)	No or little time(1.0)	considerable time(3.0)	a small portion of time(2.0)	considerable time(2.0)	No or little time(1.0)	considerable time(2.0)	No or little time(1.0)
431	27	33.75%	Female(0.0)	27	Undergraduate(0.0)	Nurse(0.0)	<8000(0.0)	Health(0.0)	No(0.0)	Medium(0.0)	No(0.0)	No(0.0)	a small portion of time(2.0)	No or little time(1.0)	No or little time(1.0)	No or little time(1.0)	Most or all of the time(1.0)	No or little time(1.0)	No or little time(1.0)	considerable time(3.0)	Most or all of the time(1.0)	a small portion of time(2.0)	No or little time(1.0)	No or little time(1.0)	Most or all of the time(1.0)	No or little time(1.0)	No or little time(1.0)	No or little time(1.0)	Most or all of the time(1.0)	No or little time(1.0)	a small portion of time(3.0)	a small portion of time(2.0)
432	35	43.75%	Female(0.0)	35	Undergraduate(0.0)	Nurse(0.0)	20000-30000(0.0)	Health(0.0)	No(0.0)	Medium(0.0)	No(0.0)	No(0.0)	a small portion of time(2.0)	a small portion of time(2.0)	a small portion of time(2.0)	No or little time(1.0)	considerable time(2.0)	No or little time(1.0)	a small portion of time(2.0)	a small portion of time(2.0)	considerable time(2.0)	a small portion of time(2.0)	No or little time(1.0)	No or little time(1.0)	Most or all of the time(1.0)	a small portion of time(2.0)	No or little time(1.0)	a small portion of time(2.0)	a small portion of time(3.0)	No or little time(1.0)	No or little time(4.0)	No or little time(1.0)
433	23	28.75%	Female(0.0)	24	Undergraduate(0.0)	Nurse(0.0)	<8000(0.0)	Health(0.0)	No(0.0)	High(0.0)	No(0.0)	No(0.0)	No or little time(1.0)	No or little time(1.0)	No or little time(1.0)	No or little time(1.0)	Most or all of the time(1.0)	No or little time(1.0)	No or little time(1.0)	No or little time(1.0)	Most or all of the time(1.0)	No or little time(1.0)	No or little time(1.0)	No or little time(1.0)	No or little time(4.0)	No or little time(1.0)	No or little time(1.0)	No or little time(1.0)	Most or all of the time(1.0)	No or little time(1.0)	Most or all of the time(1.0)	No or little time(1.0)
434	22	27.50%	Female(0.0)	50	Junior(0.0)	Nurse(0.0)	<8000(0.0)	Health(0.0)	No(0.0)	Low(0.0)	No(0.0)	No(0.0)	No or little time(1.0)	No or little time(1.0)	No or little time(1.0)	No or little time(1.0)	Most or all of the time(1.0)	No or little time(1.0)	No or little time(1.0)	No or little time(1.0)	Most or all of the time(1.0)	No or little time(1.0)	No or little time(1.0)	No or little time(1.0)	Most or all of the time(1.0)	No or little time(1.0)	considerable time(3.0)	No or little time(1.0)	Most or all of the time(1.0)	No or little time(1.0)	Most or all of the time(1.0)	No or little time(1.0)
435	42	52.50%	Female(0.0)	27	Undergraduate(0.0)	Nurse(0.0)	10000-20000(0.0)	Health(0.0)	No(0.0)	Medium(0.0)	No(0.0)	Yes(0.0)	considerable time(3.0)	a small portion of time(2.0)	considerable time(3.0)	a small portion of time(2.0)	a small portion of time(3.0)	No or little time(1.0)	a small portion of time(2.0)	considerable time(3.0)	considerable time(2.0)	a small portion of time(2.0)	a small portion of time(2.0)	No or little time(1.0)	Most or all of the time(1.0)	a small portion of time(2.0)	a small portion of time(2.0)	a small portion of time(2.0)	No or little time(4.0)	No or little time(1.0)	a small portion of time(3.0)	No or little time(1.0)
436	27	33.75%	Female(0.0)	27	Technical secondary school(0.0)	Others(0.0)	20000-30000(0.0)	Health(0.0)	No(0.0)	Extremely low(0.0)	No(0.0)	No(0.0)	No or little time(1.0)	No or little time(1.0)	No or little time(1.0)	No or little time(1.0)	considerable time(2.0)	No or little time(1.0)	No or little time(1.0)	No or little time(1.0)	a small portion of time(3.0)	No or little time(1.0)	No or little time(1.0)	No or little time(1.0)	Most or all of the time(1.0)	No or little time(1.0)	No or little time(1.0)	No or little time(1.0)	No or little time(4.0)	No or little time(1.0)	considerable time(2.0)	No or little time(1.0)
437	39	48.75%	Female(0.0)	39	Undergraduate(0.0)	Nurse(0.0)	20000-30000(0.0)	Others(0.0)	No(0.0)	Medium(0.0)	No(0.0)	No(0.0)	a small portion of time(2.0)	a small portion of time(2.0)	a small portion of time(2.0)	No or little time(1.0)	considerable time(2.0)	No or little time(1.0)	a small portion of time(2.0)	a small portion of time(2.0)	considerable time(2.0)	a small portion of time(2.0)	a small portion of time(2.0)	No or little time(1.0)	No or little time(4.0)	No or little time(1.0)	No or little time(1.0)	No or little time(1.0)	a small portion of time(3.0)	a small portion of time(2.0)	No or little time(4.0)	a small portion of time(2.0)
438	22	27.50%	Female(0.0)	26	Undergraduate(0.0)	Others(0.0)	20000-30000(0.0)	Health(0.0)	No(0.0)	Medium(0.0)	No(0.0)	No(0.0)	No or little time(1.0)	No or little time(1.0)	No or little time(1.0)	No or little time(1.0)	considerable time(2.0)	No or little time(1.0)	No or little time(1.0)	No or little time(1.0)	considerable time(2.0)	No or little time(1.0)	No or little time(1.0)	No or little time(1.0)	Most or all of the time(1.0)	No or little time(1.0)	No or little time(1.0)	No or little time(1.0)	Most or all of the time(1.0)	No or little time(1.0)	Most or all of the time(1.0)	No or little time(1.0)
439	26	32.50%	Female(0.0)	37	Undergraduate(0.0)	Nurse(0.0)	10000-20000(0.0)	Health(0.0)	No(0.0)	Medium(0.0)	No(0.0)	No(0.0)	a small portion of time(2.0)	a small portion of time(2.0)	No or little time(1.0)	No or little time(1.0)	considerable time(2.0)	No or little time(1.0)	No or little time(1.0)	a small portion of time(2.0)	considerable time(2.0)	No or little time(1.0)	No or little time(1.0)	No or little time(1.0)	Most or all of the time(1.0)	No or little time(1.0)	No or little time(1.0)	No or little time(1.0)	Most or all of the time(1.0)	No or little time(1.0)	considerable time(2.0)	No or little time(1.0)
440	33	41.25%	Female(0.0)	25	Undergraduate(0.0)	Doctor(0.0)	10000-20000(0.0)	Health(0.0)	No(0.0)	Low(0.0)	No(0.0)	Yes(0.0)	a small portion of time(2.0)	No or little time(1.0)	a small portion of time(2.0)	No or little time(1.0)	considerable time(2.0)	No or little time(1.0)	a small portion of time(2.0)	a small portion of time(2.0)	a small portion of time(3.0)	a small portion of time(2.0)	No or little time(1.0)	No or little time(1.0)	Most or all of the time(1.0)	No or little time(1.0)	a small portion of time(2.0)	a small portion of time(2.0)	considerable time(2.0)	No or little time(1.0)	a small portion of time(3.0)	No or little time(1.0)
441	22	27.50%	Female(0.0)	29	Undergraduate(0.0)	Nurse(0.0)	20000-30000(0.0)	Health(0.0)	No(0.0)	Extremely low(0.0)	No(0.0)	No(0.0)	No or little time(1.0)	No or little time(1.0)	No or little time(1.0)	No or little time(1.0)	considerable time(2.0)	No or little time(1.0)	No or little time(1.0)	a small portion of time(2.0)	Most or all of the time(1.0)	No or little time(1.0)	No or little time(1.0)	No or little time(1.0)	Most or all of the time(1.0)	No or little time(1.0)	No or little time(1.0)	No or little time(1.0)	Most or all of the time(1.0)	No or little time(1.0)	Most or all of the time(1.0)	No or little time(1.0)
442	33	41.25%	Female(0.0)	29	Undergraduate(0.0)	Nurse(0.0)	10000-20000(0.0)	Health(0.0)	No(0.0)	Medium(0.0)	No(0.0)	No(0.0)	a small portion of time(2.0)	a small portion of time(2.0)	a small portion of time(2.0)	No or little time(1.0)	considerable time(2.0)	No or little time(1.0)	a small portion of time(2.0)	a small portion of time(2.0)	considerable time(2.0)	a small portion of time(2.0)	No or little time(1.0)	No or little time(1.0)	No or little time(4.0)	No or little time(1.0)	No or little time(1.0)	No or little time(1.0)	considerable time(2.0)	No or little time(1.0)	considerable time(2.0)	No or little time(1.0)
443	38	47.50%	Female(0.0)	25	Undergraduate(0.0)	Nurse(0.0)	<8000(0.0)	Health(0.0)	No(0.0)	High(0.0)	No(0.0)	No(0.0)	considerable time(3.0)	considerable time(3.0)	a small portion of time(2.0)	a small portion of time(2.0)	a small portion of time(3.0)	No or little time(1.0)	No or little time(1.0)	No or little time(1.0)	considerable time(2.0)	No or little time(1.0)	No or little time(1.0)	No or little time(1.0)	No or little time(4.0)	No or little time(1.0)	No or little time(1.0)	a small portion of time(2.0)	No or little time(4.0)	No or little time(1.0)	considerable time(2.0)	a small portion of time(2.0)
444	33	41.25%	Female(0.0)	28	Undergraduate(0.0)	Nurse(0.0)	10000-20000(0.0)	Health(0.0)	No(0.0)	Medium(0.0)	No(0.0)	No(0.0)	a small portion of time(2.0)	a small portion of time(2.0)	a small portion of time(2.0)	a small portion of time(2.0)	considerable time(2.0)	No or little time(1.0)	No or little time(1.0)	a small portion of time(2.0)	considerable time(2.0)	No or little time(1.0)	No or little time(1.0)	No or little time(1.0)	Most or all of the time(1.0)	No or little time(1.0)	a small portion of time(2.0)	a small portion of time(2.0)	a small portion of time(3.0)	No or little time(1.0)	a small portion of time(3.0)	No or little time(1.0)
445	31	38.75%	Female(0.0)	25	Undergraduate(0.0)	Nurse(0.0)	<8000(0.0)	Health(0.0)	No(0.0)	Low(0.0)	No(0.0)	No(0.0)	a small portion of time(2.0)	a small portion of time(2.0)	No or little time(1.0)	No or little time(1.0)	Most or all of the time(1.0)	No or little time(1.0)	No or little time(1.0)	No or little time(1.0)	considerable time(2.0)	a small portion of time(2.0)	No or little time(1.0)	No or little time(1.0)	No or little time(4.0)	No or little time(1.0)	No or little time(1.0)	No or little time(1.0)	considerable time(2.0)	No or little time(1.0)	a small portion of time(3.0)	a small portion of time(2.0)
446	27	33.75%	Female(0.0)	26	Technical secondary school(0.0)	Nurse(0.0)	<8000(0.0)	Health(0.0)	No(0.0)	Extremely low(0.0)	No(0.0)	No(0.0)	a small portion of time(2.0)	No or little time(1.0)	No or little time(1.0)	No or little time(1.0)	No or little time(4.0)	No or little time(1.0)	No or little time(1.0)	No or little time(1.0)	Most or all of the time(1.0)	No or little time(1.0)	No or little time(1.0)	No or little time(1.0)	No or little time(4.0)	No or little time(1.0)	No or little time(1.0)	No or little time(1.0)	Most or all of the time(1.0)	No or little time(1.0)	Most or all of the time(1.0)	No or little time(1.0)
447	27	33.75%	Female(0.0)	32	Undergraduate(0.0)	Nurse(0.0)	20000-30000(0.0)	Health(0.0)	No(0.0)	High(0.0)	No(0.0)	No(0.0)	considerable time(3.0)	a small portion of time(2.0)	a small portion of time(2.0)	No or little time(1.0)	Most or all of the time(1.0)	No or little time(1.0)	No or little time(1.0)	No or little time(1.0)	Most or all of the time(1.0)	No or little time(1.0)	No or little time(1.0)	No or little time(1.0)	No or little time(4.0)	No or little time(1.0)	No or little time(1.0)	No or little time(1.0)	Most or all of the time(1.0)	No or little time(1.0)	Most or all of the time(1.0)	No or little time(1.0)
448	24	30.00%	Female(0.0)	29	Undergraduate(0.0)	Nurse(0.0)	10000-20000(0.0)	Health(0.0)	No(0.0)	Medium(0.0)	No(0.0)	No(0.0)	a small portion of time(2.0)	No or little time(1.0)	No or little time(1.0)	No or little time(1.0)	considerable time(2.0)	No or little time(1.0)	No or little time(1.0)	No or little time(1.0)	Most or all of the time(1.0)	No or little time(1.0)	No or little time(1.0)	No or little time(1.0)	Most or all of the time(1.0)	No or little time(1.0)	No or little time(1.0)	No or little time(1.0)	considerable time(2.0)	No or little time(1.0)	Most or all of the time(1.0)	a small portion of time(2.0)
449	25	31.25%	Female(0.0)	24	Undergraduate(0.0)	Nurse(0.0)	10000-20000(0.0)	Health(0.0)	No(0.0)	Medium(0.0)	No(0.0)	No(0.0)	a small portion of time(2.0)	No or little time(1.0)	a small portion of time(2.0)	No or little time(1.0)	Most or all of the time(1.0)	No or little time(1.0)	No or little time(1.0)	No or little time(1.0)	Most or all of the time(1.0)	No or little time(1.0)	No or little time(1.0)	No or little time(1.0)	No or little time(4.0)	No or little time(1.0)	No or little time(1.0)	No or little time(1.0)	Most or all of the time(1.0)	No or little time(1.0)	Most or all of the time(1.0)	No or little time(1.0)
450	28	35.00%	Female(0.0)	36	Undergraduate(0.0)	Nurse(0.0)	10000-20000(0.0)	Others(0.0)	No(0.0)	Low(0.0)	No(0.0)	No(0.0)	a small portion of time(2.0)	a small portion of time(2.0)	No or little time(1.0)	No or little time(1.0)	Most or all of the time(1.0)	No or little time(1.0)	No or little time(1.0)	No or little time(1.0)	Most or all of the time(1.0)	No or little time(1.0)	No or little time(1.0)	No or little time(1.0)	No or little time(4.0)	No or little time(1.0)	No or little time(1.0)	No or little time(1.0)	considerable time(2.0)	a small portion of time(2.0)	considerable time(2.0)	No or little time(1.0)
451	29	36.25%	Female(0.0)	27	Undergraduate(0.0)	Nurse(0.0)	10000-20000(0.0)	Health(0.0)	No(0.0)	High(0.0)	No(0.0)	No(0.0)	a small portion of time(2.0)	a small portion of time(2.0)	a small portion of time(2.0)	No or little time(1.0)	Most or all of the time(1.0)	No or little time(1.0)	No or little time(1.0)	a small portion of time(2.0)	considerable time(2.0)	No or little time(1.0)	No or little time(1.0)	No or little time(1.0)	Most or all of the time(1.0)	No or little time(1.0)	considerable time(3.0)	No or little time(1.0)	Most or all of the time(1.0)	a small portion of time(2.0)	considerable time(2.0)	No or little time(1.0)
452	29	36.25%	Female(0.0)	29	Undergraduate(0.0)	Nurse(0.0)	20000-30000(0.0)	Health(0.0)	No(0.0)	Low(0.0)	No(0.0)	No(0.0)	a small portion of time(2.0)	No or little time(1.0)	a small portion of time(2.0)	No or little time(1.0)	considerable time(2.0)	No or little time(1.0)	No or little time(1.0)	a small portion of time(2.0)	No or little time(4.0)	No or little time(1.0)	No or little time(1.0)	No or little time(1.0)	Most or all of the time(1.0)	No or little time(1.0)	No or little time(1.0)	No or little time(1.0)	considerable time(2.0)	a small portion of time(2.0)	Most or all of the time(1.0)	No or little time(1.0)
453	32	40.00%	Female(0.0)	25	Undergraduate(0.0)	Nurse(0.0)	10000-20000(0.0)	Health(0.0)	No(0.0)	High(0.0)	No(0.0)	No(0.0)	a small portion of time(2.0)	a small portion of time(2.0)	a small portion of time(2.0)	No or little time(1.0)	considerable time(2.0)	No or little time(1.0)	No or little time(1.0)	No or little time(1.0)	Most or all of the time(1.0)	No or little time(1.0)	No or little time(1.0)	No or little time(1.0)	No or little time(4.0)	No or little time(1.0)	No or little time(1.0)	a small portion of time(2.0)	Most or all of the time(1.0)	a small portion of time(2.0)	a small portion of time(3.0)	a small portion of time(2.0)
454	23	28.75%	Female(0.0)	33	Undergraduate(0.0)	Nurse(0.0)	10000-20000(0.0)	Health(0.0)	No(0.0)	High(0.0)	No(0.0)	No(0.0)	a small portion of time(2.0)	a small portion of time(2.0)	a small portion of time(2.0)	No or little time(1.0)	Most or all of the time(1.0)	No or little time(1.0)	No or little time(1.0)	No or little time(1.0)	Most or all of the time(1.0)	No or little time(1.0)	No or little time(1.0)	No or little time(1.0)	Most or all of the time(1.0)	No or little time(1.0)	No or little time(1.0)	No or little time(1.0)	Most or all of the time(1.0)	No or little time(1.0)	Most or all of the time(1.0)	No or little time(1.0)
455	20	25.00%	Female(0.0)	28	Undergraduate(0.0)	Nurse(0.0)	10000-20000(0.0)	Health(0.0)	No(0.0)	Low(0.0)	No(0.0)	No(0.0)	No or little time(1.0)	No or little time(1.0)	No or little time(1.0)	No or little time(1.0)	Most or all of the time(1.0)	No or little time(1.0)	No or little time(1.0)	No or little time(1.0)	Most or all of the time(1.0)	No or little time(1.0)	No or little time(1.0)	No or little time(1.0)	Most or all of the time(1.0)	No or little time(1.0)	No or little time(1.0)	No or little time(1.0)	Most or all of the time(1.0)	No or little time(1.0)	Most or all of the time(1.0)	No or little time(1.0)
456	27	33.75%	Female(0.0)	39	Undergraduate(0.0)	Nurse(0.0)	10000-20000(0.0)	Health(0.0)	No(0.0)	Low(0.0)	No(0.0)	No(0.0)	No or little time(1.0)	No or little time(1.0)	No or little time(1.0)	No or little time(1.0)	considerable time(2.0)	No or little time(1.0)	No or little time(1.0)	considerable time(3.0)	Most or all of the time(1.0)	a small portion of time(2.0)	No or little time(1.0)	No or little time(1.0)	Most or all of the time(1.0)	No or little time(1.0)	a small portion of time(2.0)	No or little time(1.0)	considerable time(2.0)	No or little time(1.0)	Most or all of the time(1.0)	a small portion of time(2.0)
457	37	46.25%	Female(0.0)	30	Undergraduate(0.0)	Nurse(0.0)	10000-20000(0.0)	Health(0.0)	No(0.0)	Medium(0.0)	No(0.0)	No(0.0)	a small portion of time(2.0)	a small portion of time(2.0)	No or little time(1.0)	No or little time(1.0)	a small portion of time(3.0)	a small portion of time(2.0)	considerable time(3.0)	a small portion of time(2.0)	a small portion of time(3.0)	a small portion of time(2.0)	a small portion of time(2.0)	No or little time(1.0)	considerable time(2.0)	No or little time(1.0)	a small portion of time(2.0)	a small portion of time(2.0)	considerable time(2.0)	No or little time(1.0)	considerable time(2.0)	No or little time(1.0)
458	32	40.00%	Female(0.0)	30	Undergraduate(0.0)	Nurse(0.0)	10000-20000(0.0)	Health(0.0)	No(0.0)	High(0.0)	No(0.0)	No(0.0)	a small portion of time(2.0)	No or little time(1.0)	a small portion of time(2.0)	No or little time(1.0)	considerable time(2.0)	No or little time(1.0)	No or little time(1.0)	No or little time(1.0)	considerable time(2.0)	No or little time(1.0)	No or little time(1.0)	No or little time(1.0)	considerable time(2.0)	No or little time(1.0)	No or little time(1.0)	considerable time(3.0)	considerable time(2.0)	No or little time(1.0)	a small portion of time(3.0)	considerable time(3.0)
459	28	35.00%	Female(0.0)	49	Undergraduate(0.0)	Nurse(0.0)	20000-30000(0.0)	Health(0.0)	No(0.0)	Medium(0.0)	No(0.0)	No(0.0)	a small portion of time(2.0)	considerable time(3.0)	No or little time(1.0)	No or little time(1.0)	Most or all of the time(1.0)	No or little time(1.0)	a small portion of time(2.0)	a small portion of time(2.0)	Most or all of the time(1.0)	No or little time(1.0)	No or little time(1.0)	No or little time(1.0)	Most or all of the time(1.0)	No or little time(1.0)	No or little time(1.0)	a small portion of time(2.0)	considerable time(2.0)	No or little time(1.0)	Most or all of the time(1.0)	a small portion of time(2.0)
460	32	40.00%	Male(0.0)	36	Master(0.0)	Doctor(0.0)	10000-20000(0.0)	Health(0.0)	No(0.0)	Extremely low(0.0)	No(0.0)	No(0.0)	No or little time(1.0)	No or little time(1.0)	No or little time(1.0)	No or little time(1.0)	Most or all of the time(1.0)	No or little time(1.0)	No or little time(1.0)	considerable time(3.0)	considerable time(2.0)	a small portion of time(2.0)	No or little time(1.0)	No or little time(1.0)	Most or all of the time(1.0)	a small portion of time(2.0)	a small portion of time(2.0)	a small portion of time(2.0)	considerable time(2.0)	a small portion of time(2.0)	a small portion of time(3.0)	a small portion of time(2.0)
461	29	36.25%	Female(0.0)	29	Undergraduate(0.0)	Nurse(0.0)	10000-20000(0.0)	Health(0.0)	No(0.0)	High(0.0)	No(0.0)	No(0.0)	considerable time(3.0)	No or little time(1.0)	a small portion of time(2.0)	No or little time(1.0)	considerable time(2.0)	No or little time(1.0)	a small portion of time(2.0)	a small portion of time(2.0)	considerable time(2.0)	No or little time(1.0)	No or little time(1.0)	No or little time(1.0)	Most or all of the time(1.0)	No or little time(1.0)	No or little time(1.0)	No or little time(1.0)	Most or all of the time(1.0)	No or little time(1.0)	considerable time(2.0)	a small portion of time(2.0)
462	32	40.00%	Female(0.0)	29	Undergraduate(0.0)	Nurse(0.0)	10000-20000(0.0)	Health(0.0)	No(0.0)	Low(0.0)	No(0.0)	No(0.0)	a small portion of time(2.0)	a small portion of time(2.0)	a small portion of time(2.0)	No or little time(1.0)	a small portion of time(3.0)	No or little time(1.0)	a small portion of time(2.0)	No or little time(1.0)	a small portion of time(3.0)	No or little time(1.0)	No or little time(1.0)	No or little time(1.0)	Most or all of the time(1.0)	No or little time(1.0)	a small portion of time(2.0)	No or little time(1.0)	a small portion of time(3.0)	No or little time(1.0)	considerable time(2.0)	No or little time(1.0)
463	32	40.00%	Female(0.0)	29岁	Undergraduate(0.0)	Nurse(0.0)	10000-20000(0.0)	Health(0.0)	No(0.0)	Low(0.0)	No(0.0)	No(0.0)	No or little time(1.0)	No or little time(1.0)	No or little time(1.0)	No or little time(1.0)	No or little time(4.0)	No or little time(1.0)	No or little time(1.0)	No or little time(1.0)	No or little time(4.0)	No or little time(1.0)	No or little time(1.0)	No or little time(1.0)	No or little time(4.0)	No or little time(1.0)	No or little time(1.0)	No or little time(1.0)	No or little time(4.0)	No or little time(1.0)	Most or all of the time(1.0)	No or little time(1.0)
464	28	35.00%	Female(0.0)	30	Undergraduate(0.0)	Nurse(0.0)	<8000(0.0)	Health(0.0)	No(0.0)	High(0.0)	No(0.0)	No(0.0)	a small portion of time(2.0)	No or little time(1.0)	No or little time(1.0)	No or little time(1.0)	considerable time(2.0)	No or little time(1.0)	considerable time(3.0)	No or little time(1.0)	considerable time(2.0)	a small portion of time(2.0)	a small portion of time(2.0)	No or little time(1.0)	considerable time(2.0)	No or little time(1.0)	No or little time(1.0)	No or little time(1.0)	Most or all of the time(1.0)	No or little time(1.0)	Most or all of the time(1.0)	No or little time(1.0)
465	32	40.00%	Female(0.0)	38	Undergraduate(0.0)	Nurse(0.0)	10000-20000(0.0)	Health(0.0)	No(0.0)	Medium(0.0)	No(0.0)	No(0.0)	considerable time(3.0)	a small portion of time(2.0)	a small portion of time(2.0)	No or little time(1.0)	considerable time(2.0)	No or little time(1.0)	a small portion of time(2.0)	a small portion of time(2.0)	Most or all of the time(1.0)	No or little time(1.0)	a small portion of time(2.0)	a small portion of time(2.0)	Most or all of the time(1.0)	No or little time(1.0)	a small portion of time(2.0)	No or little time(1.0)	Most or all of the time(1.0)	No or little time(1.0)	considerable time(2.0)	a small portion of time(2.0)
466	23	28.75%	Female(0.0)	28	Undergraduate(0.0)	Nurse(0.0)	10000-20000(0.0)	Health(0.0)	No(0.0)	Medium(0.0)	No(0.0)	No(0.0)	a small portion of time(2.0)	No or little time(1.0)	No or little time(1.0)	No or little time(1.0)	considerable time(2.0)	No or little time(1.0)	No or little time(1.0)	a small portion of time(2.0)	Most or all of the time(1.0)	No or little time(1.0)	No or little time(1.0)	No or little time(1.0)	Most or all of the time(1.0)	No or little time(1.0)	No or little time(1.0)	No or little time(1.0)	Most or all of the time(1.0)	No or little time(1.0)	Most or all of the time(1.0)	No or little time(1.0)
467	31	38.75%	Female(0.0)	32	Undergraduate(0.0)	Nurse(0.0)	20000-30000(0.0)	Health(0.0)	No(0.0)	Medium(0.0)	No(0.0)	No(0.0)	a small portion of time(2.0)	No or little time(1.0)	No or little time(1.0)	No or little time(1.0)	Most or all of the time(1.0)	No or little time(1.0)	a small portion of time(2.0)	a small portion of time(2.0)	a small portion of time(3.0)	No or little time(1.0)	No or little time(1.0)	No or little time(1.0)	Most or all of the time(1.0)	No or little time(1.0)	a small portion of time(2.0)	No or little time(1.0)	No or little time(4.0)	No or little time(1.0)	considerable time(2.0)	a small portion of time(2.0)
468	26	32.50%	Female(0.0)	24	Undergraduate(0.0)	Nurse(0.0)	<8000(0.0)	Health(0.0)	No(0.0)	High(0.0)	No(0.0)	No(0.0)	a small portion of time(2.0)	No or little time(1.0)	No or little time(1.0)	No or little time(1.0)	a small portion of time(3.0)	No or little time(1.0)	No or little time(1.0)	No or little time(1.0)	considerable time(2.0)	No or little time(1.0)	No or little time(1.0)	No or little time(1.0)	Most or all of the time(1.0)	No or little time(1.0)	No or little time(1.0)	No or little time(1.0)	a small portion of time(3.0)	No or little time(1.0)	Most or all of the time(1.0)	No or little time(1.0)
469	25	31.25%	Female(0.0)	29	Undergraduate(0.0)	Nurse(0.0)	10000-20000(0.0)	Others(0.0)	No(0.0)	Low(0.0)	No(0.0)	No(0.0)	a small portion of time(2.0)	a small portion of time(2.0)	No or little time(1.0)	No or little time(1.0)	Most or all of the time(1.0)	No or little time(1.0)	a small portion of time(2.0)	No or little time(1.0)	Most or all of the time(1.0)	No or little time(1.0)	a small portion of time(2.0)	a small portion of time(2.0)	Most or all of the time(1.0)	No or little time(1.0)	No or little time(1.0)	No or little time(1.0)	Most or all of the time(1.0)	No or little time(1.0)	Most or all of the time(1.0)	No or little time(1.0)
470	29	36.25%	Female(0.0)	29	Undergraduate(0.0)	Nurse(0.0)	10000-20000(0.0)	Health(0.0)	No(0.0)	Medium(0.0)	No(0.0)	No(0.0)	a small portion of time(2.0)	No or little time(1.0)	No or little time(1.0)	No or little time(1.0)	considerable time(2.0)	No or little time(1.0)	No or little time(1.0)	a small portion of time(2.0)	considerable time(2.0)	No or little time(1.0)	No or little time(1.0)	No or little time(1.0)	No or little time(4.0)	No or little time(1.0)	No or little time(1.0)	No or little time(1.0)	considerable time(2.0)	No or little time(1.0)	considerable time(2.0)	No or little time(1.0)
471	22	27.50%	Female(0.0)	28	Undergraduate(0.0)	Nurse(0.0)	10000-20000(0.0)	Health(0.0)	No(0.0)	Low(0.0)	No(0.0)	No(0.0)	a small portion of time(2.0)	No or little time(1.0)	No or little time(1.0)	No or little time(1.0)	considerable time(2.0)	No or little time(1.0)	No or little time(1.0)	No or little time(1.0)	Most or all of the time(1.0)	No or little time(1.0)	No or little time(1.0)	No or little time(1.0)	Most or all of the time(1.0)	No or little time(1.0)	No or little time(1.0)	No or little time(1.0)	Most or all of the time(1.0)	No or little time(1.0)	Most or all of the time(1.0)	No or little time(1.0)
472	25	31.25%	Female(0.0)	32	Undergraduate(0.0)	Nurse(0.0)	10000-20000(0.0)	Health(0.0)	No(0.0)	Medium(0.0)	No(0.0)	No(0.0)	a small portion of time(2.0)	No or little time(1.0)	a small portion of time(2.0)	No or little time(1.0)	considerable time(2.0)	No or little time(1.0)	No or little time(1.0)	a small portion of time(2.0)	Most or all of the time(1.0)	No or little time(1.0)	No or little time(1.0)	No or little time(1.0)	Most or all of the time(1.0)	No or little time(1.0)	No or little time(1.0)	No or little time(1.0)	Most or all of the time(1.0)	No or little time(1.0)	considerable time(2.0)	No or little time(1.0)
473	33	41.25%	Female(0.0)	28	Undergraduate(0.0)	Nurse(0.0)	10000-20000(0.0)	Health(0.0)	No(0.0)	High(0.0)	No(0.0)	Yes(0.0)	a small portion of time(2.0)	No or little time(1.0)	considerable time(3.0)	a small portion of time(2.0)	a small portion of time(3.0)	a small portion of time(2.0)	No or little time(1.0)	considerable time(3.0)	a small portion of time(3.0)	a small portion of time(2.0)	No or little time(1.0)	No or little time(1.0)	considerable time(2.0)	No or little time(1.0)	No or little time(1.0)	No or little time(1.0)	Most or all of the time(1.0)	No or little time(1.0)	Most or all of the time(1.0)	No or little time(1.0)
474	27	33.75%	Male(0.0)	44	Doctor(0.0)	Doctor(0.0)	10000-20000(0.0)	Health(0.0)	No(0.0)	Medium(0.0)	No(0.0)	No(0.0)	a small portion of time(2.0)	No or little time(1.0)	No or little time(1.0)	No or little time(1.0)	considerable time(2.0)	No or little time(1.0)	No or little time(1.0)	No or little time(1.0)	considerable time(2.0)	No or little time(1.0)	No or little time(1.0)	No or little time(1.0)	Most or all of the time(1.0)	No or little time(1.0)	a small portion of time(2.0)	No or little time(1.0)	considerable time(2.0)	No or little time(1.0)	considerable time(2.0)	a small portion of time(2.0)
475	29	36.25%	Female(0.0)	26	Undergraduate(0.0)	Nurse(0.0)	<8000(0.0)	Health(0.0)	No(0.0)	High(0.0)	No(0.0)	No(0.0)	a small portion of time(2.0)	No or little time(1.0)	No or little time(1.0)	No or little time(1.0)	No or little time(4.0)	No or little time(1.0)	No or little time(1.0)	a small portion of time(2.0)	Most or all of the time(1.0)	No or little time(1.0)	No or little time(1.0)	No or little time(1.0)	No or little time(4.0)	No or little time(1.0)	No or little time(1.0)	No or little time(1.0)	Most or all of the time(1.0)	No or little time(1.0)	Most or all of the time(1.0)	a small portion of time(2.0)
476	32	40.00%	Female(0.0)	25	Undergraduate(0.0)	Nurse(0.0)	10000-20000(0.0)	Health(0.0)	No(0.0)	Low(0.0)	No(0.0)	No(0.0)	a small portion of time(2.0)	a small portion of time(2.0)	a small portion of time(2.0)	No or little time(1.0)	considerable time(2.0)	No or little time(1.0)	considerable time(3.0)	a small portion of time(2.0)	considerable time(2.0)	No or little time(1.0)	a small portion of time(2.0)	No or little time(1.0)	Most or all of the time(1.0)	No or little time(1.0)	No or little time(1.0)	No or little time(1.0)	considerable time(2.0)	No or little time(1.0)	a small portion of time(3.0)	No or little time(1.0)
477	21	26.25%	Female(0.0)	26	Undergraduate(0.0)	Nurse(0.0)	<8000(0.0)	Health(0.0)	No(0.0)	High(0.0)	No(0.0)	No(0.0)	No or little time(1.0)	No or little time(1.0)	No or little time(1.0)	No or little time(1.0)	Most or all of the time(1.0)	No or little time(1.0)	No or little time(1.0)	No or little time(1.0)	Most or all of the time(1.0)	No or little time(1.0)	No or little time(1.0)	No or little time(1.0)	Most or all of the time(1.0)	No or little time(1.0)	No or little time(1.0)	No or little time(1.0)	Most or all of the time(1.0)	No or little time(1.0)	Most or all of the time(1.0)	a small portion of time(2.0)
478	30	37.50%	Female(0.0)	27	Undergraduate(0.0)	Nurse(0.0)	10000-20000(0.0)	Health(0.0)	No(0.0)	High(0.0)	No(0.0)	No(0.0)	considerable time(3.0)	No or little time(1.0)	a small portion of time(2.0)	No or little time(1.0)	considerable time(2.0)	No or little time(1.0)	No or little time(1.0)	No or little time(1.0)	considerable time(2.0)	No or little time(1.0)	No or little time(1.0)	No or little time(1.0)	considerable time(2.0)	No or little time(1.0)	No or little time(1.0)	No or little time(1.0)	considerable time(2.0)	No or little time(1.0)	a small portion of time(3.0)	a small portion of time(2.0)
479	27	33.75%	Female(0.0)	27	Undergraduate(0.0)	Nurse(0.0)	<8000(0.0)	Health(0.0)	No(0.0)	Medium(0.0)	No(0.0)	No(0.0)	No or little time(1.0)	No or little time(1.0)	No or little time(1.0)	a small portion of time(2.0)	considerable time(2.0)	No or little time(1.0)	a small portion of time(2.0)	No or little time(1.0)	considerable time(2.0)	No or little time(1.0)	a small portion of time(2.0)	No or little time(1.0)	Most or all of the time(1.0)	No or little time(1.0)	No or little time(1.0)	No or little time(1.0)	Most or all of the time(1.0)	No or little time(1.0)	considerable time(2.0)	a small portion of time(2.0)
480	31	38.75%	Female(0.0)	30	Undergraduate(0.0)	Nurse(0.0)	10000-20000(0.0)	Health(0.0)	No(0.0)	High(0.0)	No(0.0)	No(0.0)	considerable time(3.0)	a small portion of time(2.0)	a small portion of time(2.0)	No or little time(1.0)	considerable time(2.0)	No or little time(1.0)	a small portion of time(2.0)	considerable time(3.0)	considerable time(2.0)	No or little time(1.0)	No or little time(1.0)	No or little time(1.0)	Most or all of the time(1.0)	No or little time(1.0)	No or little time(1.0)	No or little time(1.0)	Most or all of the time(1.0)	No or little time(1.0)	a small portion of time(3.0)	No or little time(1.0)
481	42	52.50%	Female(0.0)	39	Undergraduate(0.0)	Nurse(0.0)	20000-30000(0.0)	Health(0.0)	No(0.0)	High(0.0)	No(0.0)	No(0.0)	considerable time(3.0)	a small portion of time(2.0)	a small portion of time(2.0)	a small portion of time(2.0)	considerable time(2.0)	No or little time(1.0)	considerable time(3.0)	considerable time(3.0)	a small portion of time(3.0)	a small portion of time(2.0)	a small portion of time(2.0)	No or little time(1.0)	Most or all of the time(1.0)	considerable time(3.0)	No or little time(1.0)	a small portion of time(2.0)	considerable time(2.0)	No or little time(1.0)	a small portion of time(3.0)	considerable time(3.0)
482	34	42.50%	Female(0.0)	38	Undergraduate(0.0)	Nurse(0.0)	20000-30000(0.0)	Health(0.0)	No(0.0)	Medium(0.0)	No(0.0)	No(0.0)	a small portion of time(2.0)	a small portion of time(2.0)	a small portion of time(2.0)	a small portion of time(2.0)	considerable time(2.0)	No or little time(1.0)	No or little time(1.0)	No or little time(1.0)	considerable time(2.0)	No or little time(1.0)	No or little time(1.0)	No or little time(1.0)	No or little time(4.0)	No or little time(1.0)	No or little time(1.0)	a small portion of time(2.0)	Most or all of the time(1.0)	No or little time(1.0)	No or little time(4.0)	a small portion of time(2.0)
483	24	30.00%	Male(0.0)	42	Master(0.0)	Doctor(0.0)	>50000(0.0)	Health(0.0)	No(0.0)	Medium(0.0)	No(0.0)	No(0.0)	a small portion of time(2.0)	No or little time(1.0)	a small portion of time(2.0)	No or little time(1.0)	considerable time(2.0)	No or little time(1.0)	No or little time(1.0)	No or little time(1.0)	considerable time(2.0)	No or little time(1.0)	No or little time(1.0)	No or little time(1.0)	Most or all of the time(1.0)	No or little time(1.0)	No or little time(1.0)	No or little time(1.0)	Most or all of the time(1.0)	No or little time(1.0)	Most or all of the time(1.0)	No or little time(1.0)
484	26	32.50%	Male(0.0)	31	Undergraduate(0.0)	Others(0.0)	10000-20000(0.0)	Health(0.0)	No(0.0)	Low(0.0)	No(0.0)	No(0.0)	No or little time(1.0)	No or little time(1.0)	No or little time(1.0)	No or little time(1.0)	considerable time(2.0)	No or little time(1.0)	No or little time(1.0)	No or little time(1.0)	considerable time(2.0)	No or little time(1.0)	No or little time(1.0)	No or little time(1.0)	considerable time(2.0)	No or little time(1.0)	No or little time(1.0)	a small portion of time(2.0)	considerable time(2.0)	No or little time(1.0)	considerable time(2.0)	No or little time(1.0)
485	32	40.00%	Female(0.0)	26	Undergraduate(0.0)	Nurse(0.0)	10000-20000(0.0)	Health(0.0)	No(0.0)	Medium(0.0)	No(0.0)	No(0.0)	a small portion of time(2.0)	a small portion of time(2.0)	a small portion of time(2.0)	No or little time(1.0)	considerable time(2.0)	No or little time(1.0)	No or little time(1.0)	No or little time(1.0)	No or little time(4.0)	No or little time(1.0)	No or little time(1.0)	No or little time(1.0)	No or little time(4.0)	No or little time(1.0)	No or little time(1.0)	No or little time(1.0)	considerable time(2.0)	No or little time(1.0)	considerable time(2.0)	No or little time(1.0)
486	25	31.25%	Female(0.0)	39	Undergraduate(0.0)	Nurse(0.0)	10000-20000(0.0)	Health(0.0)	Yes(0.0)	High(0.0)	No(0.0)	No(0.0)	a small portion of time(2.0)	No or little time(1.0)	No or little time(1.0)	No or little time(1.0)	Most or all of the time(1.0)	No or little time(1.0)	No or little time(1.0)	a small portion of time(2.0)	Most or all of the time(1.0)	a small portion of time(2.0)	No or little time(1.0)	No or little time(1.0)	considerable time(2.0)	No or little time(1.0)	No or little time(1.0)	No or little time(1.0)	Most or all of the time(1.0)	No or little time(1.0)	considerable time(2.0)	No or little time(1.0)
487	36	45.00%	Male(0.0)	25	Undergraduate(0.0)	Nurse(0.0)	<8000(0.0)	Others(0.0)	No(0.0)	Low(0.0)	No(0.0)	No(0.0)	a small portion of time(2.0)	a small portion of time(2.0)	a small portion of time(2.0)	No or little time(1.0)	considerable time(2.0)	No or little time(1.0)	a small portion of time(2.0)	a small portion of time(2.0)	considerable time(2.0)	No or little time(1.0)	a small portion of time(2.0)	No or little time(1.0)	No or little time(4.0)	No or little time(1.0)	No or little time(1.0)	a small portion of time(2.0)	No or little time(4.0)	a small portion of time(2.0)	Most or all of the time(1.0)	No or little time(1.0)
488	32	40.00%	Female(0.0)	40	Undergraduate(0.0)	Nurse(0.0)	10000-20000(0.0)	Health(0.0)	No(0.0)	Extremely low(0.0)	No(0.0)	No(0.0)	a small portion of time(2.0)	No or little time(1.0)	No or little time(1.0)	No or little time(1.0)	considerable time(2.0)	considerable time(3.0)	No or little time(1.0)	a small portion of time(2.0)	Most or all of the time(1.0)	considerable time(3.0)	No or little time(1.0)	No or little time(1.0)	considerable time(2.0)	No or little time(1.0)	No or little time(1.0)	considerable time(3.0)	Most or all of the time(1.0)	No or little time(1.0)	a small portion of time(3.0)	No or little time(1.0)
489	32	40.00%	Female(0.0)	28	Undergraduate(0.0)	Nurse(0.0)	<8000(0.0)	Health(0.0)	No(0.0)	High(0.0)	No(0.0)	No(0.0)	No or little time(1.0)	a small portion of time(2.0)	a small portion of time(2.0)	No or little time(1.0)	considerable time(2.0)	No or little time(1.0)	No or little time(1.0)	No or little time(1.0)	considerable time(2.0)	No or little time(1.0)	No or little time(1.0)	No or little time(1.0)	No or little time(4.0)	No or little time(1.0)	No or little time(1.0)	a small portion of time(2.0)	considerable time(2.0)	No or little time(1.0)	a small portion of time(3.0)	a small portion of time(2.0)
490	22	27.50%	Male(0.0)	24	Undergraduate(0.0)	Nurse(0.0)	<8000(0.0)	Health(0.0)	No(0.0)	Medium(0.0)	No(0.0)	No(0.0)	No or little time(1.0)	No or little time(1.0)	No or little time(1.0)	No or little time(1.0)	Most or all of the time(1.0)	No or little time(1.0)	a small portion of time(2.0)	No or little time(1.0)	Most or all of the time(1.0)	No or little time(1.0)	No or little time(1.0)	No or little time(1.0)	Most or all of the time(1.0)	No or little time(1.0)	No or little time(1.0)	No or little time(1.0)	considerable time(2.0)	No or little time(1.0)	Most or all of the time(1.0)	No or little time(1.0)
491	36	45.00%	Male(0.0)	38	Undergraduate(0.0)	Nurse(0.0)	20000-30000(0.0)	Health(0.0)	No(0.0)	Medium(0.0)	No(0.0)	No(0.0)	a small portion of time(2.0)	No or little time(1.0)	a small portion of time(2.0)	No or little time(1.0)	considerable time(2.0)	No or little time(1.0)	a small portion of time(2.0)	a small portion of time(2.0)	a small portion of time(3.0)	No or little time(1.0)	No or little time(1.0)	No or little time(1.0)	No or little time(4.0)	No or little time(1.0)	a small portion of time(2.0)	No or little time(1.0)	considerable time(2.0)	a small portion of time(2.0)	a small portion of time(3.0)	a small portion of time(2.0)
492	32	40.00%	Female(0.0)	30	Undergraduate(0.0)	Nurse(0.0)	10000-20000(0.0)	Health(0.0)	No(0.0)	High(0.0)	No(0.0)	No(0.0)	a small portion of time(2.0)	a small portion of time(2.0)	No or little time(1.0)	No or little time(1.0)	No or little time(4.0)	No or little time(1.0)	a small portion of time(2.0)	No or little time(1.0)	considerable time(2.0)	No or little time(1.0)	No or little time(1.0)	a small portion of time(2.0)	Most or all of the time(1.0)	No or little time(1.0)	No or little time(1.0)	No or little time(1.0)	Most or all of the time(1.0)	No or little time(1.0)	a small portion of time(3.0)	considerable time(3.0)
493	21	26.25%	Female(0.0)	30	Undergraduate(0.0)	Nurse(0.0)	<8000(0.0)	Health(0.0)	No(0.0)	Low(0.0)	No(0.0)	No(0.0)	a small portion of time(2.0)	No or little time(1.0)	No or little time(1.0)	No or little time(1.0)	Most or all of the time(1.0)	No or little time(1.0)	No or little time(1.0)	No or little time(1.0)	Most or all of the time(1.0)	No or little time(1.0)	No or little time(1.0)	No or little time(1.0)	Most or all of the time(1.0)	No or little time(1.0)	No or little time(1.0)	No or little time(1.0)	Most or all of the time(1.0)	No or little time(1.0)	Most or all of the time(1.0)	No or little time(1.0)
494	36	45.00%	Female(0.0)	33	Undergraduate(0.0)	Nurse(0.0)	<8000(0.0)	Health(0.0)	No(0.0)	High(0.0)	No(0.0)	No(0.0)	considerable time(3.0)	considerable time(3.0)	considerable time(3.0)	a small portion of time(2.0)	a small portion of time(3.0)	No or little time(1.0)	No or little time(1.0)	No or little time(1.0)	a small portion of time(3.0)	No or little time(1.0)	No or little time(1.0)	No or little time(1.0)	No or little time(4.0)	No or little time(1.0)	No or little time(1.0)	No or little time(1.0)	Most or all of the time(1.0)	a small portion of time(2.0)	considerable time(2.0)	No or little time(1.0)
495	30	37.50%	Male(0.0)	31	Doctor(0.0)	Doctor(0.0)	10000-20000(0.0)	Health(0.0)	No(0.0)	Medium(0.0)	No(0.0)	No(0.0)	a small portion of time(2.0)	No or little time(1.0)	No or little time(1.0)	No or little time(1.0)	considerable time(2.0)	No or little time(1.0)	No or little time(1.0)	No or little time(1.0)	considerable time(2.0)	No or little time(1.0)	No or little time(1.0)	No or little time(1.0)	No or little time(4.0)	No or little time(1.0)	No or little time(1.0)	No or little time(1.0)	a small portion of time(3.0)	No or little time(1.0)	considerable time(2.0)	a small portion of time(2.0)
496	33	41.25%	Female(0.0)	24	Undergraduate(0.0)	Nurse(0.0)	10000-20000(0.0)	Health(0.0)	No(0.0)	High(0.0)	No(0.0)	No(0.0)	a small portion of time(2.0)	No or little time(1.0)	a small portion of time(2.0)	No or little time(1.0)	a small portion of time(3.0)	No or little time(1.0)	a small portion of time(2.0)	considerable time(3.0)	considerable time(2.0)	a small portion of time(2.0)	a small portion of time(2.0)	No or little time(1.0)	Most or all of the time(1.0)	No or little time(1.0)	a small portion of time(2.0)	No or little time(1.0)	considerable time(2.0)	No or little time(1.0)	considerable time(2.0)	No or little time(1.0)
497	26	32.50%	Female(0.0)	29	Undergraduate(0.0)	Nurse(0.0)	10000-20000(0.0)	Health(0.0)	No(0.0)	Medium(0.0)	No(0.0)	No(0.0)	a small portion of time(2.0)	No or little time(1.0)	No or little time(1.0)	No or little time(1.0)	Most or all of the time(1.0)	No or little time(1.0)	No or little time(1.0)	No or little time(1.0)	Most or all of the time(1.0)	No or little time(1.0)	No or little time(1.0)	No or little time(1.0)	No or little time(4.0)	No or little time(1.0)	No or little time(1.0)	No or little time(1.0)	considerable time(2.0)	a small portion of time(2.0)	Most or all of the time(1.0)	No or little time(1.0)
498	38	47.50%	Female(0.0)	40	Undergraduate(0.0)	Nurse(0.0)	20000-30000(0.0)	Health(0.0)	No(0.0)	Medium(0.0)	No(0.0)	Yes(0.0)	considerable time(3.0)	a small portion of time(2.0)	a small portion of time(2.0)	No or little time(1.0)	a small portion of time(3.0)	No or little time(1.0)	No or little time(1.0)	No or little time(1.0)	a small portion of time(3.0)	No or little time(1.0)	a small portion of time(2.0)	No or little time(1.0)	No or little time(4.0)	No or little time(1.0)	a small portion of time(2.0)	No or little time(1.0)	a small portion of time(3.0)	No or little time(1.0)	No or little time(4.0)	No or little time(1.0)
499	24	30.00%	Female(0.0)	34	Undergraduate(0.0)	Nurse(0.0)	20000-30000(0.0)	Common cold or influenza(0.0)	No(0.0)	Extremely low(0.0)	No(0.0)	No(0.0)	a small portion of time(2.0)	No or little time(1.0)	No or little time(1.0)	No or little time(1.0)	a small portion of time(3.0)	No or little time(1.0)	No or little time(1.0)	No or little time(1.0)	Most or all of the time(1.0)	No or little time(1.0)	No or little time(1.0)	No or little time(1.0)	Most or all of the time(1.0)	No or little time(1.0)	No or little time(1.0)	No or little time(1.0)	Most or all of the time(1.0)	No or little time(1.0)	considerable time(2.0)	No or little time(1.0)
500	26	32.50%	Female(0.0)	42	Undergraduate(0.0)	Nurse(0.0)	>50000(0.0)	Health(0.0)	No(0.0)	High(0.0)	No(0.0)	No(0.0)	No or little time(1.0)	No or little time(1.0)	No or little time(1.0)	No or little time(1.0)	Most or all of the time(1.0)	No or little time(1.0)	a small portion of time(2.0)	a small portion of time(2.0)	Most or all of the time(1.0)	No or little time(1.0)	No or little time(1.0)	No or little time(1.0)	Most or all of the time(1.0)	Most or all of the time(4.0)	No or little time(1.0)	a small portion of time(2.0)	Most or all of the time(1.0)	No or little time(1.0)	Most or all of the time(1.0)	No or little time(1.0)
501	31	38.75%	Female(0.0)	30	Undergraduate(0.0)	Others(0.0)	10000-20000(0.0)	Health(0.0)	No(0.0)	High(0.0)	No(0.0)	No(0.0)	considerable time(3.0)	No or little time(1.0)	No or little time(1.0)	No or little time(1.0)	considerable time(2.0)	No or little time(1.0)	No or little time(1.0)	a small portion of time(2.0)	Most or all of the time(1.0)	No or little time(1.0)	No or little time(1.0)	No or little time(1.0)	No or little time(4.0)	No or little time(1.0)	No or little time(1.0)	No or little time(1.0)	No or little time(4.0)	No or little time(1.0)	Most or all of the time(1.0)	a small portion of time(2.0)
502	34	42.50%	Female(0.0)	25	Undergraduate(0.0)	Nurse(0.0)	<8000(0.0)	Health(0.0)	No(0.0)	Medium(0.0)	No(0.0)	No(0.0)	No or little time(1.0)	a small portion of time(2.0)	No or little time(1.0)	No or little time(1.0)	considerable time(2.0)	No or little time(1.0)	a small portion of time(2.0)	No or little time(1.0)	considerable time(2.0)	a small portion of time(2.0)	a small portion of time(2.0)	No or little time(1.0)	No or little time(4.0)	No or little time(1.0)	No or little time(1.0)	a small portion of time(2.0)	considerable time(2.0)	a small portion of time(2.0)	considerable time(2.0)	a small portion of time(2.0)
503	42	52.50%	Female(0.0)	32	Undergraduate(0.0)	Nurse(0.0)	<8000(0.0)	Health(0.0)	No(0.0)	Medium(0.0)	No(0.0)	No(0.0)	a small portion of time(2.0)	a small portion of time(2.0)	a small portion of time(2.0)	a small portion of time(2.0)	considerable time(2.0)	No or little time(1.0)	a small portion of time(2.0)	considerable time(3.0)	a small portion of time(3.0)	a small portion of time(2.0)	No or little time(1.0)	No or little time(1.0)	No or little time(4.0)	No or little time(1.0)	a small portion of time(2.0)	a small portion of time(2.0)	a small portion of time(3.0)	a small portion of time(2.0)	a small portion of time(3.0)	a small portion of time(2.0)
504	34	42.50%	Female(0.0)	32	Undergraduate(0.0)	Nurse(0.0)	10000-20000(0.0)	Health(0.0)	No(0.0)	High(0.0)	No(0.0)	No(0.0)	a small portion of time(2.0)	a small portion of time(2.0)	a small portion of time(2.0)	No or little time(1.0)	a small portion of time(3.0)	No or little time(1.0)	No or little time(1.0)	a small portion of time(2.0)	considerable time(2.0)	a small portion of time(2.0)	No or little time(1.0)	No or little time(1.0)	Most or all of the time(1.0)	No or little time(1.0)	considerable time(3.0)	a small portion of time(2.0)	considerable time(2.0)	No or little time(1.0)	considerable time(2.0)	a small portion of time(2.0)
505	28	35.00%	Male(0.0)	30	Master(0.0)	Doctor(0.0)	10000-20000(0.0)	Health(0.0)	No(0.0)	Medium(0.0)	No(0.0)	Yes(0.0)	a small portion of time(2.0)	a small portion of time(2.0)	No or little time(1.0)	No or little time(1.0)	No or little time(4.0)	No or little time(1.0)	No or little time(1.0)	No or little time(1.0)	Most or all of the time(1.0)	No or little time(1.0)	No or little time(1.0)	No or little time(1.0)	No or little time(4.0)	No or little time(1.0)	No or little time(1.0)	No or little time(1.0)	Most or all of the time(1.0)	No or little time(1.0)	Most or all of the time(1.0)	No or little time(1.0)
506	38	47.50%	Female(0.0)	28	Undergraduate(0.0)	Nurse(0.0)	10000-20000(0.0)	Health(0.0)	No(0.0)	High(0.0)	No(0.0)	No(0.0)	a small portion of time(2.0)	a small portion of time(2.0)	a small portion of time(2.0)	No or little time(1.0)	considerable time(2.0)	No or little time(1.0)	a small portion of time(2.0)	considerable time(3.0)	considerable time(2.0)	a small portion of time(2.0)	a small portion of time(2.0)	No or little time(1.0)	No or little time(4.0)	No or little time(1.0)	No or little time(1.0)	No or little time(1.0)	considerable time(2.0)	a small portion of time(2.0)	a small portion of time(3.0)	a small portion of time(2.0)
507	29	36.25%	Female(0.0)	39	Undergraduate(0.0)	Nurse(0.0)	10000-20000(0.0)	Health(0.0)	No(0.0)	Medium(0.0)	No(0.0)	No(0.0)	a small portion of time(2.0)	a small portion of time(2.0)	a small portion of time(2.0)	No or little time(1.0)	considerable time(2.0)	No or little time(1.0)	No or little time(1.0)	a small portion of time(2.0)	considerable time(2.0)	No or little time(1.0)	No or little time(1.0)	No or little time(1.0)	considerable time(2.0)	No or little time(1.0)	No or little time(1.0)	No or little time(1.0)	considerable time(2.0)	No or little time(1.0)	considerable time(2.0)	No or little time(1.0)
508	49	61.25%	Female(0.0)	35	Undergraduate(0.0)	Nurse(0.0)	<8000(0.0)	Health(0.0)	No(0.0)	Low(0.0)	No(0.0)	No(0.0)	considerable time(3.0)	No or little time(1.0)	a small portion of time(2.0)	No or little time(1.0)	No or little time(4.0)	No or little time(1.0)	considerable time(3.0)	considerable time(3.0)	No or little time(4.0)	a small portion of time(2.0)	a small portion of time(2.0)	No or little time(1.0)	Most or all of the time(1.0)	a small portion of time(2.0)	a small portion of time(2.0)	Most or all of the time(4.0)	No or little time(4.0)	a small portion of time(2.0)	No or little time(4.0)	considerable time(3.0)
509	29	36.25%	Female(0.0)	32	Undergraduate(0.0)	Nurse(0.0)	<8000(0.0)	Others(0.0)	No(0.0)	Medium(0.0)	No(0.0)	No(0.0)	a small portion of time(2.0)	No or little time(1.0)	a small portion of time(2.0)	No or little time(1.0)	considerable time(2.0)	No or little time(1.0)	No or little time(1.0)	No or little time(1.0)	Most or all of the time(1.0)	No or little time(1.0)	Most or all of the time(4.0)	No or little time(1.0)	Most or all of the time(1.0)	No or little time(1.0)	No or little time(1.0)	a small portion of time(2.0)	considerable time(2.0)	No or little time(1.0)	considerable time(2.0)	No or little time(1.0)
510	27	33.75%	Female(0.0)	60	Undergraduate(0.0)	Doctor(0.0)	10000-20000(0.0)	Health(0.0)	No(0.0)	High(0.0)	No(0.0)	No(0.0)	No or little time(1.0)	No or little time(1.0)	No or little time(1.0)	No or little time(1.0)	Most or all of the time(1.0)	No or little time(1.0)	No or little time(1.0)	No or little time(1.0)	Most or all of the time(1.0)	No or little time(1.0)	No or little time(1.0)	No or little time(1.0)	No or little time(4.0)	No or little time(1.0)	No or little time(1.0)	No or little time(1.0)	No or little time(4.0)	No or little time(1.0)	considerable time(2.0)	No or little time(1.0)
511	37	46.25%	Female(0.0)	24	Undergraduate(0.0)	Nurse(0.0)	20000-30000(0.0)	Health(0.0)	No(0.0)	Low(0.0)	No(0.0)	No(0.0)	considerable time(3.0)	a small portion of time(2.0)	a small portion of time(2.0)	No or little time(1.0)	considerable time(2.0)	No or little time(1.0)	No or little time(1.0)	a small portion of time(2.0)	a small portion of time(3.0)	a small portion of time(2.0)	a small portion of time(2.0)	a small portion of time(2.0)	Most or all of the time(1.0)	No or little time(1.0)	a small portion of time(2.0)	No or little time(1.0)	considerable time(2.0)	a small portion of time(2.0)	a small portion of time(3.0)	a small portion of time(2.0)
512	24	30.00%	Female(0.0)	35	Undergraduate(0.0)	Nurse(0.0)	10000-20000(0.0)	Health(0.0)	No(0.0)	Medium(0.0)	No(0.0)	No(0.0)	a small portion of time(2.0)	No or little time(1.0)	No or little time(1.0)	No or little time(1.0)	considerable time(2.0)	No or little time(1.0)	No or little time(1.0)	a small portion of time(2.0)	considerable time(2.0)	No or little time(1.0)	No or little time(1.0)	No or little time(1.0)	Most or all of the time(1.0)	No or little time(1.0)	No or little time(1.0)	No or little time(1.0)	Most or all of the time(1.0)	No or little time(1.0)	Most or all of the time(1.0)	No or little time(1.0)
513	30	37.50%	Female(0.0)	51	Junior(0.0)	Nurse(0.0)	<8000(0.0)	Health(0.0)	No(0.0)	Low(0.0)	No(0.0)	No(0.0)	a small portion of time(2.0)	No or little time(1.0)	No or little time(1.0)	No or little time(1.0)	Most or all of the time(1.0)	No or little time(1.0)	No or little time(1.0)	a small portion of time(2.0)	considerable time(2.0)	No or little time(1.0)	a small portion of time(2.0)	No or little time(1.0)	Most or all of the time(1.0)	No or little time(1.0)	a small portion of time(2.0)	No or little time(1.0)	considerable time(2.0)	considerable time(3.0)	a small portion of time(3.0)	No or little time(1.0)
514	30	37.50%	Male(0.0)	28	Master(0.0)	Doctor(0.0)	10000-20000(0.0)	Health(0.0)	No(0.0)	High(0.0)	No(0.0)	No(0.0)	a small portion of time(2.0)	a small portion of time(2.0)	a small portion of time(2.0)	No or little time(1.0)	considerable time(2.0)	No or little time(1.0)	No or little time(1.0)	a small portion of time(2.0)	considerable time(2.0)	No or little time(1.0)	No or little time(1.0)	No or little time(1.0)	Most or all of the time(1.0)	No or little time(1.0)	No or little time(1.0)	No or little time(1.0)	considerable time(2.0)	No or little time(1.0)	No or little time(4.0)	No or little time(1.0)
515	36	45.00%	Female(0.0)	30	Undergraduate(0.0)	Nurse(0.0)	10000-20000(0.0)	Health(0.0)	No(0.0)	High(0.0)	No(0.0)	No(0.0)	a small portion of time(2.0)	a small portion of time(2.0)	a small portion of time(2.0)	a small portion of time(2.0)	considerable time(2.0)	No or little time(1.0)	considerable time(3.0)	a small portion of time(2.0)	considerable time(2.0)	a small portion of time(2.0)	No or little time(1.0)	No or little time(1.0)	No or little time(4.0)	No or little time(1.0)	No or little time(1.0)	No or little time(1.0)	considerable time(2.0)	No or little time(1.0)	considerable time(2.0)	a small portion of time(2.0)
516	26	32.50%	Female(0.0)	30	Undergraduate(0.0)	Nurse(0.0)	20000-30000(0.0)	Health(0.0)	No(0.0)	Medium(0.0)	No(0.0)	No(0.0)	No or little time(1.0)	No or little time(1.0)	No or little time(1.0)	No or little time(1.0)	considerable time(2.0)	No or little time(1.0)	No or little time(1.0)	No or little time(1.0)	considerable time(2.0)	No or little time(1.0)	No or little time(1.0)	No or little time(1.0)	Most or all of the time(1.0)	No or little time(1.0)	No or little time(1.0)	No or little time(1.0)	considerable time(2.0)	No or little time(1.0)	a small portion of time(3.0)	a small portion of time(2.0)
517	38	47.50%	Female(0.0)	33	Undergraduate(0.0)	Nurse(0.0)	20000-30000(0.0)	Health(0.0)	No(0.0)	Medium(0.0)	No(0.0)	No(0.0)	a small portion of time(2.0)	a small portion of time(2.0)	considerable time(3.0)	a small portion of time(2.0)	a small portion of time(3.0)	No or little time(1.0)	a small portion of time(2.0)	considerable time(3.0)	a small portion of time(3.0)	No or little time(1.0)	a small portion of time(2.0)	No or little time(1.0)	No or little time(4.0)	No or little time(1.0)	No or little time(1.0)	No or little time(1.0)	considerable time(2.0)	No or little time(1.0)	considerable time(2.0)	No or little time(1.0)
518	25	31.25%	Female(0.0)	29	Undergraduate(0.0)	Nurse(0.0)	20000-30000(0.0)	Health(0.0)	Yes(0.0)	High(0.0)	No(0.0)	No(0.0)	No or little time(1.0)	No or little time(1.0)	No or little time(1.0)	No or little time(1.0)	Most or all of the time(1.0)	No or little time(1.0)	No or little time(1.0)	a small portion of time(2.0)	Most or all of the time(1.0)	a small portion of time(2.0)	No or little time(1.0)	No or little time(1.0)	Most or all of the time(1.0)	No or little time(1.0)	No or little time(1.0)	a small portion of time(2.0)	Most or all of the time(1.0)	No or little time(1.0)	considerable time(2.0)	a small portion of time(2.0)
519	29	36.25%	Female(0.0)	28	Undergraduate(0.0)	Nurse(0.0)	10000-20000(0.0)	Health(0.0)	No(0.0)	Medium(0.0)	No(0.0)	No(0.0)	a small portion of time(2.0)	a small portion of time(2.0)	a small portion of time(2.0)	No or little time(1.0)	Most or all of the time(1.0)	No or little time(1.0)	No or little time(1.0)	a small portion of time(2.0)	Most or all of the time(1.0)	No or little time(1.0)	No or little time(1.0)	No or little time(1.0)	No or little time(4.0)	No or little time(1.0)	No or little time(1.0)	No or little time(1.0)	considerable time(2.0)	No or little time(1.0)	Most or all of the time(1.0)	a small portion of time(2.0)
520	36	45.00%	Female(0.0)	37	Undergraduate(0.0)	Others(0.0)	20000-30000(0.0)	Health(0.0)	No(0.0)	Low(0.0)	No(0.0)	No(0.0)	a small portion of time(2.0)	a small portion of time(2.0)	considerable time(3.0)	a small portion of time(2.0)	a small portion of time(3.0)	No or little time(1.0)	No or little time(1.0)	a small portion of time(2.0)	a small portion of time(3.0)	a small portion of time(2.0)	No or little time(1.0)	No or little time(1.0)	considerable time(2.0)	No or little time(1.0)	No or little time(1.0)	a small portion of time(2.0)	a small portion of time(3.0)	No or little time(1.0)	Most or all of the time(1.0)	a small portion of time(2.0)
521	23	28.75%	Female(0.0)	39	Doctor(0.0)	Doctor(0.0)	10000-20000(0.0)	Health(0.0)	No(0.0)	Medium(0.0)	No(0.0)	No(0.0)	a small portion of time(2.0)	No or little time(1.0)	a small portion of time(2.0)	No or little time(1.0)	considerable time(2.0)	No or little time(1.0)	No or little time(1.0)	No or little time(1.0)	Most or all of the time(1.0)	No or little time(1.0)	No or little time(1.0)	No or little time(1.0)	Most or all of the time(1.0)	No or little time(1.0)	No or little time(1.0)	No or little time(1.0)	Most or all of the time(1.0)	No or little time(1.0)	Most or all of the time(1.0)	No or little time(1.0)
522	27	33.75%	Female(0.0)	48岁	Undergraduate(0.0)	Nurse(0.0)	10000-20000(0.0)	Health(0.0)	No(0.0)	Low(0.0)	No(0.0)	No(0.0)	a small portion of time(2.0)	a small portion of time(2.0)	a small portion of time(2.0)	No or little time(1.0)	considerable time(2.0)	No or little time(1.0)	No or little time(1.0)	No or little time(1.0)	considerable time(2.0)	No or little time(1.0)	No or little time(1.0)	No or little time(1.0)	Most or all of the time(1.0)	No or little time(1.0)	No or little time(1.0)	a small portion of time(2.0)	considerable time(2.0)	No or little time(1.0)	Most or all of the time(1.0)	No or little time(1.0)
523	23	28.75%	Female(0.0)	25	Undergraduate(0.0)	Nurse(0.0)	10000-20000(0.0)	Health(0.0)	No(0.0)	Low(0.0)	No(0.0)	No(0.0)	a small portion of time(2.0)	No or little time(1.0)	No or little time(1.0)	No or little time(1.0)	considerable time(2.0)	No or little time(1.0)	No or little time(1.0)	No or little time(1.0)	Most or all of the time(1.0)	No or little time(1.0)	No or little time(1.0)	No or little time(1.0)	Most or all of the time(1.0)	No or little time(1.0)	No or little time(1.0)	No or little time(1.0)	Most or all of the time(1.0)	No or little time(1.0)	considerable time(2.0)	No or little time(1.0)
524	39	48.75%	Female(0.0)	35	Undergraduate(0.0)	Nurse(0.0)	10000-20000(0.0)	Health(0.0)	No(0.0)	High(0.0)	No(0.0)	No(0.0)	considerable time(3.0)	a small portion of time(2.0)	a small portion of time(2.0)	No or little time(1.0)	a small portion of time(3.0)	No or little time(1.0)	a small portion of time(2.0)	a small portion of time(2.0)	a small portion of time(3.0)	a small portion of time(2.0)	a small portion of time(2.0)	No or little time(1.0)	considerable time(2.0)	No or little time(1.0)	a small portion of time(2.0)	a small portion of time(2.0)	considerable time(2.0)	No or little time(1.0)	a small portion of time(3.0)	a small portion of time(2.0)
525	24	30.00%	Female(0.0)	37	Undergraduate(0.0)	Nurse(0.0)	10000-20000(0.0)	Health(0.0)	No(0.0)	Medium(0.0)	No(0.0)	No(0.0)	No or little time(1.0)	No or little time(1.0)	No or little time(1.0)	No or little time(1.0)	Most or all of the time(1.0)	No or little time(1.0)	No or little time(1.0)	No or little time(1.0)	No or little time(4.0)	No or little time(1.0)	No or little time(1.0)	No or little time(1.0)	Most or all of the time(1.0)	No or little time(1.0)	No or little time(1.0)	No or little time(1.0)	considerable time(2.0)	No or little time(1.0)	Most or all of the time(1.0)	No or little time(1.0)
526	27	33.75%	Female(0.0)	27	Undergraduate(0.0)	Nurse(0.0)	<8000(0.0)	Health(0.0)	No(0.0)	Medium(0.0)	No(0.0)	No(0.0)	a small portion of time(2.0)	a small portion of time(2.0)	a small portion of time(2.0)	No or little time(1.0)	considerable time(2.0)	No or little time(1.0)	No or little time(1.0)	No or little time(1.0)	Most or all of the time(1.0)	No or little time(1.0)	No or little time(1.0)	No or little time(1.0)	No or little time(4.0)	No or little time(1.0)	No or little time(1.0)	No or little time(1.0)	Most or all of the time(1.0)	No or little time(1.0)	Most or all of the time(1.0)	No or little time(1.0)
527	25	31.25%	Female(0.0)	30	Undergraduate(0.0)	Nurse(0.0)	20000-30000(0.0)	Health(0.0)	No(0.0)	High(0.0)	No(0.0)	No(0.0)	No or little time(1.0)	No or little time(1.0)	No or little time(1.0)	No or little time(1.0)	No or little time(4.0)	No or little time(1.0)	No or little time(1.0)	No or little time(1.0)	Most or all of the time(1.0)	No or little time(1.0)	No or little time(1.0)	No or little time(1.0)	Most or all of the time(1.0)	No or little time(1.0)	a small portion of time(2.0)	a small portion of time(2.0)	Most or all of the time(1.0)	No or little time(1.0)	Most or all of the time(1.0)	No or little time(1.0)
528	29	36.25%	Female(0.0)	22	Undergraduate(0.0)	Others(0.0)	<8000(0.0)	Health(0.0)	No(0.0)	Medium(0.0)	No(0.0)	No(0.0)	a small portion of time(2.0)	No or little time(1.0)	a small portion of time(2.0)	No or little time(1.0)	Most or all of the time(1.0)	No or little time(1.0)	No or little time(1.0)	a small portion of time(2.0)	considerable time(2.0)	No or little time(1.0)	No or little time(1.0)	No or little time(1.0)	No or little time(4.0)	No or little time(1.0)	No or little time(1.0)	No or little time(1.0)	a small portion of time(3.0)	No or little time(1.0)	Most or all of the time(1.0)	No or little time(1.0)
529	21	26.25%	Male(0.0)	38	Master(0.0)	Doctor(0.0)	20000-30000(0.0)	Health(0.0)	No(0.0)	Medium(0.0)	No(0.0)	No(0.0)	No or little time(1.0)	No or little time(1.0)	No or little time(1.0)	No or little time(1.0)	considerable time(2.0)	No or little time(1.0)	No or little time(1.0)	No or little time(1.0)	Most or all of the time(1.0)	No or little time(1.0)	No or little time(1.0)	No or little time(1.0)	Most or all of the time(1.0)	No or little time(1.0)	No or little time(1.0)	No or little time(1.0)	Most or all of the time(1.0)	No or little time(1.0)	Most or all of the time(1.0)	No or little time(1.0)
530	43	53.75%	Female(0.0)	41	Undergraduate(0.0)	Nurse(0.0)	10000-20000(0.0)	Health(0.0)	No(0.0)	Medium(0.0)	No(0.0)	No(0.0)	considerable time(3.0)	a small portion of time(2.0)	a small portion of time(2.0)	a small portion of time(2.0)	considerable time(2.0)	No or little time(1.0)	considerable time(3.0)	a small portion of time(2.0)	considerable time(2.0)	a small portion of time(2.0)	a small portion of time(2.0)	No or little time(1.0)	No or little time(4.0)	considerable time(3.0)	considerable time(3.0)	No or little time(1.0)	considerable time(2.0)	a small portion of time(2.0)	considerable time(2.0)	a small portion of time(2.0)
531	24	30.00%	Female(0.0)	31	Undergraduate(0.0)	Nurse(0.0)	10000-20000(0.0)	Others(0.0)	No(0.0)	Medium(0.0)	No(0.0)	No(0.0)	No or little time(1.0)	No or little time(1.0)	No or little time(1.0)	No or little time(1.0)	Most or all of the time(1.0)	No or little time(1.0)	No or little time(1.0)	No or little time(1.0)	Most or all of the time(1.0)	No or little time(1.0)	No or little time(1.0)	No or little time(1.0)	Most or all of the time(1.0)	No or little time(1.0)	a small portion of time(2.0)	No or little time(1.0)	No or little time(4.0)	No or little time(1.0)	Most or all of the time(1.0)	No or little time(1.0)
532	34	42.50%	Female(0.0)	38	Undergraduate(0.0)	Nurse(0.0)	10000-20000(0.0)	Health(0.0)	No(0.0)	Medium(0.0)	No(0.0)	No(0.0)	a small portion of time(2.0)	a small portion of time(2.0)	a small portion of time(2.0)	No or little time(1.0)	considerable time(2.0)	No or little time(1.0)	a small portion of time(2.0)	a small portion of time(2.0)	considerable time(2.0)	a small portion of time(2.0)	a small portion of time(2.0)	a small portion of time(2.0)	Most or all of the time(1.0)	No or little time(1.0)	considerable time(3.0)	No or little time(1.0)	Most or all of the time(1.0)	No or little time(1.0)	considerable time(2.0)	a small portion of time(2.0)
533	44	55.00%	Female(0.0)	28	Undergraduate(0.0)	Nurse(0.0)	10000-20000(0.0)	Health(0.0)	No(0.0)	High(0.0)	No(0.0)	No(0.0)	a small portion of time(2.0)	a small portion of time(2.0)	a small portion of time(2.0)	a small portion of time(2.0)	a small portion of time(3.0)	a small portion of time(2.0)	considerable time(3.0)	considerable time(3.0)	considerable time(2.0)	a small portion of time(2.0)	considerable time(3.0)	a small portion of time(2.0)	considerable time(2.0)	a small portion of time(2.0)	considerable time(3.0)	No or little time(1.0)	considerable time(2.0)	a small portion of time(2.0)	considerable time(2.0)	a small portion of time(2.0)
534	41	51.25%	Female(0.0)	38	Undergraduate(0.0)	Nurse(0.0)	10000-20000(0.0)	Health(0.0)	No(0.0)	Low(0.0)	No(0.0)	No(0.0)	a small portion of time(2.0)	a small portion of time(2.0)	a small portion of time(2.0)	No or little time(1.0)	Most or all of the time(1.0)	a small portion of time(2.0)	considerable time(3.0)	considerable time(3.0)	a small portion of time(3.0)	considerable time(3.0)	a small portion of time(2.0)	No or little time(1.0)	considerable time(2.0)	a small portion of time(2.0)	a small portion of time(2.0)	a small portion of time(2.0)	considerable time(2.0)	a small portion of time(2.0)	a small portion of time(3.0)	No or little time(1.0)
535	46	57.50%	Female(0.0)	29	Undergraduate(0.0)	Nurse(0.0)	10000-20000(0.0)	Health(0.0)	No(0.0)	Medium(0.0)	No(0.0)	No(0.0)	a small portion of time(2.0)	considerable time(3.0)	a small portion of time(2.0)	a small portion of time(2.0)	No or little time(4.0)	No or little time(1.0)	Most or all of the time(4.0)	considerable time(3.0)	No or little time(4.0)	a small portion of time(2.0)	considerable time(3.0)	a small portion of time(2.0)	Most or all of the time(1.0)	No or little time(1.0)	No or little time(1.0)	No or little time(1.0)	No or little time(4.0)	No or little time(1.0)	a small portion of time(3.0)	a small portion of time(2.0)
536	44	55.00%	Female(0.0)	25	Undergraduate(0.0)	Nurse(0.0)	10000-20000(0.0)	Health(0.0)	No(0.0)	Low(0.0)	No(0.0)	No(0.0)	considerable time(3.0)	a small portion of time(2.0)	a small portion of time(2.0)	a small portion of time(2.0)	No or little time(4.0)	No or little time(1.0)	considerable time(3.0)	considerable time(3.0)	a small portion of time(3.0)	a small portion of time(2.0)	a small portion of time(2.0)	No or little time(1.0)	No or little time(4.0)	No or little time(1.0)	a small portion of time(2.0)	No or little time(1.0)	a small portion of time(3.0)	a small portion of time(2.0)	considerable time(2.0)	No or little time(1.0)
537	31	38.75%	Female(0.0)	38	Undergraduate(0.0)	Nurse(0.0)	<8000(0.0)	Health(0.0)	No(0.0)	Low(0.0)	No(0.0)	No(0.0)	a small portion of time(2.0)	No or little time(1.0)	No or little time(1.0)	No or little time(1.0)	a small portion of time(3.0)	No or little time(1.0)	a small portion of time(2.0)	a small portion of time(2.0)	considerable time(2.0)	No or little time(1.0)	No or little time(1.0)	No or little time(1.0)	Most or all of the time(1.0)	No or little time(1.0)	a small portion of time(2.0)	a small portion of time(2.0)	a small portion of time(3.0)	No or little time(1.0)	considerable time(2.0)	No or little time(1.0)
538	27	33.75%	Female(0.0)	29	Undergraduate(0.0)	Nurse(0.0)	20000-30000(0.0)	Health(0.0)	No(0.0)	Low(0.0)	No(0.0)	No(0.0)	No or little time(1.0)	No or little time(1.0)	No or little time(1.0)	No or little time(1.0)	Most or all of the time(1.0)	No or little time(1.0)	a small portion of time(2.0)	No or little time(1.0)	Most or all of the time(1.0)	a small portion of time(2.0)	No or little time(1.0)	No or little time(1.0)	No or little time(4.0)	No or little time(1.0)	No or little time(1.0)	considerable time(3.0)	Most or all of the time(1.0)	No or little time(1.0)	Most or all of the time(1.0)	No or little time(1.0)
539	33	41.25%	Male(0.0)	29	Undergraduate(0.0)	Nurse(0.0)	<8000(0.0)	Health(0.0)	No(0.0)	Medium(0.0)	No(0.0)	No(0.0)	No or little time(1.0)	No or little time(1.0)	No or little time(1.0)	No or little time(1.0)	considerable time(2.0)	No or little time(1.0)	No or little time(1.0)	No or little time(1.0)	No or little time(4.0)	No or little time(1.0)	No or little time(1.0)	No or little time(1.0)	No or little time(4.0)	No or little time(1.0)	No or little time(1.0)	No or little time(1.0)	No or little time(4.0)	No or little time(1.0)	a small portion of time(3.0)	a small portion of time(2.0)
540	23	28.75%	Female(0.0)	24	Undergraduate(0.0)	Nurse(0.0)	20000-30000(0.0)	Health(0.0)	No(0.0)	High(0.0)	No(0.0)	No(0.0)	No or little time(1.0)	No or little time(1.0)	No or little time(1.0)	No or little time(1.0)	Most or all of the time(1.0)	No or little time(1.0)	No or little time(1.0)	No or little time(1.0)	Most or all of the time(1.0)	No or little time(1.0)	No or little time(1.0)	No or little time(1.0)	Most or all of the time(1.0)	No or little time(1.0)	No or little time(1.0)	No or little time(1.0)	a small portion of time(3.0)	a small portion of time(2.0)	Most or all of the time(1.0)	No or little time(1.0)
541	22	27.50%	Female(0.0)	31	Undergraduate(0.0)	Nurse(0.0)	<8000(0.0)	Health(0.0)	Yes(0.0)	High(0.0)	No(0.0)	No(0.0)	No or little time(1.0)	No or little time(1.0)	No or little time(1.0)	No or little time(1.0)	Most or all of the time(1.0)	No or little time(1.0)	No or little time(1.0)	No or little time(1.0)	Most or all of the time(1.0)	a small portion of time(2.0)	No or little time(1.0)	No or little time(1.0)	Most or all of the time(1.0)	No or little time(1.0)	No or little time(1.0)	No or little time(1.0)	considerable time(2.0)	No or little time(1.0)	Most or all of the time(1.0)	No or little time(1.0)
542	26	32.50%	Male(0.0)	28	Undergraduate(0.0)	Nurse(0.0)	20000-30000(0.0)	Health(0.0)	No(0.0)	Medium(0.0)	No(0.0)	No(0.0)	No or little time(1.0)	No or little time(1.0)	No or little time(1.0)	No or little time(1.0)	Most or all of the time(1.0)	No or little time(1.0)	No or little time(1.0)	a small portion of time(2.0)	considerable time(2.0)	No or little time(1.0)	No or little time(1.0)	No or little time(1.0)	Most or all of the time(1.0)	No or little time(1.0)	No or little time(1.0)	No or little time(1.0)	No or little time(4.0)	No or little time(1.0)	considerable time(2.0)	No or little time(1.0)
543	38	47.50%	Female(0.0)	37	Undergraduate(0.0)	Nurse(0.0)	<8000(0.0)	Health(0.0)	No(0.0)	Medium(0.0)	No(0.0)	No(0.0)	considerable time(3.0)	a small portion of time(2.0)	a small portion of time(2.0)	No or little time(1.0)	a small portion of time(3.0)	No or little time(1.0)	No or little time(1.0)	No or little time(1.0)	No or little time(4.0)	No or little time(1.0)	No or little time(1.0)	No or little time(1.0)	No or little time(4.0)	No or little time(1.0)	No or little time(1.0)	No or little time(1.0)	No or little time(4.0)	No or little time(1.0)	No or little time(4.0)	No or little time(1.0)
544	24	30.00%	Female(0.0)	34	Undergraduate(0.0)	Nurse(0.0)	>50000(0.0)	Health(0.0)	No(0.0)	High(0.0)	No(0.0)	Yes(0.0)	a small portion of time(2.0)	a small portion of time(2.0)	No or little time(1.0)	No or little time(1.0)	considerable time(2.0)	No or little time(1.0)	No or little time(1.0)	a small portion of time(2.0)	Most or all of the time(1.0)	No or little time(1.0)	No or little time(1.0)	No or little time(1.0)	Most or all of the time(1.0)	No or little time(1.0)	No or little time(1.0)	No or little time(1.0)	Most or all of the time(1.0)	No or little time(1.0)	Most or all of the time(1.0)	No or little time(1.0)
545	36	45.00%	Female(0.0)	38	Undergraduate(0.0)	Nurse(0.0)	20000-30000(0.0)	Health(0.0)	No(0.0)	Low(0.0)	No(0.0)	No(0.0)	considerable time(3.0)	a small portion of time(2.0)	a small portion of time(2.0)	No or little time(1.0)	a small portion of time(3.0)	No or little time(1.0)	a small portion of time(2.0)	No or little time(1.0)	a small portion of time(3.0)	a small portion of time(2.0)	No or little time(1.0)	No or little time(1.0)	No or little time(4.0)	No or little time(1.0)	No or little time(1.0)	No or little time(1.0)	considerable time(2.0)	a small portion of time(2.0)	considerable time(2.0)	No or little time(1.0)
546	20	25.00%	Female(0.0)	31	Undergraduate(0.0)	Nurse(0.0)	20000-30000(0.0)	Health(0.0)	No(0.0)	Medium(0.0)	No(0.0)	Yes(0.0)	No or little time(1.0)	No or little time(1.0)	No or little time(1.0)	No or little time(1.0)	Most or all of the time(1.0)	No or little time(1.0)	No or little time(1.0)	No or little time(1.0)	Most or all of the time(1.0)	No or little time(1.0)	No or little time(1.0)	No or little time(1.0)	Most or all of the time(1.0)	No or little time(1.0)	No or little time(1.0)	No or little time(1.0)	Most or all of the time(1.0)	No or little time(1.0)	Most or all of the time(1.0)	No or little time(1.0)
547	21	26.25%	Female(0.0)	29	Undergraduate(0.0)	Nurse(0.0)	10000-20000(0.0)	Health(0.0)	No(0.0)	Extremely low(0.0)	No(0.0)	No(0.0)	a small portion of time(2.0)	No or little time(1.0)	No or little time(1.0)	No or little time(1.0)	Most or all of the time(1.0)	No or little time(1.0)	No or little time(1.0)	No or little time(1.0)	Most or all of the time(1.0)	No or little time(1.0)	No or little time(1.0)	No or little time(1.0)	Most or all of the time(1.0)	No or little time(1.0)	No or little time(1.0)	No or little time(1.0)	Most or all of the time(1.0)	No or little time(1.0)	Most or all of the time(1.0)	No or little time(1.0)
548	27	33.75%	Female(0.0)	35	Undergraduate(0.0)	Nurse(0.0)	10000-20000(0.0)	Health(0.0)	No(0.0)	High(0.0)	No(0.0)	No(0.0)	a small portion of time(2.0)	No or little time(1.0)	a small portion of time(2.0)	No or little time(1.0)	Most or all of the time(1.0)	No or little time(1.0)	a small portion of time(2.0)	No or little time(1.0)	Most or all of the time(1.0)	No or little time(1.0)	a small portion of time(2.0)	No or little time(1.0)	Most or all of the time(1.0)	No or little time(1.0)	a small portion of time(2.0)	No or little time(1.0)	Most or all of the time(1.0)	No or little time(1.0)	considerable time(2.0)	a small portion of time(2.0)
549	21	26.25%	Female(0.0)	35	Master(0.0)	Nurse(0.0)	20000-30000(0.0)	Health(0.0)	No(0.0)	Medium(0.0)	No(0.0)	No(0.0)	No or little time(1.0)	No or little time(1.0)	No or little time(1.0)	No or little time(1.0)	considerable time(2.0)	No or little time(1.0)	No or little time(1.0)	No or little time(1.0)	Most or all of the time(1.0)	No or little time(1.0)	No or little time(1.0)	No or little time(1.0)	Most or all of the time(1.0)	No or little time(1.0)	No or little time(1.0)	No or little time(1.0)	Most or all of the time(1.0)	No or little time(1.0)	Most or all of the time(1.0)	No or little time(1.0)
550	36	45.00%	Female(0.0)	24	Undergraduate(0.0)	Nurse(0.0)	20000-30000(0.0)	Health(0.0)	No(0.0)	Low(0.0)	No(0.0)	No(0.0)	a small portion of time(2.0)	a small portion of time(2.0)	a small portion of time(2.0)	No or little time(1.0)	Most or all of the time(1.0)	No or little time(1.0)	considerable time(3.0)	considerable time(3.0)	considerable time(2.0)	No or little time(1.0)	No or little time(1.0)	No or little time(1.0)	Most or all of the time(1.0)	No or little time(1.0)	No or little time(1.0)	Most or all of the time(4.0)	considerable time(2.0)	a small portion of time(2.0)	a small portion of time(3.0)	a small portion of time(2.0)
551	27	33.75%	Female(0.0)	25	Undergraduate(0.0)	Nurse(0.0)	<8000(0.0)	Health(0.0)	No(0.0)	Medium(0.0)	No(0.0)	No(0.0)	a small portion of time(2.0)	No or little time(1.0)	No or little time(1.0)	No or little time(1.0)	considerable time(2.0)	No or little time(1.0)	No or little time(1.0)	No or little time(1.0)	considerable time(2.0)	No or little time(1.0)	No or little time(1.0)	No or little time(1.0)	Most or all of the time(1.0)	No or little time(1.0)	No or little time(1.0)	No or little time(1.0)	a small portion of time(3.0)	No or little time(1.0)	considerable time(2.0)	a small portion of time(2.0)
552	21	26.25%	Female(0.0)	39	Undergraduate(0.0)	Nurse(0.0)	20000-30000(0.0)	Health(0.0)	No(0.0)	Medium(0.0)	No(0.0)	Yes(0.0)	No or little time(1.0)	No or little time(1.0)	No or little time(1.0)	No or little time(1.0)	considerable time(2.0)	No or little time(1.0)	No or little time(1.0)	No or little time(1.0)	Most or all of the time(1.0)	No or little time(1.0)	No or little time(1.0)	No or little time(1.0)	Most or all of the time(1.0)	No or little time(1.0)	No or little time(1.0)	No or little time(1.0)	Most or all of the time(1.0)	No or little time(1.0)	Most or all of the time(1.0)	No or little time(1.0)
553	36	45.00%	Female(0.0)	36	Undergraduate(0.0)	Nurse(0.0)	10000-20000(0.0)	Health(0.0)	No(0.0)	Medium(0.0)	No(0.0)	No(0.0)	considerable time(3.0)	considerable time(3.0)	a small portion of time(2.0)	No or little time(1.0)	considerable time(2.0)	No or little time(1.0)	No or little time(1.0)	a small portion of time(2.0)	considerable time(2.0)	No or little time(1.0)	a small portion of time(2.0)	No or little time(1.0)	No or little time(4.0)	No or little time(1.0)	No or little time(1.0)	No or little time(1.0)	a small portion of time(3.0)	No or little time(1.0)	considerable time(2.0)	a small portion of time(2.0)
554	33	41.25%	Female(0.0)	40	Undergraduate(0.0)	Nurse(0.0)	10000-20000(0.0)	Health(0.0)	No(0.0)	Medium(0.0)	No(0.0)	No(0.0)	considerable time(3.0)	a small portion of time(2.0)	a small portion of time(2.0)	No or little time(1.0)	considerable time(2.0)	No or little time(1.0)	No or little time(1.0)	a small portion of time(2.0)	considerable time(2.0)	No or little time(1.0)	a small portion of time(2.0)	a small portion of time(2.0)	No or little time(4.0)	No or little time(1.0)	a small portion of time(2.0)	No or little time(1.0)	Most or all of the time(1.0)	No or little time(1.0)	Most or all of the time(1.0)	No or little time(1.0)
555	37	46.25%	Female(0.0)	31	Undergraduate(0.0)	Nurse(0.0)	10000-20000(0.0)	Health(0.0)	No(0.0)	Medium(0.0)	No(0.0)	No(0.0)	a small portion of time(2.0)	No or little time(1.0)	a small portion of time(2.0)	a small portion of time(2.0)	considerable time(2.0)	No or little time(1.0)	No or little time(1.0)	considerable time(3.0)	considerable time(2.0)	a small portion of time(2.0)	a small portion of time(2.0)	No or little time(1.0)	No or little time(4.0)	No or little time(1.0)	No or little time(1.0)	considerable time(3.0)	considerable time(2.0)	No or little time(1.0)	considerable time(2.0)	a small portion of time(2.0)
556	34	42.50%	Male(0.0)	27	Undergraduate(0.0)	Nurse(0.0)	<8000(0.0)	Health(0.0)	No(0.0)	High(0.0)	No(0.0)	No(0.0)	a small portion of time(2.0)	No or little time(1.0)	No or little time(1.0)	No or little time(1.0)	a small portion of time(3.0)	No or little time(1.0)	a small portion of time(2.0)	considerable time(3.0)	a small portion of time(3.0)	No or little time(1.0)	a small portion of time(2.0)	a small portion of time(2.0)	Most or all of the time(1.0)	No or little time(1.0)	a small portion of time(2.0)	No or little time(1.0)	a small portion of time(3.0)	No or little time(1.0)	considerable time(2.0)	No or little time(1.0)
557	37	46.25%	Female(0.0)	40	Undergraduate(0.0)	Nurse(0.0)	10000-20000(0.0)	Health(0.0)	No(0.0)	Medium(0.0)	No(0.0)	No(0.0)	considerable time(3.0)	a small portion of time(2.0)	a small portion of time(2.0)	No or little time(1.0)	considerable time(2.0)	No or little time(1.0)	a small portion of time(2.0)	a small portion of time(2.0)	considerable time(2.0)	a small portion of time(2.0)	No or little time(1.0)	No or little time(1.0)	No or little time(4.0)	No or little time(1.0)	a small portion of time(2.0)	No or little time(1.0)	considerable time(2.0)	considerable time(3.0)	considerable time(2.0)	No or little time(1.0)
558	32	40.00%	Male(0.0)	56岁	Master(0.0)	Doctor(0.0)	>50000(0.0)	Health(0.0)	No(0.0)	High(0.0)	No(0.0)	No(0.0)	a small portion of time(2.0)	a small portion of time(2.0)	No or little time(1.0)	No or little time(1.0)	considerable time(2.0)	No or little time(1.0)	No or little time(1.0)	a small portion of time(2.0)	considerable time(2.0)	No or little time(1.0)	No or little time(1.0)	No or little time(1.0)	considerable time(2.0)	No or little time(1.0)	a small portion of time(2.0)	a small portion of time(2.0)	considerable time(2.0)	No or little time(1.0)	a small portion of time(3.0)	a small portion of time(2.0)
559	44	55.00%	Female(0.0)	35	Undergraduate(0.0)	Nurse(0.0)	20000-30000(0.0)	Health(0.0)	No(0.0)	High(0.0)	No(0.0)	No(0.0)	a small portion of time(2.0)	No or little time(1.0)	a small portion of time(2.0)	No or little time(1.0)	considerable time(2.0)	No or little time(1.0)	considerable time(3.0)	Most or all of the time(4.0)	a small portion of time(3.0)	a small portion of time(2.0)	a small portion of time(2.0)	No or little time(1.0)	considerable time(2.0)	No or little time(1.0)	considerable time(3.0)	considerable time(3.0)	a small portion of time(3.0)	considerable time(3.0)	a small portion of time(3.0)	a small portion of time(2.0)
560	20	25.00%	Male(0.0)	30	Master(0.0)	Doctor(0.0)	<8000(0.0)	Health(0.0)	No(0.0)	High(0.0)	No(0.0)	No(0.0)	No or little time(1.0)	No or little time(1.0)	No or little time(1.0)	No or little time(1.0)	Most or all of the time(1.0)	No or little time(1.0)	No or little time(1.0)	No or little time(1.0)	Most or all of the time(1.0)	No or little time(1.0)	No or little time(1.0)	No or little time(1.0)	Most or all of the time(1.0)	No or little time(1.0)	No or little time(1.0)	No or little time(1.0)	Most or all of the time(1.0)	No or little time(1.0)	Most or all of the time(1.0)	No or little time(1.0)
561	33	41.25%	Female(0.0)	50	Master(0.0)	Nurse(0.0)	10000-20000(0.0)	Health(0.0)	No(0.0)	Low(0.0)	No(0.0)	No(0.0)	a small portion of time(2.0)	a small portion of time(2.0)	a small portion of time(2.0)	No or little time(1.0)	considerable time(2.0)	No or little time(1.0)	a small portion of time(2.0)	a small portion of time(2.0)	considerable time(2.0)	No or little time(1.0)	No or little time(1.0)	No or little time(1.0)	Most or all of the time(1.0)	a small portion of time(2.0)	No or little time(1.0)	No or little time(1.0)	considerable time(2.0)	a small portion of time(2.0)	considerable time(2.0)	considerable time(3.0)
562	43	53.75%	Female(0.0)	39	Undergraduate(0.0)	Nurse(0.0)	10000-20000(0.0)	Health(0.0)	No(0.0)	High(0.0)	No(0.0)	Yes(0.0)	considerable time(3.0)	a small portion of time(2.0)	a small portion of time(2.0)	No or little time(1.0)	considerable time(2.0)	No or little time(1.0)	a small portion of time(2.0)	considerable time(3.0)	considerable time(2.0)	a small portion of time(2.0)	a small portion of time(2.0)	a small portion of time(2.0)	Most or all of the time(1.0)	a small portion of time(2.0)	a small portion of time(2.0)	considerable time(3.0)	considerable time(2.0)	a small portion of time(2.0)	No or little time(4.0)	considerable time(3.0)
563	28	35.00%	Female(0.0)	36	Undergraduate(0.0)	Nurse(0.0)	10000-20000(0.0)	Health(0.0)	No(0.0)	Medium(0.0)	No(0.0)	No(0.0)	considerable time(3.0)	a small portion of time(2.0)	a small portion of time(2.0)	No or little time(1.0)	Most or all of the time(1.0)	No or little time(1.0)	a small portion of time(2.0)	No or little time(1.0)	Most or all of the time(1.0)	No or little time(1.0)	No or little time(1.0)	No or little time(1.0)	No or little time(4.0)	No or little time(1.0)	No or little time(1.0)	No or little time(1.0)	Most or all of the time(1.0)	No or little time(1.0)	Most or all of the time(1.0)	No or little time(1.0)
564	33	41.25%	Female(0.0)	25	Undergraduate(0.0)	Nurse(0.0)	>50000(0.0)	Health(0.0)	No(0.0)	High(0.0)	No(0.0)	No(0.0)	considerable time(3.0)	a small portion of time(2.0)	a small portion of time(2.0)	No or little time(1.0)	considerable time(2.0)	No or little time(1.0)	No or little time(1.0)	No or little time(1.0)	considerable time(2.0)	No or little time(1.0)	No or little time(1.0)	No or little time(1.0)	No or little time(4.0)	No or little time(1.0)	No or little time(1.0)	No or little time(1.0)	considerable time(2.0)	No or little time(1.0)	No or little time(4.0)	No or little time(1.0)
565	39	48.75%	Female(0.0)	33	Undergraduate(0.0)	Nurse(0.0)	10000-20000(0.0)	Health(0.0)	No(0.0)	Medium(0.0)	No(0.0)	No(0.0)	a small portion of time(2.0)	a small portion of time(2.0)	a small portion of time(2.0)	a small portion of time(2.0)	considerable time(2.0)	No or little time(1.0)	a small portion of time(2.0)	a small portion of time(2.0)	considerable time(2.0)	a small portion of time(2.0)	No or little time(1.0)	No or little time(1.0)	considerable time(2.0)	a small portion of time(2.0)	No or little time(1.0)	No or little time(1.0)	a small portion of time(3.0)	a small portion of time(2.0)	No or little time(4.0)	considerable time(3.0)
566	37	46.25%	Female(0.0)	29	Undergraduate(0.0)	Nurse(0.0)	<8000(0.0)	Health(0.0)	No(0.0)	High(0.0)	No(0.0)	No(0.0)	a small portion of time(2.0)	a small portion of time(2.0)	a small portion of time(2.0)	a small portion of time(2.0)	considerable time(2.0)	No or little time(1.0)	a small portion of time(2.0)	a small portion of time(2.0)	considerable time(2.0)	a small portion of time(2.0)	a small portion of time(2.0)	No or little time(1.0)	Most or all of the time(1.0)	No or little time(1.0)	No or little time(1.0)	a small portion of time(2.0)	a small portion of time(3.0)	a small portion of time(2.0)	a small portion of time(3.0)	a small portion of time(2.0)
567	27	33.75%	Female(0.0)	30	Undergraduate(0.0)	Nurse(0.0)	<8000(0.0)	Health(0.0)	No(0.0)	High(0.0)	No(0.0)	No(0.0)	a small portion of time(2.0)	No or little time(1.0)	No or little time(1.0)	No or little time(1.0)	considerable time(2.0)	No or little time(1.0)	No or little time(1.0)	No or little time(1.0)	No or little time(4.0)	No or little time(1.0)	No or little time(1.0)	No or little time(1.0)	Most or all of the time(1.0)	No or little time(1.0)	No or little time(1.0)	No or little time(1.0)	considerable time(2.0)	No or little time(1.0)	considerable time(2.0)	No or little time(1.0)
568	22	27.50%	Male(0.0)	24	Master(0.0)	Doctor(0.0)	<8000(0.0)	Health(0.0)	No(0.0)	High(0.0)	No(0.0)	No(0.0)	No or little time(1.0)	No or little time(1.0)	No or little time(1.0)	No or little time(1.0)	Most or all of the time(1.0)	No or little time(1.0)	No or little time(1.0)	No or little time(1.0)	Most or all of the time(1.0)	No or little time(1.0)	No or little time(1.0)	No or little time(1.0)	Most or all of the time(1.0)	No or little time(1.0)	a small portion of time(2.0)	a small portion of time(2.0)	Most or all of the time(1.0)	No or little time(1.0)	Most or all of the time(1.0)	No or little time(1.0)
569	27	33.75%	Female(0.0)	25	Undergraduate(0.0)	Doctor(0.0)	<8000(0.0)	Health(0.0)	No(0.0)	Low(0.0)	No(0.0)	No(0.0)	a small portion of time(2.0)	a small portion of time(2.0)	No or little time(1.0)	No or little time(1.0)	Most or all of the time(1.0)	No or little time(1.0)	No or little time(1.0)	No or little time(1.0)	a small portion of time(3.0)	No or little time(1.0)	No or little time(1.0)	No or little time(1.0)	considerable time(2.0)	No or little time(1.0)	No or little time(1.0)	a small portion of time(2.0)	considerable time(2.0)	No or little time(1.0)	Most or all of the time(1.0)	No or little time(1.0)
570	38	47.50%	Female(0.0)	30	Undergraduate(0.0)	Nurse(0.0)	20000-30000(0.0)	Health(0.0)	No(0.0)	High(0.0)	No(0.0)	No(0.0)	considerable time(3.0)	Most or all of the time(4.0)	considerable time(3.0)	No or little time(1.0)	a small portion of time(3.0)	No or little time(1.0)	No or little time(1.0)	a small portion of time(2.0)	No or little time(4.0)	a small portion of time(2.0)	No or little time(1.0)	No or little time(1.0)	Most or all of the time(1.0)	No or little time(1.0)	No or little time(1.0)	No or little time(1.0)	considerable time(2.0)	No or little time(1.0)	a small portion of time(3.0)	a small portion of time(2.0)
571	30	37.50%	Male(0.0)	29	Undergraduate(0.0)	Doctor(0.0)	<8000(0.0)	Health(0.0)	No(0.0)	High(0.0)	No(0.0)	No(0.0)	a small portion of time(2.0)	a small portion of time(2.0)	a small portion of time(2.0)	No or little time(1.0)	considerable time(2.0)	No or little time(1.0)	No or little time(1.0)	No or little time(1.0)	considerable time(2.0)	No or little time(1.0)	a small portion of time(2.0)	No or little time(1.0)	Most or all of the time(1.0)	No or little time(1.0)	No or little time(1.0)	considerable time(3.0)	Most or all of the time(1.0)	a small portion of time(2.0)	Most or all of the time(1.0)	a small portion of time(2.0)
572	26	32.50%	Female(0.0)	31	Undergraduate(0.0)	Nurse(0.0)	10000-20000(0.0)	Health(0.0)	No(0.0)	High(0.0)	No(0.0)	No(0.0)	a small portion of time(2.0)	a small portion of time(2.0)	No or little time(1.0)	No or little time(1.0)	considerable time(2.0)	No or little time(1.0)	No or little time(1.0)	No or little time(1.0)	considerable time(2.0)	No or little time(1.0)	No or little time(1.0)	No or little time(1.0)	considerable time(2.0)	No or little time(1.0)	No or little time(1.0)	No or little time(1.0)	Most or all of the time(1.0)	No or little time(1.0)	considerable time(2.0)	No or little time(1.0)
573	25	31.25%	Female(0.0)	30	Undergraduate(0.0)	Nurse(0.0)	<8000(0.0)	Health(0.0)	No(0.0)	High(0.0)	No(0.0)	No(0.0)	No or little time(1.0)	No or little time(1.0)	No or little time(1.0)	No or little time(1.0)	Most or all of the time(1.0)	No or little time(1.0)	No or little time(1.0)	No or little time(1.0)	considerable time(2.0)	No or little time(1.0)	No or little time(1.0)	No or little time(1.0)	No or little time(4.0)	No or little time(1.0)	No or little time(1.0)	No or little time(1.0)	considerable time(2.0)	No or little time(1.0)	Most or all of the time(1.0)	No or little time(1.0)
574	24	30.00%	Female(0.0)	31	Technical secondary school(0.0)	Others(0.0)	<8000(0.0)	Health(0.0)	No(0.0)	Medium(0.0)	No(0.0)	No(0.0)	No or little time(1.0)	No or little time(1.0)	No or little time(1.0)	No or little time(1.0)	Most or all of the time(1.0)	No or little time(1.0)	No or little time(1.0)	No or little time(1.0)	a small portion of time(3.0)	No or little time(1.0)	No or little time(1.0)	No or little time(1.0)	Most or all of the time(1.0)	No or little time(1.0)	No or little time(1.0)	No or little time(1.0)	a small portion of time(3.0)	No or little time(1.0)	Most or all of the time(1.0)	No or little time(1.0)
575	41	51.25%	Female(0.0)	36	Undergraduate(0.0)	Nurse(0.0)	10000-20000(0.0)	Health(0.0)	No(0.0)	High(0.0)	No(0.0)	No(0.0)	Most or all of the time(4.0)	considerable time(3.0)	considerable time(3.0)	a small portion of time(2.0)	a small portion of time(3.0)	No or little time(1.0)	a small portion of time(2.0)	a small portion of time(2.0)	a small portion of time(3.0)	No or little time(1.0)	No or little time(1.0)	No or little time(1.0)	No or little time(4.0)	No or little time(1.0)	No or little time(1.0)	No or little time(1.0)	considerable time(2.0)	No or little time(1.0)	a small portion of time(3.0)	a small portion of time(2.0)
576	32	40.00%	Female(0.0)	31	Master(0.0)	Doctor(0.0)	10000-20000(0.0)	Health(0.0)	No(0.0)	Medium(0.0)	No(0.0)	No(0.0)	a small portion of time(2.0)	a small portion of time(2.0)	a small portion of time(2.0)	No or little time(1.0)	considerable time(2.0)	No or little time(1.0)	a small portion of time(2.0)	considerable time(3.0)	considerable time(2.0)	a small portion of time(2.0)	No or little time(1.0)	No or little time(1.0)	Most or all of the time(1.0)	No or little time(1.0)	a small portion of time(2.0)	No or little time(1.0)	Most or all of the time(1.0)	No or little time(1.0)	considerable time(2.0)	a small portion of time(2.0)
577	25	31.25%	Female(0.0)	24	Technical secondary school(0.0)	Nurse(0.0)	10000-20000(0.0)	Health(0.0)	No(0.0)	Medium(0.0)	No(0.0)	No(0.0)	a small portion of time(2.0)	a small portion of time(2.0)	a small portion of time(2.0)	No or little time(1.0)	considerable time(2.0)	No or little time(1.0)	No or little time(1.0)	No or little time(1.0)	Most or all of the time(1.0)	No or little time(1.0)	No or little time(1.0)	No or little time(1.0)	Most or all of the time(1.0)	No or little time(1.0)	a small portion of time(2.0)	No or little time(1.0)	Most or all of the time(1.0)	No or little time(1.0)	Most or all of the time(1.0)	No or little time(1.0)
578	25	31.25%	Female(0.0)	26	Undergraduate(0.0)	Nurse(0.0)	10000-20000(0.0)	Health(0.0)	No(0.0)	Medium(0.0)	No(0.0)	No(0.0)	a small portion of time(2.0)	No or little time(1.0)	No or little time(1.0)	No or little time(1.0)	considerable time(2.0)	No or little time(1.0)	No or little time(1.0)	a small portion of time(2.0)	Most or all of the time(1.0)	No or little time(1.0)	a small portion of time(2.0)	No or little time(1.0)	Most or all of the time(1.0)	No or little time(1.0)	No or little time(1.0)	No or little time(1.0)	Most or all of the time(1.0)	No or little time(1.0)	considerable time(2.0)	No or little time(1.0)
579	25	31.25%	Female(0.0)	27	Master(0.0)	Doctor(0.0)	<8000(0.0)	Health(0.0)	No(0.0)	Low(0.0)	No(0.0)	No(0.0)	No or little time(1.0)	No or little time(1.0)	No or little time(1.0)	No or little time(1.0)	No or little time(4.0)	No or little time(1.0)	No or little time(1.0)	No or little time(1.0)	considerable time(2.0)	No or little time(1.0)	No or little time(1.0)	No or little time(1.0)	Most or all of the time(1.0)	No or little time(1.0)	No or little time(1.0)	No or little time(1.0)	considerable time(2.0)	No or little time(1.0)	Most or all of the time(1.0)	No or little time(1.0)
580	34	42.50%	Female(0.0)	35	Master(0.0)	Doctor(0.0)	20000-30000(0.0)	Health(0.0)	No(0.0)	Medium(0.0)	No(0.0)	No(0.0)	considerable time(3.0)	a small portion of time(2.0)	a small portion of time(2.0)	a small portion of time(2.0)	considerable time(2.0)	No or little time(1.0)	a small portion of time(2.0)	a small portion of time(2.0)	considerable time(2.0)	a small portion of time(2.0)	No or little time(1.0)	No or little time(1.0)	considerable time(2.0)	No or little time(1.0)	No or little time(1.0)	No or little time(1.0)	considerable time(2.0)	a small portion of time(2.0)	considerable time(2.0)	No or little time(1.0)
581	22	27.50%	Female(0.0)	24	Undergraduate(0.0)	Nurse(0.0)	10000-20000(0.0)	Health(0.0)	No(0.0)	Extremely low(0.0)	No(0.0)	No(0.0)	No or little time(1.0)	No or little time(1.0)	No or little time(1.0)	No or little time(1.0)	Most or all of the time(1.0)	No or little time(1.0)	No or little time(1.0)	No or little time(1.0)	Most or all of the time(1.0)	No or little time(1.0)	No or little time(1.0)	No or little time(1.0)	Most or all of the time(1.0)	No or little time(1.0)	No or little time(1.0)	No or little time(1.0)	considerable time(2.0)	No or little time(1.0)	considerable time(2.0)	No or little time(1.0)
582	40	50.00%	Female(0.0)	37	Undergraduate(0.0)	Nurse(0.0)	<8000(0.0)	Health(0.0)	No(0.0)	High(0.0)	No(0.0)	No(0.0)	considerable time(3.0)	a small portion of time(2.0)	a small portion of time(2.0)	No or little time(1.0)	considerable time(2.0)	No or little time(1.0)	a small portion of time(2.0)	considerable time(3.0)	a small portion of time(3.0)	considerable time(3.0)	No or little time(1.0)	No or little time(1.0)	No or little time(4.0)	No or little time(1.0)	No or little time(1.0)	a small portion of time(2.0)	considerable time(2.0)	No or little time(1.0)	a small portion of time(3.0)	a small portion of time(2.0)
583	31	38.75%	Male(0.0)	29	Undergraduate(0.0)	Nurse(0.0)	<8000(0.0)	Health(0.0)	No(0.0)	Low(0.0)	No(0.0)	No(0.0)	considerable time(3.0)	a small portion of time(2.0)	No or little time(1.0)	No or little time(1.0)	a small portion of time(3.0)	No or little time(1.0)	No or little time(1.0)	No or little time(1.0)	Most or all of the time(1.0)	No or little time(1.0)	a small portion of time(2.0)	No or little time(1.0)	Most or all of the time(1.0)	No or little time(1.0)	No or little time(1.0)	No or little time(1.0)	a small portion of time(3.0)	a small portion of time(2.0)	a small portion of time(3.0)	No or little time(1.0)
584	31	38.75%	Female(0.0)	27	Undergraduate(0.0)	Nurse(0.0)	10000-20000(0.0)	Health(0.0)	No(0.0)	Medium(0.0)	No(0.0)	Yes(0.0)	a small portion of time(2.0)	a small portion of time(2.0)	a small portion of time(2.0)	No or little time(1.0)	a small portion of time(3.0)	No or little time(1.0)	No or little time(1.0)	No or little time(1.0)	Most or all of the time(1.0)	No or little time(1.0)	No or little time(1.0)	No or little time(1.0)	No or little time(4.0)	No or little time(1.0)	No or little time(1.0)	No or little time(1.0)	considerable time(2.0)	No or little time(1.0)	considerable time(2.0)	a small portion of time(2.0)
585	36	45.00%	Male(0.0)	30	Undergraduate(0.0)	Nurse(0.0)	20000-30000(0.0)	Health(0.0)	No(0.0)	High(0.0)	No(0.0)	No(0.0)	considerable time(3.0)	a small portion of time(2.0)	No or little time(1.0)	No or little time(1.0)	considerable time(2.0)	No or little time(1.0)	a small portion of time(2.0)	a small portion of time(2.0)	a small portion of time(3.0)	a small portion of time(2.0)	a small portion of time(2.0)	a small portion of time(2.0)	a small portion of time(3.0)	No or little time(1.0)	No or little time(1.0)	No or little time(1.0)	considerable time(2.0)	No or little time(1.0)	considerable time(2.0)	a small portion of time(2.0)
586	24	30.00%	Female(0.0)	26	Undergraduate(0.0)	Nurse(0.0)	<8000(0.0)	Health(0.0)	No(0.0)	Medium(0.0)	No(0.0)	No(0.0)	No or little time(1.0)	No or little time(1.0)	No or little time(1.0)	No or little time(1.0)	considerable time(2.0)	No or little time(1.0)	No or little time(1.0)	No or little time(1.0)	considerable time(2.0)	No or little time(1.0)	No or little time(1.0)	No or little time(1.0)	Most or all of the time(1.0)	No or little time(1.0)	No or little time(1.0)	No or little time(1.0)	Most or all of the time(1.0)	No or little time(1.0)	considerable time(2.0)	a small portion of time(2.0)
587	36	45.00%	Female(0.0)	32	Undergraduate(0.0)	Nurse(0.0)	10000-20000(0.0)	Health(0.0)	No(0.0)	Medium(0.0)	No(0.0)	No(0.0)	a small portion of time(2.0)	No or little time(1.0)	a small portion of time(2.0)	No or little time(1.0)	a small portion of time(3.0)	No or little time(1.0)	a small portion of time(2.0)	a small portion of time(2.0)	a small portion of time(3.0)	No or little time(1.0)	a small portion of time(2.0)	a small portion of time(2.0)	considerable time(2.0)	a small portion of time(2.0)	No or little time(1.0)	No or little time(1.0)	considerable time(2.0)	No or little time(1.0)	No or little time(4.0)	No or little time(1.0)
588	29	36.25%	Female(0.0)	30	Undergraduate(0.0)	Nurse(0.0)	10000-20000(0.0)	Health(0.0)	No(0.0)	Medium(0.0)	No(0.0)	No(0.0)	No or little time(1.0)	No or little time(1.0)	No or little time(1.0)	No or little time(1.0)	Most or all of the time(1.0)	No or little time(1.0)	a small portion of time(2.0)	a small portion of time(2.0)	No or little time(4.0)	No or little time(1.0)	a small portion of time(2.0)	a small portion of time(2.0)	considerable time(2.0)	No or little time(1.0)	No or little time(1.0)	No or little time(1.0)	Most or all of the time(1.0)	No or little time(1.0)	considerable time(2.0)	No or little time(1.0)
589	27	33.75%	Female(0.0)	36	Undergraduate(0.0)	Nurse(0.0)	20000-30000(0.0)	Health(0.0)	No(0.0)	High(0.0)	No(0.0)	Yes(0.0)	considerable time(3.0)	considerable time(3.0)	a small portion of time(2.0)	No or little time(1.0)	Most or all of the time(1.0)	No or little time(1.0)	considerable time(3.0)	No or little time(1.0)	Most or all of the time(1.0)	No or little time(1.0)	No or little time(1.0)	No or little time(1.0)	Most or all of the time(1.0)	No or little time(1.0)	No or little time(1.0)	No or little time(1.0)	Most or all of the time(1.0)	No or little time(1.0)	Most or all of the time(1.0)	No or little time(1.0)
590	20	25.00%	Female(0.0)	35	Undergraduate(0.0)	Nurse(0.0)	10000-20000(0.0)	Health(0.0)	No(0.0)	Medium(0.0)	No(0.0)	No(0.0)	No or little time(1.0)	No or little time(1.0)	No or little time(1.0)	No or little time(1.0)	Most or all of the time(1.0)	No or little time(1.0)	No or little time(1.0)	No or little time(1.0)	Most or all of the time(1.0)	No or little time(1.0)	No or little time(1.0)	No or little time(1.0)	Most or all of the time(1.0)	No or little time(1.0)	No or little time(1.0)	No or little time(1.0)	Most or all of the time(1.0)	No or little time(1.0)	Most or all of the time(1.0)	No or little time(1.0)
591	24	30.00%	Female(0.0)	28	Technical secondary school(0.0)	Nurse(0.0)	10000-20000(0.0)	Health(0.0)	No(0.0)	Medium(0.0)	No(0.0)	No(0.0)	a small portion of time(2.0)	No or little time(1.0)	No or little time(1.0)	No or little time(1.0)	Most or all of the time(1.0)	No or little time(1.0)	No or little time(1.0)	No or little time(1.0)	Most or all of the time(1.0)	No or little time(1.0)	No or little time(1.0)	No or little time(1.0)	No or little time(4.0)	No or little time(1.0)	No or little time(1.0)	No or little time(1.0)	Most or all of the time(1.0)	No or little time(1.0)	Most or all of the time(1.0)	No or little time(1.0)
592	29	36.25%	Female(0.0)	37	Undergraduate(0.0)	Nurse(0.0)	20000-30000(0.0)	Health(0.0)	No(0.0)	Low(0.0)	No(0.0)	No(0.0)	No or little time(1.0)	No or little time(1.0)	No or little time(1.0)	No or little time(1.0)	Most or all of the time(1.0)	No or little time(1.0)	a small portion of time(2.0)	a small portion of time(2.0)	a small portion of time(3.0)	No or little time(1.0)	No or little time(1.0)	No or little time(1.0)	Most or all of the time(1.0)	No or little time(1.0)	No or little time(1.0)	No or little time(1.0)	a small portion of time(3.0)	No or little time(1.0)	a small portion of time(3.0)	a small portion of time(2.0)
593	28	35.00%	Female(0.0)	28	Undergraduate(0.0)	Nurse(0.0)	20000-30000(0.0)	Health(0.0)	No(0.0)	Low(0.0)	No(0.0)	No(0.0)	No or little time(1.0)	No or little time(1.0)	No or little time(1.0)	No or little time(1.0)	considerable time(2.0)	No or little time(1.0)	No or little time(1.0)	No or little time(1.0)	Most or all of the time(1.0)	No or little time(1.0)	No or little time(1.0)	No or little time(1.0)	No or little time(4.0)	No or little time(1.0)	No or little time(1.0)	a small portion of time(2.0)	a small portion of time(3.0)	No or little time(1.0)	considerable time(2.0)	No or little time(1.0)
594	37	46.25%	Female(0.0)	31	Undergraduate(0.0)	Nurse(0.0)	10000-20000(0.0)	Health(0.0)	No(0.0)	Medium(0.0)	No(0.0)	No(0.0)	a small portion of time(2.0)	a small portion of time(2.0)	No or little time(1.0)	No or little time(1.0)	considerable time(2.0)	a small portion of time(2.0)	a small portion of time(2.0)	a small portion of time(2.0)	considerable time(2.0)	a small portion of time(2.0)	a small portion of time(2.0)	a small portion of time(2.0)	considerable time(2.0)	a small portion of time(2.0)	a small portion of time(2.0)	a small portion of time(2.0)	a small portion of time(3.0)	No or little time(1.0)	considerable time(2.0)	No or little time(1.0)
595	35	43.75%	Female(0.0)	24	Undergraduate(0.0)	Nurse(0.0)	10000-20000(0.0)	Health(0.0)	No(0.0)	Low(0.0)	No(0.0)	No(0.0)	considerable time(3.0)	No or little time(1.0)	a small portion of time(2.0)	No or little time(1.0)	considerable time(2.0)	No or little time(1.0)	No or little time(1.0)	a small portion of time(2.0)	Most or all of the time(1.0)	a small portion of time(2.0)	No or little time(1.0)	No or little time(1.0)	No or little time(4.0)	No or little time(1.0)	No or little time(1.0)	a small portion of time(2.0)	a small portion of time(3.0)	No or little time(1.0)	a small portion of time(3.0)	a small portion of time(2.0)
596	25	31.25%	Female(0.0)	34	Undergraduate(0.0)	Nurse(0.0)	20000-30000(0.0)	Health(0.0)	No(0.0)	Extremely low(0.0)	No(0.0)	No(0.0)	a small portion of time(2.0)	a small portion of time(2.0)	a small portion of time(2.0)	No or little time(1.0)	considerable time(2.0)	No or little time(1.0)	No or little time(1.0)	No or little time(1.0)	considerable time(2.0)	No or little time(1.0)	No or little time(1.0)	No or little time(1.0)	Most or all of the time(1.0)	No or little time(1.0)	No or little time(1.0)	No or little time(1.0)	Most or all of the time(1.0)	No or little time(1.0)	Most or all of the time(1.0)	No or little time(1.0)
597	39	48.75%	Female(0.0)	40	Undergraduate(0.0)	Nurse(0.0)	10000-20000(0.0)	Health(0.0)	No(0.0)	High(0.0)	No(0.0)	No(0.0)	a small portion of time(2.0)	a small portion of time(2.0)	a small portion of time(2.0)	a small portion of time(2.0)	considerable time(2.0)	No or little time(1.0)	a small portion of time(2.0)	considerable time(3.0)	considerable time(2.0)	considerable time(3.0)	No or little time(1.0)	No or little time(1.0)	Most or all of the time(1.0)	a small portion of time(2.0)	No or little time(1.0)	Most or all of the time(4.0)	considerable time(2.0)	a small portion of time(2.0)	considerable time(2.0)	a small portion of time(2.0)
598	29	36.25%	Female(0.0)	35	Undergraduate(0.0)	Nurse(0.0)	10000-20000(0.0)	Health(0.0)	No(0.0)	Medium(0.0)	No(0.0)	No(0.0)	a small portion of time(2.0)	No or little time(1.0)	No or little time(1.0)	No or little time(1.0)	considerable time(2.0)	No or little time(1.0)	a small portion of time(2.0)	No or little time(1.0)	considerable time(2.0)	No or little time(1.0)	No or little time(1.0)	No or little time(1.0)	No or little time(4.0)	No or little time(1.0)	No or little time(1.0)	No or little time(1.0)	considerable time(2.0)	No or little time(1.0)	considerable time(2.0)	No or little time(1.0)
599	27	33.75%	Female(0.0)	25	Technical secondary school(0.0)	Nurse(0.0)	<8000(0.0)	Health(0.0)	No(0.0)	High(0.0)	No(0.0)	No(0.0)	considerable time(3.0)	a small portion of time(2.0)	a small portion of time(2.0)	No or little time(1.0)	Most or all of the time(1.0)	No or little time(1.0)	No or little time(1.0)	No or little time(1.0)	Most or all of the time(1.0)	No or little time(1.0)	No or little time(1.0)	No or little time(1.0)	No or little time(4.0)	No or little time(1.0)	No or little time(1.0)	No or little time(1.0)	Most or all of the time(1.0)	No or little time(1.0)	Most or all of the time(1.0)	No or little time(1.0)
600	27	33.75%	Female(0.0)	27	Undergraduate(0.0)	Nurse(0.0)	10000-20000(0.0)	Others(0.0)	No(0.0)	Medium(0.0)	No(0.0)	No(0.0)	a small portion of time(2.0)	No or little time(1.0)	No or little time(1.0)	No or little time(1.0)	Most or all of the time(1.0)	No or little time(1.0)	considerable time(3.0)	a small portion of time(2.0)	considerable time(2.0)	No or little time(1.0)	No or little time(1.0)	No or little time(1.0)	Most or all of the time(1.0)	a small portion of time(2.0)	No or little time(1.0)	No or little time(1.0)	Most or all of the time(1.0)	No or little time(1.0)	considerable time(2.0)	No or little time(1.0)
601	25	31.25%	Female(0.0)	36	Master(0.0)	Doctor(0.0)	10000-20000(0.0)	Health(0.0)	No(0.0)	High(0.0)	No(0.0)	Yes(0.0)	No or little time(1.0)	No or little time(1.0)	No or little time(1.0)	No or little time(1.0)	Most or all of the time(1.0)	No or little time(1.0)	a small portion of time(2.0)	a small portion of time(2.0)	Most or all of the time(1.0)	a small portion of time(2.0)	No or little time(1.0)	No or little time(1.0)	Most or all of the time(1.0)	No or little time(1.0)	No or little time(1.0)	a small portion of time(2.0)	Most or all of the time(1.0)	No or little time(1.0)	considerable time(2.0)	No or little time(1.0)
602	34	42.50%	Female(0.0)	33	Undergraduate(0.0)	Nurse(0.0)	20000-30000(0.0)	Health(0.0)	No(0.0)	Medium(0.0)	No(0.0)	No(0.0)	a small portion of time(2.0)	a small portion of time(2.0)	a small portion of time(2.0)	a small portion of time(2.0)	considerable time(2.0)	No or little time(1.0)	a small portion of time(2.0)	considerable time(3.0)	considerable time(2.0)	No or little time(1.0)	No or little time(1.0)	No or little time(1.0)	considerable time(2.0)	No or little time(1.0)	No or little time(1.0)	No or little time(1.0)	Most or all of the time(1.0)	No or little time(1.0)	No or little time(4.0)	a small portion of time(2.0)
603	33	41.25%	Female(0.0)	35	Undergraduate(0.0)	Nurse(0.0)	<8000(0.0)	Health(0.0)	No(0.0)	High(0.0)	No(0.0)	No(0.0)	a small portion of time(2.0)	a small portion of time(2.0)	a small portion of time(2.0)	No or little time(1.0)	considerable time(2.0)	No or little time(1.0)	considerable time(3.0)	No or little time(1.0)	a small portion of time(3.0)	No or little time(1.0)	No or little time(1.0)	a small portion of time(2.0)	considerable time(2.0)	No or little time(1.0)	No or little time(1.0)	No or little time(1.0)	considerable time(2.0)	No or little time(1.0)	a small portion of time(3.0)	No or little time(1.0)
604	39	48.75%	Female(0.0)	27	Undergraduate(0.0)	Nurse(0.0)	<8000(0.0)	Health(0.0)	No(0.0)	High(0.0)	No(0.0)	No(0.0)	a small portion of time(2.0)	No or little time(1.0)	a small portion of time(2.0)	No or little time(1.0)	a small portion of time(3.0)	No or little time(1.0)	No or little time(1.0)	a small portion of time(2.0)	considerable time(2.0)	a small portion of time(2.0)	a small portion of time(2.0)	No or little time(1.0)	a small portion of time(3.0)	No or little time(1.0)	a small portion of time(2.0)	a small portion of time(2.0)	a small portion of time(3.0)	considerable time(3.0)	a small portion of time(3.0)	a small portion of time(2.0)
605	24	30.00%	Female(0.0)	52	Undergraduate(0.0)	Nurse(0.0)	20000-30000(0.0)	Health(0.0)	No(0.0)	Low(0.0)	No(0.0)	No(0.0)	No or little time(1.0)	No or little time(1.0)	No or little time(1.0)	No or little time(1.0)	considerable time(2.0)	No or little time(1.0)	No or little time(1.0)	No or little time(1.0)	considerable time(2.0)	No or little time(1.0)	No or little time(1.0)	No or little time(1.0)	considerable time(2.0)	No or little time(1.0)	No or little time(1.0)	No or little time(1.0)	considerable time(2.0)	No or little time(1.0)	Most or all of the time(1.0)	No or little time(1.0)
606	24	30.00%	Female(0.0)	50	Undergraduate(0.0)	Others(0.0)	>50000(0.0)	Health(0.0)	No(0.0)	Extremely low(0.0)	No(0.0)	No(0.0)	No or little time(1.0)	No or little time(1.0)	No or little time(1.0)	No or little time(1.0)	considerable time(2.0)	No or little time(1.0)	a small portion of time(2.0)	No or little time(1.0)	Most or all of the time(1.0)	No or little time(1.0)	No or little time(1.0)	No or little time(1.0)	Most or all of the time(1.0)	No or little time(1.0)	No or little time(1.0)	No or little time(1.0)	Most or all of the time(1.0)	No or little time(1.0)	a small portion of time(3.0)	No or little time(1.0)
607	32	40.00%	Female(0.0)	40	Junior(0.0)	Nurse(0.0)	10000-20000(0.0)	Health(0.0)	No(0.0)	High(0.0)	No(0.0)	No(0.0)	No or little time(1.0)	No or little time(1.0)	No or little time(1.0)	No or little time(1.0)	Most or all of the time(1.0)	No or little time(1.0)	considerable time(3.0)	a small portion of time(2.0)	considerable time(2.0)	No or little time(1.0)	a small portion of time(2.0)	No or little time(1.0)	Most or all of the time(1.0)	No or little time(1.0)	a small portion of time(2.0)	a small portion of time(2.0)	considerable time(2.0)	a small portion of time(2.0)	a small portion of time(3.0)	a small portion of time(2.0)
608	25	31.25%	Female(0.0)	37	Master(0.0)	Nurse(0.0)	10000-20000(0.0)	Health(0.0)	No(0.0)	Medium(0.0)	No(0.0)	No(0.0)	a small portion of time(2.0)	No or little time(1.0)	a small portion of time(2.0)	No or little time(1.0)	considerable time(2.0)	No or little time(1.0)	No or little time(1.0)	a small portion of time(2.0)	considerable time(2.0)	No or little time(1.0)	No or little time(1.0)	No or little time(1.0)	Most or all of the time(1.0)	No or little time(1.0)	No or little time(1.0)	No or little time(1.0)	Most or all of the time(1.0)	No or little time(1.0)	Most or all of the time(1.0)	No or little time(1.0)
609	24	30.00%	Female(0.0)	25	Undergraduate(0.0)	Nurse(0.0)	<8000(0.0)	Health(0.0)	No(0.0)	High(0.0)	No(0.0)	Yes(0.0)	No or little time(1.0)	No or little time(1.0)	No or little time(1.0)	No or little time(1.0)	Most or all of the time(1.0)	No or little time(1.0)	No or little time(1.0)	No or little time(1.0)	No or little time(4.0)	No or little time(1.0)	No or little time(1.0)	No or little time(1.0)	Most or all of the time(1.0)	No or little time(1.0)	No or little time(1.0)	No or little time(1.0)	Most or all of the time(1.0)	No or little time(1.0)	considerable time(2.0)	No or little time(1.0)
610	26	32.50%	Female(0.0)	44	Undergraduate(0.0)	Doctor(0.0)	>50000(0.0)	Health(0.0)	No(0.0)	Low(0.0)	No(0.0)	No(0.0)	a small portion of time(2.0)	a small portion of time(2.0)	a small portion of time(2.0)	No or little time(1.0)	Most or all of the time(1.0)	No or little time(1.0)	No or little time(1.0)	No or little time(1.0)	Most or all of the time(1.0)	No or little time(1.0)	No or little time(1.0)	No or little time(1.0)	No or little time(4.0)	No or little time(1.0)	No or little time(1.0)	No or little time(1.0)	Most or all of the time(1.0)	No or little time(1.0)	Most or all of the time(1.0)	No or little time(1.0)
611	22	27.50%	Female(0.0)	33	Master(0.0)	Doctor(0.0)	10000-20000(0.0)	Health(0.0)	No(0.0)	High(0.0)	No(0.0)	No(0.0)	No or little time(1.0)	a small portion of time(2.0)	No or little time(1.0)	No or little time(1.0)	Most or all of the time(1.0)	No or little time(1.0)	No or little time(1.0)	No or little time(1.0)	Most or all of the time(1.0)	No or little time(1.0)	No or little time(1.0)	No or little time(1.0)	Most or all of the time(1.0)	No or little time(1.0)	No or little time(1.0)	No or little time(1.0)	Most or all of the time(1.0)	No or little time(1.0)	considerable time(2.0)	No or little time(1.0)
612	28	35.00%	Male(0.0)	46	Doctor(0.0)	Doctor(0.0)	20000-30000(0.0)	Health(0.0)	No(0.0)	High(0.0)	No(0.0)	No(0.0)	a small portion of time(2.0)	a small portion of time(2.0)	No or little time(1.0)	No or little time(1.0)	considerable time(2.0)	No or little time(1.0)	No or little time(1.0)	a small portion of time(2.0)	considerable time(2.0)	No or little time(1.0)	No or little time(1.0)	No or little time(1.0)	Most or all of the time(1.0)	No or little time(1.0)	No or little time(1.0)	No or little time(1.0)	Most or all of the time(1.0)	No or little time(1.0)	a small portion of time(3.0)	a small portion of time(2.0)
