# Supplementary material for: Investigation of anxiety levels of 1637 healthcare workers during the epidemic of COVID-19
Source: PLoS One. 2020 Dec 22;15(12):e0243890. doi: 10.1371/journal.pone.0243890 (PMC7755185; doi:10.1371/journal.pone.0243890)
Supplement: S4 File — (XLS) [file pone.0243890.s004.xls]

## Sheet: 门诊患者满意度统计
Subjects	Satisfaction score	Satisfaction degree	1:Gender	2:Age	3:Education level	4:Occupation	5:Family monthly income (RMB)	6:Physical condition	7:Exposure to patients with COVID-19	8:Risk of exposure to patients with COVID-19 at the post	9:Family members with COVID-19	10:Family members on the first-line combating COVID-19	11:I feel more nervous or anxious than usual	12:I'm afraid for no reason	13:I am easily upset or frightened	14:I think I might be going crazy	15:I think everything is fine	16:My hands and feet are shaking	17:I was troubled by headache, neck pain and back pain	18:I feel weak and tired easily	19:I feel calm and easy to sit still	20:I feel my heart beating fast	21:I was troubled by bouts of dizziness	22:I have fainted or feel like I'm going to faint	23:It's easy for me to breathe in and out	24:My hands and feet are numb and tingling	25:I'm suffering from stomachache and indigestion	26:I often have to pee	27:My hands and feet are often dry and warm	28:I blush and get hot	29:I fall asleep easily and sleep well all night	30:I had nightmares
1	30	37.50%	Female(0.0)	49	Undergraduate(0.0)	Nurse(0.0)	10000-20000(0.0)	Health(0.0)	No(0.0)	Medium(0.0)	No(0.0)	No(0.0)	No or little time(1.0)	a small portion of time(2.0)	No or little time(1.0)	No or little time(1.0)	considerable time(2.0)	No or little time(1.0)	a small portion of time(2.0)	a small portion of time(2.0)	Most or all of the time(1.0)	No or little time(1.0)	No or little time(1.0)	No or little time(1.0)	No or little time(4.0)	No or little time(1.0)	a small portion of time(2.0)	No or little time(1.0)	Most or all of the time(1.0)	No or little time(1.0)	a small portion of time(3.0)	No or little time(1.0)
2	38	47.50%	Female(0.0)	34	Undergraduate(0.0)	Nurse(0.0)	10000-20000(0.0)	Health(0.0)	No(0.0)	High(0.0)	No(0.0)	No(0.0)	considerable time(3.0)	a small portion of time(2.0)	a small portion of time(2.0)	No or little time(1.0)	considerable time(2.0)	No or little time(1.0)	a small portion of time(2.0)	a small portion of time(2.0)	a small portion of time(3.0)	a small portion of time(2.0)	a small portion of time(2.0)	No or little time(1.0)	considerable time(2.0)	No or little time(1.0)	a small portion of time(2.0)	a small portion of time(2.0)	considerable time(2.0)	a small portion of time(2.0)	considerable time(2.0)	a small portion of time(2.0)
3	45	56.25%	Female(0.0)	47	Undergraduate(0.0)	Nurse(0.0)	20000-30000(0.0)	Others(0.0)	No(0.0)	High(0.0)	No(0.0)	Yes(0.0)	considerable time(3.0)	a small portion of time(2.0)	a small portion of time(2.0)	No or little time(1.0)	a small portion of time(3.0)	No or little time(1.0)	Most or all of the time(4.0)	Most or all of the time(4.0)	considerable time(2.0)	No or little time(1.0)	a small portion of time(2.0)	No or little time(1.0)	Most or all of the time(1.0)	Most or all of the time(4.0)	a small portion of time(2.0)	considerable time(3.0)	considerable time(2.0)	considerable time(3.0)	considerable time(2.0)	a small portion of time(2.0)
4	33	41.25%	Female(0.0)	38	Undergraduate(0.0)	Nurse(0.0)	10000-20000(0.0)	Others(0.0)	No(0.0)	Medium(0.0)	No(0.0)	No(0.0)	a small portion of time(2.0)	a small portion of time(2.0)	a small portion of time(2.0)	No or little time(1.0)	considerable time(2.0)	No or little time(1.0)	No or little time(1.0)	No or little time(1.0)	considerable time(2.0)	No or little time(1.0)	a small portion of time(2.0)	No or little time(1.0)	Most or all of the time(1.0)	No or little time(1.0)	a small portion of time(2.0)	a small portion of time(2.0)	considerable time(2.0)	a small portion of time(2.0)	considerable time(2.0)	considerable time(3.0)
5	44	55.00%	Female(0.0)	50	Technical secondary school(0.0)	Nurse(0.0)	10000-20000(0.0)	Health(0.0)	No(0.0)	Low(0.0)	No(0.0)	No(0.0)	considerable time(3.0)	a small portion of time(2.0)	a small portion of time(2.0)	a small portion of time(2.0)	considerable time(2.0)	No or little time(1.0)	considerable time(3.0)	considerable time(3.0)	considerable time(2.0)	a small portion of time(2.0)	a small portion of time(2.0)	No or little time(1.0)	a small portion of time(3.0)	a small portion of time(2.0)	a small portion of time(2.0)	a small portion of time(2.0)	considerable time(2.0)	a small portion of time(2.0)	a small portion of time(3.0)	considerable time(3.0)
6	24	30.00%	Female(0.0)	39	Undergraduate(0.0)	Nurse(0.0)	10000-20000(0.0)	Health(0.0)	No(0.0)	Low(0.0)	No(0.0)	No(0.0)	a small portion of time(2.0)	No or little time(1.0)	No or little time(1.0)	No or little time(1.0)	considerable time(2.0)	No or little time(1.0)	No or little time(1.0)	No or little time(1.0)	Most or all of the time(1.0)	No or little time(1.0)	No or little time(1.0)	No or little time(1.0)	Most or all of the time(1.0)	No or little time(1.0)	No or little time(1.0)	No or little time(1.0)	Most or all of the time(1.0)	No or little time(1.0)	considerable time(2.0)	a small portion of time(2.0)
7	35	43.75%	Female(0.0)	45	Undergraduate(0.0)	Nurse(0.0)	20000-30000(0.0)	Health(0.0)	No(0.0)	High(0.0)	No(0.0)	No(0.0)	considerable time(3.0)	a small portion of time(2.0)	a small portion of time(2.0)	No or little time(1.0)	considerable time(2.0)	No or little time(1.0)	a small portion of time(2.0)	No or little time(1.0)	considerable time(2.0)	a small portion of time(2.0)	a small portion of time(2.0)	No or little time(1.0)	considerable time(2.0)	a small portion of time(2.0)	No or little time(1.0)	a small portion of time(2.0)	considerable time(2.0)	No or little time(1.0)	a small portion of time(3.0)	No or little time(1.0)
8	39	48.75%	Female(0.0)	40	Undergraduate(0.0)	Nurse(0.0)	<8000(0.0)	Health(0.0)	No(0.0)	Medium(0.0)	No(0.0)	No(0.0)	considerable time(3.0)	a small portion of time(2.0)	a small portion of time(2.0)	No or little time(1.0)	considerable time(2.0)	No or little time(1.0)	No or little time(1.0)	considerable time(3.0)	Most or all of the time(1.0)	a small portion of time(2.0)	a small portion of time(2.0)	a small portion of time(2.0)	a small portion of time(3.0)	a small portion of time(2.0)	a small portion of time(2.0)	a small portion of time(2.0)	considerable time(2.0)	No or little time(1.0)	a small portion of time(3.0)	a small portion of time(2.0)
9	23	28.75%	Female(0.0)	23	Technical secondary school(0.0)	Others(0.0)	10000-20000(0.0)	Health(0.0)	No(0.0)	High(0.0)	No(0.0)	No(0.0)	No or little time(1.0)	No or little time(1.0)	No or little time(1.0)	No or little time(1.0)	Most or all of the time(1.0)	No or little time(1.0)	a small portion of time(2.0)	a small portion of time(2.0)	Most or all of the time(1.0)	No or little time(1.0)	No or little time(1.0)	No or little time(1.0)	Most or all of the time(1.0)	No or little time(1.0)	No or little time(1.0)	No or little time(1.0)	Most or all of the time(1.0)	No or little time(1.0)	Most or all of the time(1.0)	a small portion of time(2.0)
10	31	38.75%	Female(0.0)	45	Undergraduate(0.0)	Nurse(0.0)	10000-20000(0.0)	Others(0.0)	No(0.0)	High(0.0)	No(0.0)	No(0.0)	a small portion of time(2.0)	a small portion of time(2.0)	a small portion of time(2.0)	No or little time(1.0)	considerable time(2.0)	No or little time(1.0)	No or little time(1.0)	No or little time(1.0)	considerable time(2.0)	No or little time(1.0)	No or little time(1.0)	No or little time(1.0)	No or little time(4.0)	No or little time(1.0)	No or little time(1.0)	No or little time(1.0)	considerable time(2.0)	No or little time(1.0)	a small portion of time(3.0)	No or little time(1.0)
11	25	31.25%	Female(0.0)	56	Technical secondary school(0.0)	Nurse(0.0)	10000-20000(0.0)	Health(0.0)	No(0.0)	Low(0.0)	No(0.0)	No(0.0)	a small portion of time(2.0)	No or little time(1.0)	No or little time(1.0)	No or little time(1.0)	considerable time(2.0)	No or little time(1.0)	No or little time(1.0)	No or little time(1.0)	Most or all of the time(1.0)	No or little time(1.0)	No or little time(1.0)	No or little time(1.0)	Most or all of the time(1.0)	No or little time(1.0)	No or little time(1.0)	considerable time(3.0)	considerable time(2.0)	No or little time(1.0)	Most or all of the time(1.0)	No or little time(1.0)
12	31	38.75%	Female(0.0)	46	Undergraduate(0.0)	Nurse(0.0)	10000-20000(0.0)	Health(0.0)	No(0.0)	High(0.0)	No(0.0)	No(0.0)	a small portion of time(2.0)	No or little time(1.0)	a small portion of time(2.0)	No or little time(1.0)	considerable time(2.0)	No or little time(1.0)	a small portion of time(2.0)	a small portion of time(2.0)	considerable time(2.0)	a small portion of time(2.0)	a small portion of time(2.0)	No or little time(1.0)	Most or all of the time(1.0)	No or little time(1.0)	a small portion of time(2.0)	No or little time(1.0)	Most or all of the time(1.0)	No or little time(1.0)	considerable time(2.0)	a small portion of time(2.0)
13	34	42.50%	Female(0.0)	50	Undergraduate(0.0)	Nurse(0.0)	10000-20000(0.0)	Others(0.0)	No(0.0)	Medium(0.0)	No(0.0)	No(0.0)	a small portion of time(2.0)	No or little time(1.0)	No or little time(1.0)	a small portion of time(2.0)	considerable time(2.0)	No or little time(1.0)	a small portion of time(2.0)	considerable time(3.0)	Most or all of the time(1.0)	considerable time(3.0)	a small portion of time(2.0)	No or little time(1.0)	considerable time(2.0)	a small portion of time(2.0)	No or little time(1.0)	a small portion of time(2.0)	considerable time(2.0)	No or little time(1.0)	considerable time(2.0)	No or little time(1.0)
14	20	25.00%	Female(0.0)	32	Undergraduate(0.0)	Nurse(0.0)	10000-20000(0.0)	Health(0.0)	No(0.0)	Low(0.0)	No(0.0)	No(0.0)	No or little time(1.0)	No or little time(1.0)	No or little time(1.0)	No or little time(1.0)	Most or all of the time(1.0)	No or little time(1.0)	No or little time(1.0)	No or little time(1.0)	Most or all of the time(1.0)	No or little time(1.0)	No or little time(1.0)	No or little time(1.0)	Most or all of the time(1.0)	No or little time(1.0)	No or little time(1.0)	No or little time(1.0)	Most or all of the time(1.0)	No or little time(1.0)	Most or all of the time(1.0)	No or little time(1.0)
15	26	32.50%	Female(0.0)	30	Undergraduate(0.0)	Nurse(0.0)	20000-30000(0.0)	Health(0.0)	No(0.0)	Medium(0.0)	No(0.0)	No(0.0)	No or little time(1.0)	No or little time(1.0)	No or little time(1.0)	No or little time(1.0)	considerable time(2.0)	No or little time(1.0)	No or little time(1.0)	No or little time(1.0)	Most or all of the time(1.0)	No or little time(1.0)	No or little time(1.0)	No or little time(1.0)	Most or all of the time(1.0)	No or little time(1.0)	No or little time(1.0)	a small portion of time(2.0)	a small portion of time(3.0)	a small portion of time(2.0)	considerable time(2.0)	No or little time(1.0)
16	34	42.50%	Female(0.0)	47	Undergraduate(0.0)	Nurse(0.0)	10000-20000(0.0)	Health(0.0)	No(0.0)	Low(0.0)	No(0.0)	No(0.0)	a small portion of time(2.0)	a small portion of time(2.0)	a small portion of time(2.0)	No or little time(1.0)	considerable time(2.0)	No or little time(1.0)	No or little time(1.0)	a small portion of time(2.0)	considerable time(2.0)	a small portion of time(2.0)	No or little time(1.0)	No or little time(1.0)	No or little time(4.0)	No or little time(1.0)	No or little time(1.0)	No or little time(1.0)	a small portion of time(3.0)	No or little time(1.0)	a small portion of time(3.0)	No or little time(1.0)
17	42	52.50%	Female(0.0)	28	Undergraduate(0.0)	Nurse(0.0)	<8000(0.0)	Health(0.0)	No(0.0)	Medium(0.0)	No(0.0)	No(0.0)	a small portion of time(2.0)	a small portion of time(2.0)	a small portion of time(2.0)	No or little time(1.0)	a small portion of time(3.0)	No or little time(1.0)	a small portion of time(2.0)	a small portion of time(2.0)	a small portion of time(3.0)	considerable time(3.0)	No or little time(1.0)	a small portion of time(2.0)	No or little time(4.0)	No or little time(1.0)	a small portion of time(2.0)	No or little time(1.0)	a small portion of time(3.0)	a small portion of time(2.0)	considerable time(2.0)	considerable time(3.0)
18	29	36.25%	Female(0.0)	24	Undergraduate(0.0)	Nurse(0.0)	<8000(0.0)	Health(0.0)	No(0.0)	High(0.0)	No(0.0)	No(0.0)	a small portion of time(2.0)	No or little time(1.0)	a small portion of time(2.0)	No or little time(1.0)	considerable time(2.0)	No or little time(1.0)	No or little time(1.0)	a small portion of time(2.0)	Most or all of the time(1.0)	a small portion of time(2.0)	No or little time(1.0)	No or little time(1.0)	Most or all of the time(1.0)	No or little time(1.0)	No or little time(1.0)	a small portion of time(2.0)	considerable time(2.0)	a small portion of time(2.0)	Most or all of the time(1.0)	a small portion of time(2.0)
19	34	42.50%	Female(0.0)	33	Undergraduate(0.0)	Nurse(0.0)	10000-20000(0.0)	Health(0.0)	No(0.0)	Medium(0.0)	No(0.0)	No(0.0)	a small portion of time(2.0)	No or little time(1.0)	a small portion of time(2.0)	a small portion of time(2.0)	considerable time(2.0)	No or little time(1.0)	a small portion of time(2.0)	No or little time(1.0)	considerable time(2.0)	No or little time(1.0)	No or little time(1.0)	No or little time(1.0)	No or little time(4.0)	No or little time(1.0)	No or little time(1.0)	a small portion of time(2.0)	considerable time(2.0)	No or little time(1.0)	a small portion of time(3.0)	a small portion of time(2.0)
20	29	36.25%	Female(0.0)	40	Undergraduate(0.0)	Nurse(0.0)	10000-20000(0.0)	Health(0.0)	No(0.0)	Medium(0.0)	No(0.0)	No(0.0)	No or little time(1.0)	No or little time(1.0)	No or little time(1.0)	No or little time(1.0)	Most or all of the time(1.0)	No or little time(1.0)	a small portion of time(2.0)	a small portion of time(2.0)	Most or all of the time(1.0)	No or little time(1.0)	No or little time(1.0)	No or little time(1.0)	Most or all of the time(1.0)	No or little time(1.0)	considerable time(3.0)	No or little time(1.0)	a small portion of time(3.0)	No or little time(1.0)	a small portion of time(3.0)	a small portion of time(2.0)
21	36	45.00%	Female(0.0)	35	Technical secondary school(0.0)	Others(0.0)	<8000(0.0)	Health(0.0)	No(0.0)	Low(0.0)	No(0.0)	No(0.0)	considerable time(3.0)	a small portion of time(2.0)	a small portion of time(2.0)	No or little time(1.0)	a small portion of time(3.0)	No or little time(1.0)	a small portion of time(2.0)	considerable time(3.0)	considerable time(2.0)	a small portion of time(2.0)	a small portion of time(2.0)	No or little time(1.0)	a small portion of time(3.0)	No or little time(1.0)	No or little time(1.0)	a small portion of time(2.0)	considerable time(2.0)	No or little time(1.0)	Most or all of the time(1.0)	No or little time(1.0)
22	38	47.50%	Female(0.0)	37	Undergraduate(0.0)	Nurse(0.0)	10000-20000(0.0)	Others(0.0)	No(0.0)	Medium(0.0)	No(0.0)	No(0.0)	No or little time(1.0)	No or little time(1.0)	No or little time(1.0)	No or little time(1.0)	No or little time(4.0)	No or little time(1.0)	a small portion of time(2.0)	a small portion of time(2.0)	considerable time(2.0)	a small portion of time(2.0)	No or little time(1.0)	No or little time(1.0)	considerable time(2.0)	considerable time(3.0)	a small portion of time(2.0)	a small portion of time(2.0)	No or little time(4.0)	a small portion of time(2.0)	considerable time(2.0)	a small portion of time(2.0)
23	29	36.25%	Female(0.0)	40	Undergraduate(0.0)	Nurse(0.0)	<8000(0.0)	Health(0.0)	No(0.0)	Medium(0.0)	No(0.0)	No(0.0)	No or little time(1.0)	No or little time(1.0)	No or little time(1.0)	No or little time(1.0)	No or little time(4.0)	No or little time(1.0)	No or little time(1.0)	No or little time(1.0)	considerable time(2.0)	No or little time(1.0)	No or little time(1.0)	No or little time(1.0)	No or little time(4.0)	No or little time(1.0)	No or little time(1.0)	No or little time(1.0)	considerable time(2.0)	No or little time(1.0)	considerable time(2.0)	No or little time(1.0)
24	39	48.75%	Female(0.0)	25	Undergraduate(0.0)	Others(0.0)	10000-20000(0.0)	Health(0.0)	No(0.0)	High(0.0)	No(0.0)	No(0.0)	a small portion of time(2.0)	No or little time(1.0)	No or little time(1.0)	No or little time(1.0)	a small portion of time(3.0)	No or little time(1.0)	considerable time(3.0)	considerable time(3.0)	considerable time(2.0)	No or little time(1.0)	a small portion of time(2.0)	No or little time(1.0)	considerable time(2.0)	No or little time(1.0)	a small portion of time(2.0)	considerable time(3.0)	considerable time(2.0)	No or little time(1.0)	a small portion of time(3.0)	Most or all of the time(4.0)
25	35	43.75%	Female(0.0)	40岁	Undergraduate(0.0)	Nurse(0.0)	10000-20000(0.0)	Health(0.0)	No(0.0)	Low(0.0)	No(0.0)	No(0.0)	No or little time(1.0)	No or little time(1.0)	No or little time(1.0)	No or little time(1.0)	No or little time(4.0)	No or little time(1.0)	No or little time(1.0)	No or little time(1.0)	No or little time(4.0)	No or little time(1.0)	No or little time(1.0)	No or little time(1.0)	No or little time(4.0)	No or little time(1.0)	No or little time(1.0)	No or little time(1.0)	No or little time(4.0)	No or little time(1.0)	No or little time(4.0)	No or little time(1.0)
26	31	38.75%	Female(0.0)	34	Undergraduate(0.0)	Nurse(0.0)	<8000(0.0)	Health(0.0)	No(0.0)	Medium(0.0)	No(0.0)	No(0.0)	a small portion of time(2.0)	a small portion of time(2.0)	a small portion of time(2.0)	No or little time(1.0)	considerable time(2.0)	No or little time(1.0)	a small portion of time(2.0)	a small portion of time(2.0)	Most or all of the time(1.0)	No or little time(1.0)	No or little time(1.0)	No or little time(1.0)	considerable time(2.0)	No or little time(1.0)	No or little time(1.0)	a small portion of time(2.0)	Most or all of the time(1.0)	a small portion of time(2.0)	a small portion of time(3.0)	No or little time(1.0)
27	25	31.25%	Female(0.0)	57	Technical secondary school(0.0)	Nurse(0.0)	20000-30000(0.0)	Health(0.0)	No(0.0)	Medium(0.0)	No(0.0)	No(0.0)	No or little time(1.0)	No or little time(1.0)	No or little time(1.0)	No or little time(1.0)	considerable time(2.0)	No or little time(1.0)	No or little time(1.0)	No or little time(1.0)	Most or all of the time(1.0)	No or little time(1.0)	No or little time(1.0)	No or little time(1.0)	Most or all of the time(1.0)	No or little time(1.0)	considerable time(3.0)	No or little time(1.0)	Most or all of the time(1.0)	No or little time(1.0)	considerable time(2.0)	a small portion of time(2.0)
28	32	40.00%	Female(0.0)	46	Undergraduate(0.0)	Nurse(0.0)	10000-20000(0.0)	Health(0.0)	No(0.0)	Medium(0.0)	No(0.0)	No(0.0)	considerable time(3.0)	considerable time(3.0)	a small portion of time(2.0)	No or little time(1.0)	a small portion of time(3.0)	No or little time(1.0)	No or little time(1.0)	a small portion of time(2.0)	considerable time(2.0)	No or little time(1.0)	No or little time(1.0)	No or little time(1.0)	Most or all of the time(1.0)	No or little time(1.0)	No or little time(1.0)	a small portion of time(2.0)	Most or all of the time(1.0)	No or little time(1.0)	considerable time(2.0)	a small portion of time(2.0)
29	35	43.75%	Female(0.0)	31	Undergraduate(0.0)	Nurse(0.0)	10000-20000(0.0)	Health(0.0)	No(0.0)	High(0.0)	No(0.0)	No(0.0)	a small portion of time(2.0)	a small portion of time(2.0)	a small portion of time(2.0)	a small portion of time(2.0)	considerable time(2.0)	No or little time(1.0)	a small portion of time(2.0)	a small portion of time(2.0)	considerable time(2.0)	a small portion of time(2.0)	a small portion of time(2.0)	a small portion of time(2.0)	considerable time(2.0)	No or little time(1.0)	No or little time(1.0)	No or little time(1.0)	Most or all of the time(1.0)	a small portion of time(2.0)	considerable time(2.0)	a small portion of time(2.0)
30	43	53.75%	Female(0.0)	37	Undergraduate(0.0)	Nurse(0.0)	>50000(0.0)	Others(0.0)	No(0.0)	Medium(0.0)	No(0.0)	No(0.0)	a small portion of time(2.0)	a small portion of time(2.0)	a small portion of time(2.0)	No or little time(1.0)	considerable time(2.0)	No or little time(1.0)	considerable time(3.0)	a small portion of time(2.0)	considerable time(2.0)	a small portion of time(2.0)	a small portion of time(2.0)	a small portion of time(2.0)	a small portion of time(3.0)	Most or all of the time(4.0)	No or little time(1.0)	a small portion of time(2.0)	considerable time(2.0)	a small portion of time(2.0)	No or little time(4.0)	a small portion of time(2.0)
31	40	50.00%	Female(0.0)	39	Undergraduate(0.0)	Nurse(0.0)	10000-20000(0.0)	Health(0.0)	No(0.0)	High(0.0)	No(0.0)	No(0.0)	a small portion of time(2.0)	a small portion of time(2.0)	a small portion of time(2.0)	No or little time(1.0)	considerable time(2.0)	No or little time(1.0)	a small portion of time(2.0)	considerable time(3.0)	a small portion of time(3.0)	a small portion of time(2.0)	a small portion of time(2.0)	a small portion of time(2.0)	considerable time(2.0)	No or little time(1.0)	a small portion of time(2.0)	No or little time(1.0)	a small portion of time(3.0)	a small portion of time(2.0)	a small portion of time(3.0)	a small portion of time(2.0)
32	34	42.50%	Female(0.0)	38	Undergraduate(0.0)	Nurse(0.0)	10000-20000(0.0)	Common cold or influenza(0.0)	No(0.0)	High(0.0)	No(0.0)	No(0.0)	a small portion of time(2.0)	a small portion of time(2.0)	a small portion of time(2.0)	No or little time(1.0)	Most or all of the time(1.0)	No or little time(1.0)	a small portion of time(2.0)	a small portion of time(2.0)	Most or all of the time(1.0)	a small portion of time(2.0)	a small portion of time(2.0)	a small portion of time(2.0)	a small portion of time(3.0)	No or little time(1.0)	a small portion of time(2.0)	No or little time(1.0)	considerable time(2.0)	No or little time(1.0)	considerable time(2.0)	a small portion of time(2.0)
33	34	42.50%	Female(0.0)	45	Technical secondary school(0.0)	Nurse(0.0)	20000-30000(0.0)	Others(0.0)	No(0.0)	Medium(0.0)	No(0.0)	No(0.0)	a small portion of time(2.0)	a small portion of time(2.0)	a small portion of time(2.0)	a small portion of time(2.0)	considerable time(2.0)	a small portion of time(2.0)	a small portion of time(2.0)	a small portion of time(2.0)	considerable time(2.0)	a small portion of time(2.0)	a small portion of time(2.0)	No or little time(1.0)	Most or all of the time(1.0)	No or little time(1.0)	No or little time(1.0)	No or little time(1.0)	considerable time(2.0)	a small portion of time(2.0)	considerable time(2.0)	No or little time(1.0)
34	49	61.25%	Female(0.0)	40	Undergraduate(0.0)	Nurse(0.0)	10000-20000(0.0)	Others(0.0)	No(0.0)	Low(0.0)	No(0.0)	No(0.0)	a small portion of time(2.0)	a small portion of time(2.0)	a small portion of time(2.0)	considerable time(3.0)	a small portion of time(3.0)	No or little time(1.0)	No or little time(1.0)	Most or all of the time(4.0)	No or little time(4.0)	considerable time(3.0)	No or little time(1.0)	No or little time(1.0)	a small portion of time(3.0)	No or little time(1.0)	considerable time(3.0)	considerable time(3.0)	No or little time(4.0)	a small portion of time(2.0)	No or little time(4.0)	a small portion of time(2.0)
35	33	41.25%	Female(0.0)	49	Technical secondary school(0.0)	Nurse(0.0)	10000-20000(0.0)	Health(0.0)	No(0.0)	High(0.0)	No(0.0)	No(0.0)	a small portion of time(2.0)	a small portion of time(2.0)	a small portion of time(2.0)	a small portion of time(2.0)	considerable time(2.0)	No or little time(1.0)	a small portion of time(2.0)	a small portion of time(2.0)	considerable time(2.0)	a small portion of time(2.0)	No or little time(1.0)	No or little time(1.0)	Most or all of the time(1.0)	No or little time(1.0)	No or little time(1.0)	a small portion of time(2.0)	considerable time(2.0)	No or little time(1.0)	considerable time(2.0)	a small portion of time(2.0)
36	39	48.75%	Female(0.0)	38	Undergraduate(0.0)	Nurse(0.0)	10000-20000(0.0)	Health(0.0)	No(0.0)	Low(0.0)	No(0.0)	No(0.0)	considerable time(3.0)	a small portion of time(2.0)	a small portion of time(2.0)	No or little time(1.0)	a small portion of time(3.0)	No or little time(1.0)	No or little time(1.0)	No or little time(1.0)	No or little time(4.0)	No or little time(1.0)	No or little time(1.0)	No or little time(1.0)	No or little time(4.0)	No or little time(1.0)	No or little time(1.0)	No or little time(1.0)	No or little time(4.0)	No or little time(1.0)	No or little time(4.0)	a small portion of time(2.0)
37	34	42.50%	Female(0.0)	40	Undergraduate(0.0)	Nurse(0.0)	>50000(0.0)	Health(0.0)	No(0.0)	Extremely low(0.0)	No(0.0)	No(0.0)	No or little time(1.0)	No or little time(1.0)	No or little time(1.0)	No or little time(1.0)	No or little time(4.0)	No or little time(1.0)	No or little time(1.0)	No or little time(1.0)	No or little time(4.0)	No or little time(1.0)	No or little time(1.0)	No or little time(1.0)	No or little time(4.0)	No or little time(1.0)	No or little time(1.0)	No or little time(1.0)	No or little time(4.0)	No or little time(1.0)	considerable time(2.0)	a small portion of time(2.0)
38	46	57.50%	Female(0.0)	51	Undergraduate(0.0)	Nurse(0.0)	20000-30000(0.0)	Health(0.0)	No(0.0)	Medium(0.0)	No(0.0)	No(0.0)	Most or all of the time(4.0)	considerable time(3.0)	considerable time(3.0)	considerable time(3.0)	a small portion of time(3.0)	No or little time(1.0)	Most or all of the time(4.0)	Most or all of the time(4.0)	No or little time(4.0)	a small portion of time(2.0)	a small portion of time(2.0)	No or little time(1.0)	Most or all of the time(1.0)	No or little time(1.0)	No or little time(1.0)	No or little time(1.0)	a small portion of time(3.0)	No or little time(1.0)	a small portion of time(3.0)	No or little time(1.0)
