# Supplementary material for: Investigation of anxiety levels of 1637 healthcare workers during the epidemic of COVID-19
Source: PLoS One. 2020 Dec 22;15(12):e0243890. doi: 10.1371/journal.pone.0243890 (PMC7755185; doi:10.1371/journal.pone.0243890)
Supplement: S5 File — (XLS) [file pone.0243890.s005.xls]

## Sheet: 门诊患者满意度统计
Subjects	Satisfaction score	Satisfaction degree	1:Gender	2:Age	3:Education level	4:Occupation	5:Family monthly income (RMB)	6:Physical condition	7:Exposure to patients with COVID-19	8:Risk of exposure to patients with COVID-19 at the post	9:Family members with COVID-19	10:Family members on the first-line combating COVID-19	11:I feel more nervous or anxious than usual	12:I'm afraid for no reason	13:I am easily upset or frightened	14:I think I might be going crazy	15:I think everything is fine	16:My hands and feet are shaking	17:I was troubled by headache, neck pain and back pain	18:I feel weak and tired easily	19:I feel calm and easy to sit still	20:I feel my heart beating fast	21:I was troubled by bouts of dizziness	22:I have fainted or feel like I'm going to faint	23:It's easy for me to breathe in and out	24:My hands and feet are numb and tingling	25:I'm suffering from stomachache and indigestion	26:I often have to pee	27:My hands and feet are often dry and warm	28:I blush and get hot	29:I fall asleep easily and sleep well all night	30:I had nightmares
1	35	43.75%	Male(0.0)	50	Undergraduate(0.0)	Doctor(0.0)	10000-20000(0.0)	Health(0.0)	No(0.0)	Medium(0.0)	No(0.0)	No(0.0)	a small portion of time(2.0)	No or little time(1.0)	No or little time(1.0)	No or little time(1.0)	a small portion of time(3.0)	No or little time(1.0)	considerable time(3.0)	a small portion of time(2.0)	a small portion of time(3.0)	No or little time(1.0)	No or little time(1.0)	No or little time(1.0)	No or little time(4.0)	No or little time(1.0)	No or little time(1.0)	No or little time(1.0)	a small portion of time(3.0)	No or little time(1.0)	a small portion of time(3.0)	No or little time(1.0)
2	25	31.25%	Female(0.0)	50	Undergraduate(0.0)	Others(0.0)	20000-30000(0.0)	Health(0.0)	No(0.0)	Low(0.0)	No(0.0)	No(0.0)	No or little time(1.0)	No or little time(1.0)	No or little time(1.0)	No or little time(1.0)	considerable time(2.0)	No or little time(1.0)	No or little time(1.0)	No or little time(1.0)	Most or all of the time(1.0)	No or little time(1.0)	No or little time(1.0)	No or little time(1.0)	No or little time(4.0)	No or little time(1.0)	a small portion of time(2.0)	No or little time(1.0)	Most or all of the time(1.0)	No or little time(1.0)	Most or all of the time(1.0)	No or little time(1.0)
3	35	43.75%	Female(0.0)	47	Undergraduate(0.0)	Nurse(0.0)	10000-20000(0.0)	Health(0.0)	No(0.0)	High(0.0)	No(0.0)	No(0.0)	a small portion of time(2.0)	No or little time(1.0)	a small portion of time(2.0)	No or little time(1.0)	a small portion of time(3.0)	No or little time(1.0)	No or little time(1.0)	No or little time(1.0)	No or little time(4.0)	No or little time(1.0)	No or little time(1.0)	No or little time(1.0)	No or little time(4.0)	No or little time(1.0)	No or little time(1.0)	No or little time(1.0)	a small portion of time(3.0)	a small portion of time(2.0)	a small portion of time(3.0)	No or little time(1.0)
4	31	38.75%	Female(0.0)	47	Master(0.0)	Nurse(0.0)	<8000(0.0)	Health(0.0)	No(0.0)	Medium(0.0)	No(0.0)	No(0.0)	No or little time(1.0)	No or little time(1.0)	No or little time(1.0)	No or little time(1.0)	Most or all of the time(1.0)	No or little time(1.0)	No or little time(1.0)	No or little time(1.0)	No or little time(4.0)	No or little time(1.0)	No or little time(1.0)	No or little time(1.0)	No or little time(4.0)	No or little time(1.0)	No or little time(1.0)	No or little time(1.0)	No or little time(4.0)	considerable time(3.0)	Most or all of the time(1.0)	No or little time(1.0)
5	23	28.75%	Female(0.0)	42	Undergraduate(0.0)	Nurse(0.0)	<8000(0.0)	Health(0.0)	No(0.0)	High(0.0)	No(0.0)	No(0.0)	No or little time(1.0)	No or little time(1.0)	No or little time(1.0)	No or little time(1.0)	Most or all of the time(1.0)	No or little time(1.0)	No or little time(1.0)	No or little time(1.0)	Most or all of the time(1.0)	No or little time(1.0)	No or little time(1.0)	No or little time(1.0)	Most or all of the time(1.0)	No or little time(1.0)	No or little time(1.0)	No or little time(1.0)	Most or all of the time(1.0)	No or little time(1.0)	Most or all of the time(1.0)	Most or all of the time(4.0)
6	28	35.00%	Female(0.0)	44	Technical secondary school(0.0)	Nurse(0.0)	<8000(0.0)	Others(0.0)	No(0.0)	High(0.0)	No(0.0)	No(0.0)	No or little time(1.0)	a small portion of time(2.0)	No or little time(1.0)	a small portion of time(2.0)	considerable time(2.0)	No or little time(1.0)	a small portion of time(2.0)	a small portion of time(2.0)	considerable time(2.0)	No or little time(1.0)	No or little time(1.0)	No or little time(1.0)	Most or all of the time(1.0)	No or little time(1.0)	No or little time(1.0)	No or little time(1.0)	considerable time(2.0)	No or little time(1.0)	considerable time(2.0)	No or little time(1.0)
7	36	45.00%	Female(0.0)	30	Undergraduate(0.0)	Nurse(0.0)	10000-20000(0.0)	Health(0.0)	No(0.0)	Low(0.0)	No(0.0)	No(0.0)	a small portion of time(2.0)	No or little time(1.0)	No or little time(1.0)	No or little time(1.0)	No or little time(4.0)	No or little time(1.0)	No or little time(1.0)	No or little time(1.0)	No or little time(4.0)	No or little time(1.0)	No or little time(1.0)	No or little time(1.0)	No or little time(4.0)	No or little time(1.0)	No or little time(1.0)	considerable time(3.0)	No or little time(4.0)	No or little time(1.0)	Most or all of the time(1.0)	a small portion of time(2.0)
8	23	28.75%	Female(0.0)	47	Undergraduate(0.0)	Nurse(0.0)	10000-20000(0.0)	Health(0.0)	No(0.0)	Medium(0.0)	No(0.0)	No(0.0)	a small portion of time(2.0)	a small portion of time(2.0)	No or little time(1.0)	No or little time(1.0)	considerable time(2.0)	No or little time(1.0)	No or little time(1.0)	No or little time(1.0)	Most or all of the time(1.0)	No or little time(1.0)	No or little time(1.0)	No or little time(1.0)	Most or all of the time(1.0)	No or little time(1.0)	No or little time(1.0)	No or little time(1.0)	Most or all of the time(1.0)	No or little time(1.0)	Most or all of the time(1.0)	No or little time(1.0)
9	46	57.50%	Female(0.0)	27	Technical secondary school(0.0)	Nurse(0.0)	<8000(0.0)	Health(0.0)	No(0.0)	Low(0.0)	No(0.0)	No(0.0)	a small portion of time(2.0)	a small portion of time(2.0)	a small portion of time(2.0)	considerable time(3.0)	a small portion of time(3.0)	a small portion of time(2.0)	a small portion of time(2.0)	a small portion of time(2.0)	a small portion of time(3.0)	a small portion of time(2.0)	a small portion of time(2.0)	a small portion of time(2.0)	a small portion of time(3.0)	a small portion of time(2.0)	a small portion of time(2.0)	a small portion of time(2.0)	a small portion of time(3.0)	a small portion of time(2.0)	a small portion of time(3.0)	a small portion of time(2.0)
10	32	40.00%	Female(0.0)	44岁	Technical secondary school(0.0)	Nurse(0.0)	10000-20000(0.0)	Health(0.0)	No(0.0)	High(0.0)	No(0.0)	No(0.0)	considerable time(3.0)	a small portion of time(2.0)	a small portion of time(2.0)	No or little time(1.0)	No or little time(4.0)	No or little time(1.0)	No or little time(1.0)	a small portion of time(2.0)	a small portion of time(3.0)	a small portion of time(2.0)	No or little time(1.0)	No or little time(1.0)	considerable time(2.0)	No or little time(1.0)	No or little time(1.0)	No or little time(1.0)	Most or all of the time(1.0)	No or little time(1.0)	Most or all of the time(1.0)	No or little time(1.0)
11	27	33.75%	Female(0.0)	29	Undergraduate(0.0)	Nurse(0.0)	10000-20000(0.0)	Health(0.0)	No(0.0)	Extremely low(0.0)	No(0.0)	Yes(0.0)	No or little time(1.0)	No or little time(1.0)	No or little time(1.0)	No or little time(1.0)	considerable time(2.0)	No or little time(1.0)	No or little time(1.0)	No or little time(1.0)	Most or all of the time(1.0)	No or little time(1.0)	No or little time(1.0)	No or little time(1.0)	No or little time(4.0)	No or little time(1.0)	No or little time(1.0)	No or little time(1.0)	considerable time(2.0)	a small portion of time(2.0)	considerable time(2.0)	No or little time(1.0)
12	33	41.25%	Male(0.0)	28	Master(0.0)	Doctor(0.0)	20000-30000(0.0)	Health(0.0)	No(0.0)	Medium(0.0)	No(0.0)	Yes(0.0)	a small portion of time(2.0)	a small portion of time(2.0)	a small portion of time(2.0)	No or little time(1.0)	a small portion of time(3.0)	No or little time(1.0)	No or little time(1.0)	a small portion of time(2.0)	a small portion of time(3.0)	No or little time(1.0)	No or little time(1.0)	No or little time(1.0)	considerable time(2.0)	No or little time(1.0)	a small portion of time(2.0)	No or little time(1.0)	considerable time(2.0)	No or little time(1.0)	considerable time(2.0)	a small portion of time(2.0)
13	27	33.75%	Male(0.0)	54	Undergraduate(0.0)	Doctor(0.0)	20000-30000(0.0)	Health(0.0)	No(0.0)	Medium(0.0)	No(0.0)	Yes(0.0)	No or little time(1.0)	No or little time(1.0)	a small portion of time(2.0)	No or little time(1.0)	considerable time(2.0)	No or little time(1.0)	No or little time(1.0)	a small portion of time(2.0)	considerable time(2.0)	No or little time(1.0)	No or little time(1.0)	No or little time(1.0)	considerable time(2.0)	No or little time(1.0)	No or little time(1.0)	No or little time(1.0)	considerable time(2.0)	No or little time(1.0)	considerable time(2.0)	No or little time(1.0)
14	28	35.00%	Female(0.0)	25	Technical secondary school(0.0)	Nurse(0.0)	<8000(0.0)	Health(0.0)	No(0.0)	Medium(0.0)	No(0.0)	No(0.0)	a small portion of time(2.0)	a small portion of time(2.0)	No or little time(1.0)	No or little time(1.0)	Most or all of the time(1.0)	No or little time(1.0)	No or little time(1.0)	No or little time(1.0)	Most or all of the time(1.0)	No or little time(1.0)	No or little time(1.0)	No or little time(1.0)	No or little time(4.0)	No or little time(1.0)	No or little time(1.0)	No or little time(1.0)	a small portion of time(3.0)	No or little time(1.0)	Most or all of the time(1.0)	a small portion of time(2.0)
15	26	32.50%	Female(0.0)	38	Undergraduate(0.0)	Nurse(0.0)	<8000(0.0)	Health(0.0)	No(0.0)	Low(0.0)	No(0.0)	No(0.0)	No or little time(1.0)	No or little time(1.0)	No or little time(1.0)	No or little time(1.0)	Most or all of the time(1.0)	No or little time(1.0)	No or little time(1.0)	No or little time(1.0)	Most or all of the time(1.0)	No or little time(1.0)	No or little time(1.0)	No or little time(1.0)	No or little time(4.0)	No or little time(1.0)	No or little time(1.0)	No or little time(1.0)	No or little time(4.0)	No or little time(1.0)	Most or all of the time(1.0)	No or little time(1.0)
16	40	50.00%	Female(0.0)	28岁	Undergraduate(0.0)	Nurse(0.0)	<8000(0.0)	Health(0.0)	No(0.0)	Medium(0.0)	No(0.0)	No(0.0)	considerable time(3.0)	a small portion of time(2.0)	a small portion of time(2.0)	No or little time(1.0)	considerable time(2.0)	No or little time(1.0)	considerable time(3.0)	considerable time(3.0)	considerable time(2.0)	No or little time(1.0)	a small portion of time(2.0)	No or little time(1.0)	considerable time(2.0)	No or little time(1.0)	a small portion of time(2.0)	a small portion of time(2.0)	a small portion of time(3.0)	a small portion of time(2.0)	a small portion of time(3.0)	a small portion of time(2.0)
17	30	37.50%	Female(0.0)	28	Undergraduate(0.0)	Nurse(0.0)	<8000(0.0)	Health(0.0)	No(0.0)	Medium(0.0)	No(0.0)	No(0.0)	a small portion of time(2.0)	a small portion of time(2.0)	No or little time(1.0)	No or little time(1.0)	considerable time(2.0)	No or little time(1.0)	a small portion of time(2.0)	a small portion of time(2.0)	considerable time(2.0)	a small portion of time(2.0)	No or little time(1.0)	No or little time(1.0)	Most or all of the time(1.0)	No or little time(1.0)	No or little time(1.0)	a small portion of time(2.0)	considerable time(2.0)	No or little time(1.0)	considerable time(2.0)	No or little time(1.0)
18	28	35.00%	Female(0.0)	23	Technical secondary school(0.0)	Nurse(0.0)	<8000(0.0)	Health(0.0)	No(0.0)	High(0.0)	No(0.0)	Yes(0.0)	No or little time(1.0)	No or little time(1.0)	No or little time(1.0)	No or little time(1.0)	Most or all of the time(1.0)	No or little time(1.0)	No or little time(1.0)	a small portion of time(2.0)	Most or all of the time(1.0)	No or little time(1.0)	No or little time(1.0)	No or little time(1.0)	No or little time(4.0)	No or little time(1.0)	No or little time(1.0)	No or little time(1.0)	No or little time(4.0)	No or little time(1.0)	considerable time(2.0)	No or little time(1.0)
19	33	41.25%	Female(0.0)	26	Undergraduate(0.0)	Nurse(0.0)	<8000(0.0)	Health(0.0)	No(0.0)	Extremely low(0.0)	No(0.0)	No(0.0)	a small portion of time(2.0)	a small portion of time(2.0)	a small portion of time(2.0)	a small portion of time(2.0)	Most or all of the time(1.0)	No or little time(1.0)	No or little time(1.0)	a small portion of time(2.0)	considerable time(2.0)	a small portion of time(2.0)	No or little time(1.0)	No or little time(1.0)	Most or all of the time(1.0)	a small portion of time(2.0)	No or little time(1.0)	No or little time(1.0)	considerable time(2.0)	a small portion of time(2.0)	a small portion of time(3.0)	a small portion of time(2.0)
20	38	47.50%	Female(0.0)	26	Undergraduate(0.0)	Nurse(0.0)	10000-20000(0.0)	Health(0.0)	No(0.0)	Medium(0.0)	No(0.0)	No(0.0)	a small portion of time(2.0)	a small portion of time(2.0)	a small portion of time(2.0)	a small portion of time(2.0)	considerable time(2.0)	No or little time(1.0)	a small portion of time(2.0)	a small portion of time(2.0)	considerable time(2.0)	a small portion of time(2.0)	a small portion of time(2.0)	a small portion of time(2.0)	Most or all of the time(1.0)	No or little time(1.0)	a small portion of time(2.0)	No or little time(1.0)	a small portion of time(3.0)	a small portion of time(2.0)	considerable time(2.0)	considerable time(3.0)
21	33	41.25%	Female(0.0)	32	Undergraduate(0.0)	Nurse(0.0)	<8000(0.0)	Health(0.0)	No(0.0)	High(0.0)	No(0.0)	No(0.0)	a small portion of time(2.0)	No or little time(1.0)	a small portion of time(2.0)	No or little time(1.0)	considerable time(2.0)	No or little time(1.0)	No or little time(1.0)	a small portion of time(2.0)	a small portion of time(3.0)	No or little time(1.0)	No or little time(1.0)	No or little time(1.0)	No or little time(4.0)	No or little time(1.0)	a small portion of time(2.0)	No or little time(1.0)	a small portion of time(3.0)	No or little time(1.0)	considerable time(2.0)	No or little time(1.0)
22	26	32.50%	Female(0.0)	50	Junior(0.0)	Nurse(0.0)	10000-20000(0.0)	Health(0.0)	No(0.0)	Low(0.0)	No(0.0)	No(0.0)	No or little time(1.0)	No or little time(1.0)	No or little time(1.0)	No or little time(1.0)	considerable time(2.0)	No or little time(1.0)	No or little time(1.0)	a small portion of time(2.0)	a small portion of time(3.0)	No or little time(1.0)	No or little time(1.0)	No or little time(1.0)	Most or all of the time(1.0)	No or little time(1.0)	No or little time(1.0)	No or little time(1.0)	considerable time(2.0)	No or little time(1.0)	considerable time(2.0)	No or little time(1.0)
23	38	47.50%	Female(0.0)	27	Undergraduate(0.0)	Nurse(0.0)	10000-20000(0.0)	Health(0.0)	No(0.0)	High(0.0)	No(0.0)	No(0.0)	a small portion of time(2.0)	a small portion of time(2.0)	a small portion of time(2.0)	No or little time(1.0)	considerable time(2.0)	No or little time(1.0)	a small portion of time(2.0)	a small portion of time(2.0)	considerable time(2.0)	a small portion of time(2.0)	No or little time(1.0)	No or little time(1.0)	a small portion of time(3.0)	a small portion of time(2.0)	a small portion of time(2.0)	a small portion of time(2.0)	a small portion of time(3.0)	No or little time(1.0)	a small portion of time(3.0)	a small portion of time(2.0)
24	28	35.00%	Female(0.0)	30	Undergraduate(0.0)	Nurse(0.0)	10000-20000(0.0)	Health(0.0)	No(0.0)	Medium(0.0)	No(0.0)	No(0.0)	a small portion of time(2.0)	No or little time(1.0)	No or little time(1.0)	No or little time(1.0)	Most or all of the time(1.0)	No or little time(1.0)	No or little time(1.0)	No or little time(1.0)	Most or all of the time(1.0)	No or little time(1.0)	No or little time(1.0)	No or little time(1.0)	Most or all of the time(1.0)	No or little time(1.0)	a small portion of time(2.0)	a small portion of time(2.0)	No or little time(4.0)	No or little time(1.0)	considerable time(2.0)	a small portion of time(2.0)
25	26	32.50%	Male(0.0)	48	Undergraduate(0.0)	Doctor(0.0)	20000-30000(0.0)	Health(0.0)	No(0.0)	Low(0.0)	No(0.0)	Yes(0.0)	a small portion of time(2.0)	No or little time(1.0)	No or little time(1.0)	No or little time(1.0)	Most or all of the time(1.0)	No or little time(1.0)	No or little time(1.0)	a small portion of time(2.0)	considerable time(2.0)	No or little time(1.0)	No or little time(1.0)	No or little time(1.0)	Most or all of the time(1.0)	No or little time(1.0)	No or little time(1.0)	a small portion of time(2.0)	considerable time(2.0)	No or little time(1.0)	considerable time(2.0)	No or little time(1.0)
26	33	41.25%	Male(0.0)	39	Master(0.0)	Doctor(0.0)	20000-30000(0.0)	Health(0.0)	No(0.0)	High(0.0)	No(0.0)	Yes(0.0)	considerable time(3.0)	a small portion of time(2.0)	considerable time(3.0)	a small portion of time(2.0)	considerable time(2.0)	No or little time(1.0)	a small portion of time(2.0)	a small portion of time(2.0)	considerable time(2.0)	No or little time(1.0)	a small portion of time(2.0)	No or little time(1.0)	Most or all of the time(1.0)	No or little time(1.0)	No or little time(1.0)	No or little time(1.0)	Most or all of the time(1.0)	No or little time(1.0)	a small portion of time(3.0)	No or little time(1.0)
27	24	30.00%	Female(0.0)	30	Undergraduate(0.0)	Doctor(0.0)	10000-20000(0.0)	Health(0.0)	No(0.0)	Medium(0.0)	No(0.0)	No(0.0)	a small portion of time(2.0)	No or little time(1.0)	No or little time(1.0)	No or little time(1.0)	Most or all of the time(1.0)	No or little time(1.0)	No or little time(1.0)	No or little time(1.0)	Most or all of the time(1.0)	No or little time(1.0)	No or little time(1.0)	No or little time(1.0)	Most or all of the time(1.0)	No or little time(1.0)	No or little time(1.0)	No or little time(1.0)	Most or all of the time(1.0)	No or little time(1.0)	Most or all of the time(1.0)	Most or all of the time(4.0)
28	30	37.50%	Female(0.0)	30	Undergraduate(0.0)	Nurse(0.0)	10000-20000(0.0)	Health(0.0)	No(0.0)	High(0.0)	No(0.0)	Yes(0.0)	a small portion of time(2.0)	No or little time(1.0)	No or little time(1.0)	No or little time(1.0)	considerable time(2.0)	No or little time(1.0)	No or little time(1.0)	No or little time(1.0)	considerable time(2.0)	a small portion of time(2.0)	No or little time(1.0)	No or little time(1.0)	a small portion of time(3.0)	No or little time(1.0)	No or little time(1.0)	No or little time(1.0)	No or little time(4.0)	No or little time(1.0)	considerable time(2.0)	No or little time(1.0)
29	37	46.25%	Female(0.0)	27	Undergraduate(0.0)	Nurse(0.0)	<8000(0.0)	Health(0.0)	No(0.0)	Medium(0.0)	No(0.0)	No(0.0)	considerable time(3.0)	No or little time(1.0)	a small portion of time(2.0)	No or little time(1.0)	considerable time(2.0)	No or little time(1.0)	a small portion of time(2.0)	considerable time(3.0)	considerable time(2.0)	a small portion of time(2.0)	No or little time(1.0)	No or little time(1.0)	considerable time(2.0)	No or little time(1.0)	No or little time(1.0)	a small portion of time(2.0)	No or little time(4.0)	a small portion of time(2.0)	considerable time(2.0)	a small portion of time(2.0)
30	28	35.00%	Female(0.0)	46	Master(0.0)	Others(0.0)	20000-30000(0.0)	Health(0.0)	No(0.0)	Low(0.0)	No(0.0)	No(0.0)	a small portion of time(2.0)	No or little time(1.0)	No or little time(1.0)	No or little time(1.0)	a small portion of time(3.0)	No or little time(1.0)	No or little time(1.0)	a small portion of time(2.0)	considerable time(2.0)	No or little time(1.0)	No or little time(1.0)	No or little time(1.0)	Most or all of the time(1.0)	No or little time(1.0)	No or little time(1.0)	No or little time(1.0)	considerable time(2.0)	No or little time(1.0)	considerable time(2.0)	a small portion of time(2.0)
31	30	37.50%	Female(0.0)	26	Undergraduate(0.0)	Nurse(0.0)	10000-20000(0.0)	Health(0.0)	No(0.0)	Medium(0.0)	No(0.0)	Yes(0.0)	a small portion of time(2.0)	a small portion of time(2.0)	a small portion of time(2.0)	No or little time(1.0)	considerable time(2.0)	No or little time(1.0)	No or little time(1.0)	No or little time(1.0)	considerable time(2.0)	No or little time(1.0)	No or little time(1.0)	No or little time(1.0)	No or little time(4.0)	No or little time(1.0)	No or little time(1.0)	No or little time(1.0)	considerable time(2.0)	No or little time(1.0)	considerable time(2.0)	No or little time(1.0)
32	28	35.00%	Female(0.0)	26	Undergraduate(0.0)	Nurse(0.0)	10000-20000(0.0)	Health(0.0)	No(0.0)	Extremely low(0.0)	No(0.0)	No(0.0)	No or little time(1.0)	No or little time(1.0)	No or little time(1.0)	No or little time(1.0)	considerable time(2.0)	No or little time(1.0)	a small portion of time(2.0)	a small portion of time(2.0)	Most or all of the time(1.0)	No or little time(1.0)	No or little time(1.0)	No or little time(1.0)	Most or all of the time(1.0)	No or little time(1.0)	considerable time(3.0)	No or little time(1.0)	considerable time(2.0)	No or little time(1.0)	a small portion of time(3.0)	No or little time(1.0)
33	23	28.75%	Female(0.0)	34	Undergraduate(0.0)	Nurse(0.0)	<8000(0.0)	Health(0.0)	No(0.0)	Low(0.0)	No(0.0)	No(0.0)	No or little time(1.0)	No or little time(1.0)	No or little time(1.0)	No or little time(1.0)	Most or all of the time(1.0)	No or little time(1.0)	No or little time(1.0)	No or little time(1.0)	Most or all of the time(1.0)	No or little time(1.0)	No or little time(1.0)	No or little time(1.0)	Most or all of the time(1.0)	No or little time(1.0)	No or little time(1.0)	No or little time(1.0)	considerable time(2.0)	No or little time(1.0)	a small portion of time(3.0)	No or little time(1.0)
34	23	28.75%	Female(0.0)	25	Undergraduate(0.0)	Nurse(0.0)	20000-30000(0.0)	Health(0.0)	No(0.0)	Extremely low(0.0)	No(0.0)	No(0.0)	a small portion of time(2.0)	No or little time(1.0)	No or little time(1.0)	No or little time(1.0)	Most or all of the time(1.0)	No or little time(1.0)	No or little time(1.0)	No or little time(1.0)	Most or all of the time(1.0)	No or little time(1.0)	No or little time(1.0)	No or little time(1.0)	Most or all of the time(1.0)	No or little time(1.0)	No or little time(1.0)	No or little time(1.0)	a small portion of time(3.0)	No or little time(1.0)	Most or all of the time(1.0)	No or little time(1.0)
35	30	37.50%	Female(0.0)	28	Undergraduate(0.0)	Nurse(0.0)	10000-20000(0.0)	Health(0.0)	Yes(0.0)	Low(0.0)	No(0.0)	No(0.0)	considerable time(3.0)	a small portion of time(2.0)	a small portion of time(2.0)	No or little time(1.0)	considerable time(2.0)	No or little time(1.0)	No or little time(1.0)	No or little time(1.0)	considerable time(2.0)	No or little time(1.0)	No or little time(1.0)	No or little time(1.0)	No or little time(4.0)	No or little time(1.0)	No or little time(1.0)	No or little time(1.0)	considerable time(2.0)	No or little time(1.0)	Most or all of the time(1.0)	No or little time(1.0)
36	31	38.75%	Female(0.0)	48	Undergraduate(0.0)	Nurse(0.0)	10000-20000(0.0)	Health(0.0)	No(0.0)	Low(0.0)	No(0.0)	No(0.0)	No or little time(1.0)	No or little time(1.0)	No or little time(1.0)	No or little time(1.0)	considerable time(2.0)	No or little time(1.0)	No or little time(1.0)	No or little time(1.0)	No or little time(4.0)	No or little time(1.0)	No or little time(1.0)	No or little time(1.0)	No or little time(4.0)	No or little time(1.0)	No or little time(1.0)	considerable time(3.0)	considerable time(2.0)	No or little time(1.0)	considerable time(2.0)	No or little time(1.0)
37	30	37.50%	Female(0.0)	50	Undergraduate(0.0)	Nurse(0.0)	10000-20000(0.0)	Health(0.0)	No(0.0)	High(0.0)	No(0.0)	No(0.0)	a small portion of time(2.0)	No or little time(1.0)	No or little time(1.0)	No or little time(1.0)	considerable time(2.0)	No or little time(1.0)	No or little time(1.0)	No or little time(1.0)	considerable time(2.0)	No or little time(1.0)	No or little time(1.0)	No or little time(1.0)	No or little time(4.0)	No or little time(1.0)	No or little time(1.0)	No or little time(1.0)	considerable time(2.0)	No or little time(1.0)	considerable time(2.0)	considerable time(3.0)
38	30	37.50%	Female(0.0)	52	Undergraduate(0.0)	Nurse(0.0)	10000-20000(0.0)	Health(0.0)	No(0.0)	High(0.0)	No(0.0)	No(0.0)	No or little time(1.0)	No or little time(1.0)	No or little time(1.0)	No or little time(1.0)	considerable time(2.0)	No or little time(1.0)	a small portion of time(2.0)	a small portion of time(2.0)	considerable time(2.0)	No or little time(1.0)	a small portion of time(2.0)	a small portion of time(2.0)	Most or all of the time(1.0)	No or little time(1.0)	No or little time(1.0)	No or little time(1.0)	considerable time(2.0)	No or little time(1.0)	a small portion of time(3.0)	a small portion of time(2.0)
39	25	31.25%	Female(0.0)	38	Undergraduate(0.0)	Nurse(0.0)	10000-20000(0.0)	Health(0.0)	No(0.0)	Low(0.0)	No(0.0)	No(0.0)	a small portion of time(2.0)	a small portion of time(2.0)	No or little time(1.0)	No or little time(1.0)	considerable time(2.0)	No or little time(1.0)	No or little time(1.0)	No or little time(1.0)	Most or all of the time(1.0)	No or little time(1.0)	No or little time(1.0)	No or little time(1.0)	Most or all of the time(1.0)	No or little time(1.0)	No or little time(1.0)	No or little time(1.0)	a small portion of time(3.0)	No or little time(1.0)	Most or all of the time(1.0)	No or little time(1.0)
40	26	32.50%	Female(0.0)	24	Technical secondary school(0.0)	Nurse(0.0)	<8000(0.0)	Health(0.0)	No(0.0)	Medium(0.0)	No(0.0)	No(0.0)	No or little time(1.0)	No or little time(1.0)	No or little time(1.0)	No or little time(1.0)	Most or all of the time(1.0)	No or little time(1.0)	No or little time(1.0)	No or little time(1.0)	No or little time(4.0)	No or little time(1.0)	No or little time(1.0)	No or little time(1.0)	Most or all of the time(1.0)	No or little time(1.0)	No or little time(1.0)	No or little time(1.0)	No or little time(4.0)	No or little time(1.0)	Most or all of the time(1.0)	No or little time(1.0)
41	36	45.00%	Female(0.0)	25	Technical secondary school(0.0)	Nurse(0.0)	10000-20000(0.0)	Health(0.0)	No(0.0)	Medium(0.0)	No(0.0)	No(0.0)	No or little time(1.0)	No or little time(1.0)	No or little time(1.0)	No or little time(1.0)	considerable time(2.0)	No or little time(1.0)	No or little time(1.0)	No or little time(1.0)	No or little time(4.0)	No or little time(1.0)	No or little time(1.0)	No or little time(1.0)	No or little time(4.0)	No or little time(1.0)	No or little time(1.0)	No or little time(1.0)	No or little time(4.0)	Most or all of the time(4.0)	a small portion of time(3.0)	a small portion of time(2.0)
42	23	28.75%	Female(0.0)	40	Undergraduate(0.0)	Nurse(0.0)	10000-20000(0.0)	Health(0.0)	No(0.0)	High(0.0)	No(0.0)	No(0.0)	considerable time(3.0)	No or little time(1.0)	No or little time(1.0)	No or little time(1.0)	Most or all of the time(1.0)	No or little time(1.0)	No or little time(1.0)	No or little time(1.0)	Most or all of the time(1.0)	No or little time(1.0)	No or little time(1.0)	No or little time(1.0)	Most or all of the time(1.0)	No or little time(1.0)	No or little time(1.0)	No or little time(1.0)	Most or all of the time(1.0)	No or little time(1.0)	considerable time(2.0)	No or little time(1.0)
43	35	43.75%	Female(0.0)	22	Technical secondary school(0.0)	Nurse(0.0)	10000-20000(0.0)	Health(0.0)	No(0.0)	High(0.0)	No(0.0)	No(0.0)	No or little time(1.0)	No or little time(1.0)	No or little time(1.0)	No or little time(1.0)	No or little time(4.0)	No or little time(1.0)	No or little time(1.0)	No or little time(1.0)	No or little time(4.0)	No or little time(1.0)	No or little time(1.0)	No or little time(1.0)	No or little time(4.0)	No or little time(1.0)	No or little time(1.0)	No or little time(1.0)	No or little time(4.0)	No or little time(1.0)	No or little time(4.0)	No or little time(1.0)
44	38	47.50%	Female(0.0)	38	Undergraduate(0.0)	Nurse(0.0)	10000-20000(0.0)	Health(0.0)	No(0.0)	High(0.0)	No(0.0)	No(0.0)	Most or all of the time(4.0)	No or little time(1.0)	No or little time(1.0)	No or little time(1.0)	No or little time(4.0)	No or little time(1.0)	No or little time(1.0)	No or little time(1.0)	No or little time(4.0)	No or little time(1.0)	No or little time(1.0)	No or little time(1.0)	No or little time(4.0)	No or little time(1.0)	No or little time(1.0)	considerable time(3.0)	No or little time(4.0)	No or little time(1.0)	considerable time(2.0)	No or little time(1.0)
45	27	33.75%	Female(0.0)	29	Undergraduate(0.0)	Nurse(0.0)	10000-20000(0.0)	Health(0.0)	No(0.0)	Low(0.0)	No(0.0)	Yes(0.0)	a small portion of time(2.0)	No or little time(1.0)	No or little time(1.0)	No or little time(1.0)	considerable time(2.0)	No or little time(1.0)	No or little time(1.0)	a small portion of time(2.0)	considerable time(2.0)	No or little time(1.0)	No or little time(1.0)	No or little time(1.0)	Most or all of the time(1.0)	No or little time(1.0)	No or little time(1.0)	No or little time(1.0)	considerable time(2.0)	a small portion of time(2.0)	considerable time(2.0)	No or little time(1.0)
46	20	25.00%	Female(0.0)	29	Undergraduate(0.0)	Nurse(0.0)	<8000(0.0)	Health(0.0)	No(0.0)	Low(0.0)	No(0.0)	No(0.0)	No or little time(1.0)	No or little time(1.0)	No or little time(1.0)	No or little time(1.0)	Most or all of the time(1.0)	No or little time(1.0)	No or little time(1.0)	No or little time(1.0)	Most or all of the time(1.0)	No or little time(1.0)	No or little time(1.0)	No or little time(1.0)	Most or all of the time(1.0)	No or little time(1.0)	No or little time(1.0)	No or little time(1.0)	Most or all of the time(1.0)	No or little time(1.0)	Most or all of the time(1.0)	No or little time(1.0)
47	24	30.00%	Female(0.0)	38	Undergraduate(0.0)	Nurse(0.0)	<8000(0.0)	Health(0.0)	No(0.0)	High(0.0)	No(0.0)	No(0.0)	a small portion of time(2.0)	No or little time(1.0)	No or little time(1.0)	No or little time(1.0)	considerable time(2.0)	No or little time(1.0)	No or little time(1.0)	No or little time(1.0)	considerable time(2.0)	a small portion of time(2.0)	No or little time(1.0)	No or little time(1.0)	Most or all of the time(1.0)	No or little time(1.0)	No or little time(1.0)	No or little time(1.0)	Most or all of the time(1.0)	No or little time(1.0)	Most or all of the time(1.0)	No or little time(1.0)
48	25	31.25%	Female(0.0)	46	Undergraduate(0.0)	Nurse(0.0)	10000-20000(0.0)	Health(0.0)	No(0.0)	Medium(0.0)	No(0.0)	No(0.0)	a small portion of time(2.0)	a small portion of time(2.0)	a small portion of time(2.0)	No or little time(1.0)	Most or all of the time(1.0)	No or little time(1.0)	No or little time(1.0)	No or little time(1.0)	Most or all of the time(1.0)	No or little time(1.0)	No or little time(1.0)	No or little time(1.0)	Most or all of the time(1.0)	No or little time(1.0)	a small portion of time(2.0)	No or little time(1.0)	Most or all of the time(1.0)	No or little time(1.0)	considerable time(2.0)	No or little time(1.0)
49	38	47.50%	Female(0.0)	38	Undergraduate(0.0)	Nurse(0.0)	10000-20000(0.0)	Health(0.0)	No(0.0)	Medium(0.0)	No(0.0)	No(0.0)	a small portion of time(2.0)	a small portion of time(2.0)	a small portion of time(2.0)	No or little time(1.0)	considerable time(2.0)	No or little time(1.0)	No or little time(1.0)	a small portion of time(2.0)	considerable time(2.0)	Most or all of the time(4.0)	No or little time(1.0)	No or little time(1.0)	considerable time(2.0)	a small portion of time(2.0)	a small portion of time(2.0)	No or little time(1.0)	No or little time(4.0)	a small portion of time(2.0)	a small portion of time(3.0)	No or little time(1.0)
50	26	32.50%	Female(0.0)	28	Undergraduate(0.0)	Nurse(0.0)	<8000(0.0)	Health(0.0)	No(0.0)	High(0.0)	No(0.0)	No(0.0)	No or little time(1.0)	No or little time(1.0)	No or little time(1.0)	No or little time(1.0)	Most or all of the time(1.0)	No or little time(1.0)	No or little time(1.0)	No or little time(1.0)	Most or all of the time(1.0)	No or little time(1.0)	No or little time(1.0)	No or little time(1.0)	Most or all of the time(1.0)	No or little time(1.0)	Most or all of the time(4.0)	No or little time(1.0)	No or little time(4.0)	No or little time(1.0)	Most or all of the time(1.0)	No or little time(1.0)
51	29	36.25%	Female(0.0)	26	Undergraduate(0.0)	Nurse(0.0)	>50000(0.0)	Health(0.0)	No(0.0)	Medium(0.0)	No(0.0)	No(0.0)	No or little time(1.0)	No or little time(1.0)	No or little time(1.0)	No or little time(1.0)	considerable time(2.0)	No or little time(1.0)	No or little time(1.0)	No or little time(1.0)	No or little time(4.0)	No or little time(1.0)	No or little time(1.0)	No or little time(1.0)	No or little time(4.0)	No or little time(1.0)	No or little time(1.0)	No or little time(1.0)	considerable time(2.0)	No or little time(1.0)	considerable time(2.0)	No or little time(1.0)
52	30	37.50%	Female(0.0)	43	Undergraduate(0.0)	Nurse(0.0)	>50000(0.0)	Health(0.0)	No(0.0)	Medium(0.0)	No(0.0)	No(0.0)	No or little time(1.0)	No or little time(1.0)	No or little time(1.0)	No or little time(1.0)	a small portion of time(3.0)	No or little time(1.0)	No or little time(1.0)	No or little time(1.0)	considerable time(2.0)	No or little time(1.0)	No or little time(1.0)	No or little time(1.0)	No or little time(4.0)	No or little time(1.0)	No or little time(1.0)	No or little time(1.0)	No or little time(4.0)	No or little time(1.0)	considerable time(2.0)	No or little time(1.0)
53	32	40.00%	Female(0.0)	57	Undergraduate(0.0)	Nurse(0.0)	<8000(0.0)	Health(0.0)	No(0.0)	Medium(0.0)	No(0.0)	No(0.0)	No or little time(1.0)	No or little time(1.0)	No or little time(1.0)	No or little time(1.0)	No or little time(4.0)	No or little time(1.0)	No or little time(1.0)	No or little time(1.0)	Most or all of the time(1.0)	No or little time(1.0)	No or little time(1.0)	No or little time(1.0)	No or little time(4.0)	No or little time(1.0)	No or little time(1.0)	No or little time(1.0)	No or little time(4.0)	No or little time(1.0)	No or little time(4.0)	No or little time(1.0)
54	36	45.00%	Female(0.0)	49	Undergraduate(0.0)	Nurse(0.0)	20000-30000(0.0)	Health(0.0)	No(0.0)	Medium(0.0)	No(0.0)	Yes(0.0)	a small portion of time(2.0)	a small portion of time(2.0)	a small portion of time(2.0)	No or little time(1.0)	a small portion of time(3.0)	No or little time(1.0)	a small portion of time(2.0)	considerable time(3.0)	a small portion of time(3.0)	a small portion of time(2.0)	No or little time(1.0)	No or little time(1.0)	Most or all of the time(1.0)	a small portion of time(2.0)	a small portion of time(2.0)	a small portion of time(2.0)	considerable time(2.0)	No or little time(1.0)	considerable time(2.0)	No or little time(1.0)
55	36	45.00%	Female(0.0)	49	Undergraduate(0.0)	Nurse(0.0)	<8000(0.0)	Health(0.0)	No(0.0)	Medium(0.0)	No(0.0)	No(0.0)	a small portion of time(2.0)	No or little time(1.0)	No or little time(1.0)	No or little time(1.0)	a small portion of time(3.0)	No or little time(1.0)	No or little time(1.0)	a small portion of time(2.0)	a small portion of time(3.0)	No or little time(1.0)	a small portion of time(2.0)	No or little time(1.0)	considerable time(2.0)	considerable time(3.0)	No or little time(1.0)	a small portion of time(2.0)	a small portion of time(3.0)	No or little time(1.0)	a small portion of time(3.0)	a small portion of time(2.0)
56	23	28.75%	Female(0.0)	23	Undergraduate(0.0)	Nurse(0.0)	10000-20000(0.0)	Health(0.0)	No(0.0)	Low(0.0)	No(0.0)	No(0.0)	a small portion of time(2.0)	No or little time(1.0)	No or little time(1.0)	No or little time(1.0)	considerable time(2.0)	No or little time(1.0)	No or little time(1.0)	No or little time(1.0)	Most or all of the time(1.0)	No or little time(1.0)	No or little time(1.0)	No or little time(1.0)	Most or all of the time(1.0)	No or little time(1.0)	No or little time(1.0)	No or little time(1.0)	Most or all of the time(1.0)	No or little time(1.0)	considerable time(2.0)	No or little time(1.0)
57	37	46.25%	Female(0.0)	40	Undergraduate(0.0)	Nurse(0.0)	10000-20000(0.0)	Health(0.0)	No(0.0)	High(0.0)	No(0.0)	No(0.0)	considerable time(3.0)	a small portion of time(2.0)	a small portion of time(2.0)	a small portion of time(2.0)	considerable time(2.0)	No or little time(1.0)	a small portion of time(2.0)	a small portion of time(2.0)	considerable time(2.0)	a small portion of time(2.0)	a small portion of time(2.0)	No or little time(1.0)	considerable time(2.0)	No or little time(1.0)	a small portion of time(2.0)	a small portion of time(2.0)	considerable time(2.0)	a small portion of time(2.0)	considerable time(2.0)	No or little time(1.0)
58	44	55.00%	Female(0.0)	32	Technical secondary school(0.0)	Nurse(0.0)	20000-30000(0.0)	Health(0.0)	No(0.0)	Medium(0.0)	No(0.0)	No(0.0)	considerable time(3.0)	a small portion of time(2.0)	considerable time(3.0)	considerable time(3.0)	a small portion of time(3.0)	No or little time(1.0)	Most or all of the time(4.0)	considerable time(3.0)	a small portion of time(3.0)	No or little time(1.0)	No or little time(1.0)	No or little time(1.0)	Most or all of the time(1.0)	No or little time(1.0)	Most or all of the time(4.0)	No or little time(1.0)	a small portion of time(3.0)	No or little time(1.0)	No or little time(4.0)	No or little time(1.0)
59	28	35.00%	Female(0.0)	29	Undergraduate(0.0)	Nurse(0.0)	10000-20000(0.0)	Health(0.0)	No(0.0)	Low(0.0)	No(0.0)	No(0.0)	a small portion of time(2.0)	No or little time(1.0)	No or little time(1.0)	No or little time(1.0)	Most or all of the time(1.0)	No or little time(1.0)	No or little time(1.0)	No or little time(1.0)	considerable time(2.0)	No or little time(1.0)	No or little time(1.0)	No or little time(1.0)	No or little time(4.0)	No or little time(1.0)	a small portion of time(2.0)	No or little time(1.0)	considerable time(2.0)	No or little time(1.0)	Most or all of the time(1.0)	a small portion of time(2.0)
60	36	45.00%	Female(0.0)	38	Undergraduate(0.0)	Nurse(0.0)	10000-20000(0.0)	Health(0.0)	No(0.0)	High(0.0)	No(0.0)	No(0.0)	No or little time(1.0)	No or little time(1.0)	No or little time(1.0)	No or little time(1.0)	a small portion of time(3.0)	No or little time(1.0)	No or little time(1.0)	a small portion of time(2.0)	a small portion of time(3.0)	a small portion of time(2.0)	No or little time(1.0)	No or little time(1.0)	Most or all of the time(1.0)	No or little time(1.0)	Most or all of the time(4.0)	a small portion of time(2.0)	No or little time(4.0)	No or little time(1.0)	No or little time(4.0)	No or little time(1.0)
61	26	32.50%	Female(0.0)	28	Undergraduate(0.0)	Nurse(0.0)	10000-20000(0.0)	Health(0.0)	No(0.0)	High(0.0)	No(0.0)	No(0.0)	a small portion of time(2.0)	No or little time(1.0)	No or little time(1.0)	No or little time(1.0)	Most or all of the time(1.0)	No or little time(1.0)	No or little time(1.0)	No or little time(1.0)	Most or all of the time(1.0)	No or little time(1.0)	No or little time(1.0)	No or little time(1.0)	No or little time(4.0)	No or little time(1.0)	No or little time(1.0)	No or little time(1.0)	considerable time(2.0)	No or little time(1.0)	considerable time(2.0)	No or little time(1.0)
62	31	38.75%	Female(0.0)	39	Technical secondary school(0.0)	Nurse(0.0)	10000-20000(0.0)	Health(0.0)	No(0.0)	Medium(0.0)	No(0.0)	No(0.0)	a small portion of time(2.0)	a small portion of time(2.0)	a small portion of time(2.0)	No or little time(1.0)	No or little time(4.0)	No or little time(1.0)	No or little time(1.0)	considerable time(3.0)	Most or all of the time(1.0)	a small portion of time(2.0)	No or little time(1.0)	No or little time(1.0)	Most or all of the time(1.0)	No or little time(1.0)	a small portion of time(2.0)	No or little time(1.0)	Most or all of the time(1.0)	No or little time(1.0)	considerable time(2.0)	No or little time(1.0)
63	35	43.75%	Female(0.0)	39	Undergraduate(0.0)	Nurse(0.0)	20000-30000(0.0)	Health(0.0)	No(0.0)	Medium(0.0)	No(0.0)	No(0.0)	a small portion of time(2.0)	No or little time(1.0)	a small portion of time(2.0)	No or little time(1.0)	a small portion of time(3.0)	No or little time(1.0)	No or little time(1.0)	a small portion of time(2.0)	No or little time(4.0)	No or little time(1.0)	No or little time(1.0)	No or little time(1.0)	No or little time(4.0)	No or little time(1.0)	No or little time(1.0)	No or little time(1.0)	No or little time(4.0)	No or little time(1.0)	considerable time(2.0)	No or little time(1.0)
64	28	35.00%	Female(0.0)	27	Undergraduate(0.0)	Nurse(0.0)	>50000(0.0)	Health(0.0)	No(0.0)	Low(0.0)	No(0.0)	No(0.0)	No or little time(1.0)	No or little time(1.0)	No or little time(1.0)	No or little time(1.0)	Most or all of the time(1.0)	No or little time(1.0)	a small portion of time(2.0)	a small portion of time(2.0)	considerable time(2.0)	No or little time(1.0)	No or little time(1.0)	No or little time(1.0)	No or little time(4.0)	No or little time(1.0)	No or little time(1.0)	No or little time(1.0)	considerable time(2.0)	No or little time(1.0)	considerable time(2.0)	No or little time(1.0)
65	29	36.25%	Female(0.0)	46	Undergraduate(0.0)	Nurse(0.0)	20000-30000(0.0)	Health(0.0)	No(0.0)	Medium(0.0)	No(0.0)	No(0.0)	a small portion of time(2.0)	a small portion of time(2.0)	a small portion of time(2.0)	a small portion of time(2.0)	considerable time(2.0)	No or little time(1.0)	No or little time(1.0)	No or little time(1.0)	considerable time(2.0)	No or little time(1.0)	No or little time(1.0)	No or little time(1.0)	Most or all of the time(1.0)	No or little time(1.0)	No or little time(1.0)	a small portion of time(2.0)	considerable time(2.0)	No or little time(1.0)	considerable time(2.0)	No or little time(1.0)
66	32	40.00%	Female(0.0)	50	Undergraduate(0.0)	Nurse(0.0)	10000-20000(0.0)	Health(0.0)	No(0.0)	Low(0.0)	No(0.0)	No(0.0)	a small portion of time(2.0)	a small portion of time(2.0)	a small portion of time(2.0)	No or little time(1.0)	a small portion of time(3.0)	No or little time(1.0)	No or little time(1.0)	No or little time(1.0)	considerable time(2.0)	a small portion of time(2.0)	No or little time(1.0)	No or little time(1.0)	No or little time(4.0)	No or little time(1.0)	No or little time(1.0)	No or little time(1.0)	considerable time(2.0)	No or little time(1.0)	considerable time(2.0)	No or little time(1.0)
67	36	45.00%	Female(0.0)	30	Undergraduate(0.0)	Nurse(0.0)	20000-30000(0.0)	Health(0.0)	No(0.0)	Low(0.0)	No(0.0)	Yes(0.0)	a small portion of time(2.0)	a small portion of time(2.0)	a small portion of time(2.0)	No or little time(1.0)	considerable time(2.0)	No or little time(1.0)	a small portion of time(2.0)	a small portion of time(2.0)	Most or all of the time(1.0)	a small portion of time(2.0)	No or little time(1.0)	No or little time(1.0)	No or little time(4.0)	No or little time(1.0)	a small portion of time(2.0)	a small portion of time(2.0)	considerable time(2.0)	a small portion of time(2.0)	considerable time(2.0)	a small portion of time(2.0)
68	30	37.50%	Female(0.0)	30	Undergraduate(0.0)	Nurse(0.0)	10000-20000(0.0)	Health(0.0)	No(0.0)	Low(0.0)	No(0.0)	No(0.0)	a small portion of time(2.0)	No or little time(1.0)	No or little time(1.0)	No or little time(1.0)	considerable time(2.0)	No or little time(1.0)	a small portion of time(2.0)	a small portion of time(2.0)	considerable time(2.0)	No or little time(1.0)	No or little time(1.0)	No or little time(1.0)	Most or all of the time(1.0)	No or little time(1.0)	a small portion of time(2.0)	a small portion of time(2.0)	a small portion of time(3.0)	No or little time(1.0)	considerable time(2.0)	No or little time(1.0)
69	31	38.75%	Female(0.0)	32	Undergraduate(0.0)	Nurse(0.0)	10000-20000(0.0)	Health(0.0)	No(0.0)	Low(0.0)	No(0.0)	No(0.0)	a small portion of time(2.0)	No or little time(1.0)	a small portion of time(2.0)	No or little time(1.0)	considerable time(2.0)	a small portion of time(2.0)	a small portion of time(2.0)	a small portion of time(2.0)	considerable time(2.0)	No or little time(1.0)	a small portion of time(2.0)	No or little time(1.0)	considerable time(2.0)	No or little time(1.0)	No or little time(1.0)	a small portion of time(2.0)	considerable time(2.0)	No or little time(1.0)	Most or all of the time(1.0)	No or little time(1.0)
70	31	38.75%	Female(0.0)	32	Undergraduate(0.0)	Nurse(0.0)	10000-20000(0.0)	Health(0.0)	No(0.0)	High(0.0)	No(0.0)	No(0.0)	a small portion of time(2.0)	a small portion of time(2.0)	a small portion of time(2.0)	No or little time(1.0)	considerable time(2.0)	No or little time(1.0)	a small portion of time(2.0)	a small portion of time(2.0)	considerable time(2.0)	a small portion of time(2.0)	No or little time(1.0)	No or little time(1.0)	Most or all of the time(1.0)	No or little time(1.0)	No or little time(1.0)	No or little time(1.0)	Most or all of the time(1.0)	No or little time(1.0)	a small portion of time(3.0)	a small portion of time(2.0)
71	24	30.00%	Female(0.0)	32	Undergraduate(0.0)	Nurse(0.0)	<8000(0.0)	Health(0.0)	No(0.0)	Low(0.0)	No(0.0)	No(0.0)	a small portion of time(2.0)	No or little time(1.0)	No or little time(1.0)	No or little time(1.0)	considerable time(2.0)	No or little time(1.0)	No or little time(1.0)	No or little time(1.0)	Most or all of the time(1.0)	No or little time(1.0)	No or little time(1.0)	No or little time(1.0)	Most or all of the time(1.0)	No or little time(1.0)	No or little time(1.0)	No or little time(1.0)	Most or all of the time(1.0)	No or little time(1.0)	a small portion of time(3.0)	No or little time(1.0)
72	27	33.75%	Female(0.0)	29	Undergraduate(0.0)	Nurse(0.0)	<8000(0.0)	Health(0.0)	No(0.0)	Medium(0.0)	No(0.0)	No(0.0)	a small portion of time(2.0)	No or little time(1.0)	No or little time(1.0)	No or little time(1.0)	Most or all of the time(1.0)	No or little time(1.0)	No or little time(1.0)	a small portion of time(2.0)	considerable time(2.0)	No or little time(1.0)	No or little time(1.0)	No or little time(1.0)	Most or all of the time(1.0)	No or little time(1.0)	No or little time(1.0)	a small portion of time(2.0)	considerable time(2.0)	No or little time(1.0)	a small portion of time(3.0)	No or little time(1.0)
73	27	33.75%	Female(0.0)	45	Undergraduate(0.0)	Nurse(0.0)	<8000(0.0)	Health(0.0)	No(0.0)	High(0.0)	No(0.0)	No(0.0)	No or little time(1.0)	No or little time(1.0)	No or little time(1.0)	No or little time(1.0)	Most or all of the time(1.0)	No or little time(1.0)	a small portion of time(2.0)	a small portion of time(2.0)	Most or all of the time(1.0)	No or little time(1.0)	No or little time(1.0)	No or little time(1.0)	No or little time(4.0)	No or little time(1.0)	No or little time(1.0)	No or little time(1.0)	a small portion of time(3.0)	No or little time(1.0)	Most or all of the time(1.0)	No or little time(1.0)
74	34	42.50%	Female(0.0)	37	Undergraduate(0.0)	Nurse(0.0)	<8000(0.0)	Health(0.0)	No(0.0)	Medium(0.0)	No(0.0)	No(0.0)	a small portion of time(2.0)	a small portion of time(2.0)	a small portion of time(2.0)	a small portion of time(2.0)	considerable time(2.0)	No or little time(1.0)	No or little time(1.0)	No or little time(1.0)	considerable time(2.0)	No or little time(1.0)	a small portion of time(2.0)	No or little time(1.0)	considerable time(2.0)	No or little time(1.0)	No or little time(1.0)	No or little time(1.0)	a small portion of time(3.0)	No or little time(1.0)	No or little time(4.0)	a small portion of time(2.0)
75	31	38.75%	Female(0.0)	38	Undergraduate(0.0)	Nurse(0.0)	<8000(0.0)	Others(0.0)	No(0.0)	Medium(0.0)	No(0.0)	No(0.0)	a small portion of time(2.0)	No or little time(1.0)	No or little time(1.0)	No or little time(1.0)	considerable time(2.0)	No or little time(1.0)	considerable time(3.0)	considerable time(3.0)	considerable time(2.0)	No or little time(1.0)	No or little time(1.0)	No or little time(1.0)	considerable time(2.0)	No or little time(1.0)	No or little time(1.0)	No or little time(1.0)	considerable time(2.0)	No or little time(1.0)	a small portion of time(3.0)	No or little time(1.0)
76	30	37.50%	Female(0.0)	45	Undergraduate(0.0)	Nurse(0.0)	20000-30000(0.0)	Health(0.0)	No(0.0)	Low(0.0)	No(0.0)	No(0.0)	a small portion of time(2.0)	No or little time(1.0)	No or little time(1.0)	No or little time(1.0)	considerable time(2.0)	No or little time(1.0)	a small portion of time(2.0)	a small portion of time(2.0)	considerable time(2.0)	a small portion of time(2.0)	No or little time(1.0)	No or little time(1.0)	Most or all of the time(1.0)	No or little time(1.0)	a small portion of time(2.0)	a small portion of time(2.0)	considerable time(2.0)	No or little time(1.0)	considerable time(2.0)	No or little time(1.0)
77	36	45.00%	Female(0.0)	45	Undergraduate(0.0)	Nurse(0.0)	20000-30000(0.0)	Health(0.0)	No(0.0)	Low(0.0)	No(0.0)	No(0.0)	a small portion of time(2.0)	No or little time(1.0)	a small portion of time(2.0)	a small portion of time(2.0)	considerable time(2.0)	No or little time(1.0)	a small portion of time(2.0)	a small portion of time(2.0)	No or little time(4.0)	No or little time(1.0)	No or little time(1.0)	No or little time(1.0)	considerable time(2.0)	No or little time(1.0)	a small portion of time(2.0)	a small portion of time(2.0)	a small portion of time(3.0)	No or little time(1.0)	a small portion of time(3.0)	No or little time(1.0)
78	33	41.25%	Female(0.0)	64	Undergraduate(0.0)	Nurse(0.0)	10000-20000(0.0)	Health(0.0)	No(0.0)	High(0.0)	No(0.0)	No(0.0)	considerable time(3.0)	No or little time(1.0)	No or little time(1.0)	No or little time(1.0)	considerable time(2.0)	No or little time(1.0)	considerable time(3.0)	considerable time(3.0)	considerable time(2.0)	a small portion of time(2.0)	No or little time(1.0)	No or little time(1.0)	Most or all of the time(1.0)	a small portion of time(2.0)	considerable time(3.0)	No or little time(1.0)	Most or all of the time(1.0)	No or little time(1.0)	Most or all of the time(1.0)	a small portion of time(2.0)
79	42	52.50%	Female(0.0)	43	Undergraduate(0.0)	Nurse(0.0)	<8000(0.0)	Health(0.0)	No(0.0)	Medium(0.0)	No(0.0)	No(0.0)	considerable time(3.0)	considerable time(3.0)	a small portion of time(2.0)	No or little time(1.0)	considerable time(2.0)	No or little time(1.0)	No or little time(1.0)	Most or all of the time(4.0)	considerable time(2.0)	a small portion of time(2.0)	a small portion of time(2.0)	No or little time(1.0)	No or little time(4.0)	No or little time(1.0)	a small portion of time(2.0)	considerable time(3.0)	a small portion of time(3.0)	No or little time(1.0)	a small portion of time(3.0)	No or little time(1.0)
80	38	47.50%	Female(0.0)	35	Undergraduate(0.0)	Nurse(0.0)	10000-20000(0.0)	Health(0.0)	No(0.0)	Low(0.0)	No(0.0)	No(0.0)	a small portion of time(2.0)	a small portion of time(2.0)	a small portion of time(2.0)	No or little time(1.0)	considerable time(2.0)	No or little time(1.0)	a small portion of time(2.0)	a small portion of time(2.0)	a small portion of time(3.0)	a small portion of time(2.0)	considerable time(3.0)	a small portion of time(2.0)	No or little time(4.0)	No or little time(1.0)	No or little time(1.0)	No or little time(1.0)	considerable time(2.0)	No or little time(1.0)	a small portion of time(3.0)	No or little time(1.0)
81	24	30.00%	Female(0.0)	37	Undergraduate(0.0)	Nurse(0.0)	10000-20000(0.0)	Health(0.0)	No(0.0)	Medium(0.0)	No(0.0)	No(0.0)	a small portion of time(2.0)	a small portion of time(2.0)	a small portion of time(2.0)	No or little time(1.0)	considerable time(2.0)	No or little time(1.0)	No or little time(1.0)	No or little time(1.0)	Most or all of the time(1.0)	No or little time(1.0)	No or little time(1.0)	No or little time(1.0)	Most or all of the time(1.0)	No or little time(1.0)	No or little time(1.0)	No or little time(1.0)	Most or all of the time(1.0)	No or little time(1.0)	Most or all of the time(1.0)	No or little time(1.0)
82	25	31.25%	Female(0.0)	24	Undergraduate(0.0)	Nurse(0.0)	10000-20000(0.0)	Health(0.0)	No(0.0)	Medium(0.0)	No(0.0)	No(0.0)	No or little time(1.0)	No or little time(1.0)	No or little time(1.0)	No or little time(1.0)	Most or all of the time(1.0)	No or little time(1.0)	a small portion of time(2.0)	a small portion of time(2.0)	Most or all of the time(1.0)	No or little time(1.0)	No or little time(1.0)	No or little time(1.0)	Most or all of the time(1.0)	No or little time(1.0)	a small portion of time(2.0)	No or little time(1.0)	considerable time(2.0)	No or little time(1.0)	considerable time(2.0)	No or little time(1.0)
83	38	47.50%	Female(0.0)	32	Undergraduate(0.0)	Nurse(0.0)	10000-20000(0.0)	Health(0.0)	No(0.0)	High(0.0)	No(0.0)	No(0.0)	considerable time(3.0)	considerable time(3.0)	a small portion of time(2.0)	a small portion of time(2.0)	a small portion of time(3.0)	No or little time(1.0)	No or little time(1.0)	No or little time(1.0)	considerable time(2.0)	a small portion of time(2.0)	a small portion of time(2.0)	a small portion of time(2.0)	considerable time(2.0)	No or little time(1.0)	No or little time(1.0)	a small portion of time(2.0)	a small portion of time(3.0)	a small portion of time(2.0)	considerable time(2.0)	No or little time(1.0)
84	33	41.25%	Female(0.0)	26	Undergraduate(0.0)	Nurse(0.0)	10000-20000(0.0)	Health(0.0)	No(0.0)	Medium(0.0)	No(0.0)	No(0.0)	a small portion of time(2.0)	No or little time(1.0)	a small portion of time(2.0)	No or little time(1.0)	considerable time(2.0)	No or little time(1.0)	a small portion of time(2.0)	a small portion of time(2.0)	considerable time(2.0)	a small portion of time(2.0)	No or little time(1.0)	No or little time(1.0)	No or little time(4.0)	No or little time(1.0)	No or little time(1.0)	No or little time(1.0)	considerable time(2.0)	No or little time(1.0)	considerable time(2.0)	a small portion of time(2.0)
85	31	38.75%	Female(0.0)	30	Undergraduate(0.0)	Nurse(0.0)	<8000(0.0)	Health(0.0)	No(0.0)	High(0.0)	No(0.0)	No(0.0)	No or little time(1.0)	No or little time(1.0)	No or little time(1.0)	No or little time(1.0)	considerable time(2.0)	No or little time(1.0)	No or little time(1.0)	a small portion of time(2.0)	considerable time(2.0)	No or little time(1.0)	No or little time(1.0)	No or little time(1.0)	considerable time(2.0)	No or little time(1.0)	No or little time(1.0)	No or little time(1.0)	a small portion of time(3.0)	a small portion of time(2.0)	No or little time(4.0)	a small portion of time(2.0)
86	34	42.50%	Female(0.0)	25	Undergraduate(0.0)	Nurse(0.0)	20000-30000(0.0)	Health(0.0)	No(0.0)	Medium(0.0)	No(0.0)	No(0.0)	a small portion of time(2.0)	a small portion of time(2.0)	a small portion of time(2.0)	No or little time(1.0)	a small portion of time(3.0)	No or little time(1.0)	No or little time(1.0)	considerable time(3.0)	a small portion of time(3.0)	No or little time(1.0)	No or little time(1.0)	No or little time(1.0)	Most or all of the time(1.0)	No or little time(1.0)	No or little time(1.0)	a small portion of time(2.0)	No or little time(4.0)	a small portion of time(2.0)	Most or all of the time(1.0)	No or little time(1.0)
87	20	25.00%	Female(0.0)	35	Undergraduate(0.0)	Nurse(0.0)	>50000(0.0)	Health(0.0)	No(0.0)	Medium(0.0)	No(0.0)	No(0.0)	No or little time(1.0)	No or little time(1.0)	No or little time(1.0)	No or little time(1.0)	Most or all of the time(1.0)	No or little time(1.0)	No or little time(1.0)	No or little time(1.0)	Most or all of the time(1.0)	No or little time(1.0)	No or little time(1.0)	No or little time(1.0)	Most or all of the time(1.0)	No or little time(1.0)	No or little time(1.0)	No or little time(1.0)	Most or all of the time(1.0)	No or little time(1.0)	Most or all of the time(1.0)	No or little time(1.0)
88	24	30.00%	Female(0.0)	53	Junior(0.0)	Nurse(0.0)	>50000(0.0)	Health(0.0)	No(0.0)	Extremely low(0.0)	No(0.0)	No(0.0)	No or little time(1.0)	No or little time(1.0)	No or little time(1.0)	No or little time(1.0)	considerable time(2.0)	No or little time(1.0)	a small portion of time(2.0)	No or little time(1.0)	Most or all of the time(1.0)	No or little time(1.0)	No or little time(1.0)	No or little time(1.0)	Most or all of the time(1.0)	a small portion of time(2.0)	No or little time(1.0)	No or little time(1.0)	considerable time(2.0)	No or little time(1.0)	Most or all of the time(1.0)	No or little time(1.0)
89	26	32.50%	Female(0.0)	34	Technical secondary school(0.0)	Nurse(0.0)	<8000(0.0)	Health(0.0)	No(0.0)	High(0.0)	No(0.0)	No(0.0)	No or little time(1.0)	No or little time(1.0)	No or little time(1.0)	No or little time(1.0)	considerable time(2.0)	No or little time(1.0)	No or little time(1.0)	No or little time(1.0)	considerable time(2.0)	No or little time(1.0)	No or little time(1.0)	No or little time(1.0)	No or little time(4.0)	No or little time(1.0)	No or little time(1.0)	No or little time(1.0)	considerable time(2.0)	No or little time(1.0)	Most or all of the time(1.0)	No or little time(1.0)
90	28	35.00%	Female(0.0)	36	Undergraduate(0.0)	Nurse(0.0)	10000-20000(0.0)	Health(0.0)	No(0.0)	Medium(0.0)	No(0.0)	Yes(0.0)	a small portion of time(2.0)	No or little time(1.0)	No or little time(1.0)	No or little time(1.0)	considerable time(2.0)	No or little time(1.0)	No or little time(1.0)	No or little time(1.0)	Most or all of the time(1.0)	a small portion of time(2.0)	No or little time(1.0)	No or little time(1.0)	Most or all of the time(1.0)	No or little time(1.0)	No or little time(1.0)	a small portion of time(2.0)	Most or all of the time(1.0)	a small portion of time(2.0)	a small portion of time(3.0)	a small portion of time(2.0)
91	21	26.25%	Female(0.0)	28	Undergraduate(0.0)	Nurse(0.0)	<8000(0.0)	Health(0.0)	No(0.0)	Medium(0.0)	No(0.0)	No(0.0)	a small portion of time(2.0)	No or little time(1.0)	No or little time(1.0)	No or little time(1.0)	Most or all of the time(1.0)	No or little time(1.0)	No or little time(1.0)	No or little time(1.0)	Most or all of the time(1.0)	No or little time(1.0)	No or little time(1.0)	No or little time(1.0)	Most or all of the time(1.0)	No or little time(1.0)	No or little time(1.0)	No or little time(1.0)	Most or all of the time(1.0)	No or little time(1.0)	Most or all of the time(1.0)	No or little time(1.0)
92	25	31.25%	Female(0.0)	37	Undergraduate(0.0)	Nurse(0.0)	10000-20000(0.0)	Health(0.0)	No(0.0)	High(0.0)	No(0.0)	No(0.0)	No or little time(1.0)	No or little time(1.0)	No or little time(1.0)	No or little time(1.0)	considerable time(2.0)	No or little time(1.0)	a small portion of time(2.0)	a small portion of time(2.0)	Most or all of the time(1.0)	No or little time(1.0)	a small portion of time(2.0)	No or little time(1.0)	Most or all of the time(1.0)	No or little time(1.0)	No or little time(1.0)	No or little time(1.0)	Most or all of the time(1.0)	No or little time(1.0)	considerable time(2.0)	No or little time(1.0)
93	45	56.25%	Female(0.0)	33	Undergraduate(0.0)	Nurse(0.0)	10000-20000(0.0)	Health(0.0)	No(0.0)	Medium(0.0)	No(0.0)	No(0.0)	a small portion of time(2.0)	a small portion of time(2.0)	a small portion of time(2.0)	a small portion of time(2.0)	a small portion of time(3.0)	a small portion of time(2.0)	a small portion of time(2.0)	a small portion of time(2.0)	a small portion of time(3.0)	a small portion of time(2.0)	a small portion of time(2.0)	a small portion of time(2.0)	a small portion of time(3.0)	a small portion of time(2.0)	a small portion of time(2.0)	a small portion of time(2.0)	a small portion of time(3.0)	a small portion of time(2.0)	a small portion of time(3.0)	a small portion of time(2.0)
94	36	45.00%	Female(0.0)	37	Undergraduate(0.0)	Nurse(0.0)	10000-20000(0.0)	Health(0.0)	No(0.0)	Medium(0.0)	No(0.0)	No(0.0)	a small portion of time(2.0)	a small portion of time(2.0)	a small portion of time(2.0)	No or little time(1.0)	considerable time(2.0)	No or little time(1.0)	considerable time(3.0)	a small portion of time(2.0)	considerable time(2.0)	a small portion of time(2.0)	No or little time(1.0)	No or little time(1.0)	No or little time(4.0)	No or little time(1.0)	No or little time(1.0)	No or little time(1.0)	considerable time(2.0)	No or little time(1.0)	No or little time(4.0)	No or little time(1.0)
95	28	35.00%	Female(0.0)	29	Technical secondary school(0.0)	Nurse(0.0)	10000-20000(0.0)	Health(0.0)	No(0.0)	Low(0.0)	No(0.0)	No(0.0)	a small portion of time(2.0)	No or little time(1.0)	No or little time(1.0)	No or little time(1.0)	considerable time(2.0)	No or little time(1.0)	No or little time(1.0)	No or little time(1.0)	Most or all of the time(1.0)	No or little time(1.0)	No or little time(1.0)	No or little time(1.0)	No or little time(4.0)	No or little time(1.0)	No or little time(1.0)	a small portion of time(2.0)	considerable time(2.0)	No or little time(1.0)	considerable time(2.0)	No or little time(1.0)
96	34	42.50%	Female(0.0)	32	Technical secondary school(0.0)	Nurse(0.0)	10000-20000(0.0)	Health(0.0)	No(0.0)	Medium(0.0)	No(0.0)	No(0.0)	a small portion of time(2.0)	No or little time(1.0)	a small portion of time(2.0)	No or little time(1.0)	considerable time(2.0)	No or little time(1.0)	a small portion of time(2.0)	a small portion of time(2.0)	considerable time(2.0)	No or little time(1.0)	No or little time(1.0)	No or little time(1.0)	Most or all of the time(1.0)	a small portion of time(2.0)	considerable time(3.0)	a small portion of time(2.0)	considerable time(2.0)	a small portion of time(2.0)	considerable time(2.0)	a small portion of time(2.0)
97	36	45.00%	Female(0.0)	38	Undergraduate(0.0)	Nurse(0.0)	10000-20000(0.0)	Health(0.0)	No(0.0)	High(0.0)	No(0.0)	No(0.0)	a small portion of time(2.0)	a small portion of time(2.0)	No or little time(1.0)	No or little time(1.0)	considerable time(2.0)	No or little time(1.0)	a small portion of time(2.0)	a small portion of time(2.0)	considerable time(2.0)	No or little time(1.0)	No or little time(1.0)	No or little time(1.0)	No or little time(4.0)	No or little time(1.0)	No or little time(1.0)	a small portion of time(2.0)	a small portion of time(3.0)	a small portion of time(2.0)	considerable time(2.0)	considerable time(3.0)
98	31	38.75%	Female(0.0)	22	Technical secondary school(0.0)	Nurse(0.0)	<8000(0.0)	Health(0.0)	No(0.0)	Medium(0.0)	No(0.0)	No(0.0)	No or little time(1.0)	No or little time(1.0)	No or little time(1.0)	No or little time(1.0)	considerable time(2.0)	No or little time(1.0)	No or little time(1.0)	No or little time(1.0)	No or little time(4.0)	No or little time(1.0)	No or little time(1.0)	No or little time(1.0)	No or little time(4.0)	No or little time(1.0)	No or little time(1.0)	No or little time(1.0)	No or little time(4.0)	No or little time(1.0)	considerable time(2.0)	No or little time(1.0)
99	23	28.75%	Female(0.0)	25	Undergraduate(0.0)	Nurse(0.0)	10000-20000(0.0)	Health(0.0)	No(0.0)	Extremely low(0.0)	No(0.0)	No(0.0)	No or little time(1.0)	No or little time(1.0)	No or little time(1.0)	No or little time(1.0)	No or little time(4.0)	No or little time(1.0)	No or little time(1.0)	No or little time(1.0)	Most or all of the time(1.0)	No or little time(1.0)	No or little time(1.0)	No or little time(1.0)	Most or all of the time(1.0)	No or little time(1.0)	No or little time(1.0)	No or little time(1.0)	Most or all of the time(1.0)	No or little time(1.0)	Most or all of the time(1.0)	No or little time(1.0)
100	28	35.00%	Female(0.0)	38	Undergraduate(0.0)	Nurse(0.0)	10000-20000(0.0)	Health(0.0)	No(0.0)	Extremely low(0.0)	No(0.0)	No(0.0)	considerable time(3.0)	a small portion of time(2.0)	a small portion of time(2.0)	No or little time(1.0)	considerable time(2.0)	No or little time(1.0)	No or little time(1.0)	No or little time(1.0)	considerable time(2.0)	No or little time(1.0)	No or little time(1.0)	No or little time(1.0)	Most or all of the time(1.0)	No or little time(1.0)	No or little time(1.0)	No or little time(1.0)	considerable time(2.0)	No or little time(1.0)	considerable time(2.0)	No or little time(1.0)
101	29	36.25%	Female(0.0)	35	Undergraduate(0.0)	Nurse(0.0)	>50000(0.0)	Health(0.0)	No(0.0)	Medium(0.0)	No(0.0)	No(0.0)	No or little time(1.0)	No or little time(1.0)	No or little time(1.0)	No or little time(1.0)	Most or all of the time(1.0)	No or little time(1.0)	No or little time(1.0)	No or little time(1.0)	Most or all of the time(1.0)	No or little time(1.0)	No or little time(1.0)	No or little time(1.0)	No or little time(4.0)	No or little time(1.0)	No or little time(1.0)	No or little time(1.0)	No or little time(4.0)	No or little time(1.0)	a small portion of time(3.0)	a small portion of time(2.0)
102	29	36.25%	Female(0.0)	26	Undergraduate(0.0)	Nurse(0.0)	10000-20000(0.0)	Health(0.0)	No(0.0)	Low(0.0)	No(0.0)	No(0.0)	a small portion of time(2.0)	No or little time(1.0)	No or little time(1.0)	No or little time(1.0)	No or little time(4.0)	No or little time(1.0)	No or little time(1.0)	No or little time(1.0)	No or little time(4.0)	No or little time(1.0)	No or little time(1.0)	No or little time(1.0)	Most or all of the time(1.0)	No or little time(1.0)	No or little time(1.0)	No or little time(1.0)	considerable time(2.0)	No or little time(1.0)	considerable time(2.0)	No or little time(1.0)
103	28	35.00%	Female(0.0)	22	Undergraduate(0.0)	Nurse(0.0)	<8000(0.0)	Health(0.0)	No(0.0)	High(0.0)	No(0.0)	No(0.0)	No or little time(1.0)	No or little time(1.0)	No or little time(1.0)	No or little time(1.0)	Most or all of the time(1.0)	No or little time(1.0)	No or little time(1.0)	No or little time(1.0)	No or little time(4.0)	No or little time(1.0)	No or little time(1.0)	No or little time(1.0)	No or little time(4.0)	No or little time(1.0)	No or little time(1.0)	No or little time(1.0)	a small portion of time(3.0)	No or little time(1.0)	Most or all of the time(1.0)	No or little time(1.0)
104	26	32.50%	Female(0.0)	37	Undergraduate(0.0)	Nurse(0.0)	10000-20000(0.0)	Health(0.0)	No(0.0)	Medium(0.0)	No(0.0)	No(0.0)	No or little time(1.0)	No or little time(1.0)	No or little time(1.0)	No or little time(1.0)	No or little time(4.0)	No or little time(1.0)	No or little time(1.0)	No or little time(1.0)	considerable time(2.0)	No or little time(1.0)	No or little time(1.0)	No or little time(1.0)	Most or all of the time(1.0)	No or little time(1.0)	No or little time(1.0)	No or little time(1.0)	considerable time(2.0)	No or little time(1.0)	considerable time(2.0)	No or little time(1.0)
105	24	30.00%	Female(0.0)	30	Technical secondary school(0.0)	Nurse(0.0)	20000-30000(0.0)	Health(0.0)	No(0.0)	Extremely low(0.0)	No(0.0)	No(0.0)	a small portion of time(2.0)	No or little time(1.0)	No or little time(1.0)	No or little time(1.0)	considerable time(2.0)	No or little time(1.0)	No or little time(1.0)	No or little time(1.0)	Most or all of the time(1.0)	No or little time(1.0)	No or little time(1.0)	No or little time(1.0)	Most or all of the time(1.0)	No or little time(1.0)	a small portion of time(2.0)	a small portion of time(2.0)	Most or all of the time(1.0)	No or little time(1.0)	Most or all of the time(1.0)	No or little time(1.0)
106	27	33.75%	Female(0.0)	29	Technical secondary school(0.0)	Nurse(0.0)	10000-20000(0.0)	Health(0.0)	No(0.0)	Medium(0.0)	No(0.0)	No(0.0)	No or little time(1.0)	No or little time(1.0)	No or little time(1.0)	No or little time(1.0)	Most or all of the time(1.0)	No or little time(1.0)	a small portion of time(2.0)	considerable time(3.0)	Most or all of the time(1.0)	a small portion of time(2.0)	a small portion of time(2.0)	No or little time(1.0)	Most or all of the time(1.0)	No or little time(1.0)	No or little time(1.0)	a small portion of time(2.0)	Most or all of the time(1.0)	No or little time(1.0)	considerable time(2.0)	No or little time(1.0)
107	29	36.25%	Female(0.0)	45	Undergraduate(0.0)	Nurse(0.0)	10000-20000(0.0)	Health(0.0)	No(0.0)	Medium(0.0)	No(0.0)	No(0.0)	a small portion of time(2.0)	a small portion of time(2.0)	No or little time(1.0)	No or little time(1.0)	No or little time(4.0)	No or little time(1.0)	No or little time(1.0)	No or little time(1.0)	considerable time(2.0)	No or little time(1.0)	No or little time(1.0)	No or little time(1.0)	Most or all of the time(1.0)	No or little time(1.0)	No or little time(1.0)	No or little time(1.0)	considerable time(2.0)	No or little time(1.0)	a small portion of time(3.0)	No or little time(1.0)
108	30	37.50%	Female(0.0)	29	Technical secondary school(0.0)	Nurse(0.0)	20000-30000(0.0)	Health(0.0)	No(0.0)	Medium(0.0)	No(0.0)	No(0.0)	a small portion of time(2.0)	No or little time(1.0)	No or little time(1.0)	No or little time(1.0)	considerable time(2.0)	No or little time(1.0)	No or little time(1.0)	No or little time(1.0)	considerable time(2.0)	No or little time(1.0)	No or little time(1.0)	No or little time(1.0)	No or little time(4.0)	No or little time(1.0)	No or little time(1.0)	No or little time(1.0)	No or little time(4.0)	No or little time(1.0)	considerable time(2.0)	No or little time(1.0)
109	27	33.75%	Female(0.0)	38	Undergraduate(0.0)	Nurse(0.0)	10000-20000(0.0)	Health(0.0)	No(0.0)	Extremely low(0.0)	No(0.0)	No(0.0)	No or little time(1.0)	No or little time(1.0)	No or little time(1.0)	No or little time(1.0)	considerable time(2.0)	No or little time(1.0)	No or little time(1.0)	a small portion of time(2.0)	considerable time(2.0)	No or little time(1.0)	No or little time(1.0)	No or little time(1.0)	considerable time(2.0)	No or little time(1.0)	No or little time(1.0)	No or little time(1.0)	considerable time(2.0)	No or little time(1.0)	considerable time(2.0)	a small portion of time(2.0)
110	31	38.75%	Female(0.0)	24	Undergraduate(0.0)	Nurse(0.0)	<8000(0.0)	Health(0.0)	No(0.0)	Medium(0.0)	No(0.0)	No(0.0)	No or little time(1.0)	No or little time(1.0)	No or little time(1.0)	No or little time(1.0)	considerable time(2.0)	No or little time(1.0)	No or little time(1.0)	a small portion of time(2.0)	a small portion of time(3.0)	No or little time(1.0)	No or little time(1.0)	No or little time(1.0)	No or little time(4.0)	No or little time(1.0)	No or little time(1.0)	No or little time(1.0)	considerable time(2.0)	No or little time(1.0)	a small portion of time(3.0)	a small portion of time(2.0)
111	36	45.00%	Female(0.0)	31	Undergraduate(0.0)	Nurse(0.0)	<8000(0.0)	Health(0.0)	No(0.0)	Low(0.0)	No(0.0)	No(0.0)	a small portion of time(2.0)	a small portion of time(2.0)	a small portion of time(2.0)	a small portion of time(2.0)	a small portion of time(3.0)	No or little time(1.0)	No or little time(1.0)	No or little time(1.0)	No or little time(4.0)	No or little time(1.0)	No or little time(1.0)	No or little time(1.0)	No or little time(4.0)	No or little time(1.0)	No or little time(1.0)	No or little time(1.0)	No or little time(4.0)	No or little time(1.0)	considerable time(2.0)	No or little time(1.0)
112	44	55.00%	Female(0.0)	42	Undergraduate(0.0)	Nurse(0.0)	10000-20000(0.0)	Health(0.0)	No(0.0)	High(0.0)	No(0.0)	No(0.0)	considerable time(3.0)	a small portion of time(2.0)	a small portion of time(2.0)	No or little time(1.0)	considerable time(2.0)	a small portion of time(2.0)	considerable time(3.0)	considerable time(3.0)	considerable time(2.0)	a small portion of time(2.0)	No or little time(1.0)	No or little time(1.0)	No or little time(4.0)	a small portion of time(2.0)	a small portion of time(2.0)	a small portion of time(2.0)	considerable time(2.0)	a small portion of time(2.0)	No or little time(4.0)	a small portion of time(2.0)
113	33	41.25%	Female(0.0)	30	Undergraduate(0.0)	Nurse(0.0)	20000-30000(0.0)	Health(0.0)	No(0.0)	High(0.0)	No(0.0)	No(0.0)	a small portion of time(2.0)	No or little time(1.0)	a small portion of time(2.0)	No or little time(1.0)	considerable time(2.0)	No or little time(1.0)	a small portion of time(2.0)	considerable time(3.0)	considerable time(2.0)	No or little time(1.0)	No or little time(1.0)	No or little time(1.0)	Most or all of the time(1.0)	No or little time(1.0)	a small portion of time(2.0)	No or little time(1.0)	No or little time(4.0)	a small portion of time(2.0)	considerable time(2.0)	No or little time(1.0)
114	31	38.75%	Female(0.0)	25	Undergraduate(0.0)	Nurse(0.0)	<8000(0.0)	Health(0.0)	No(0.0)	High(0.0)	No(0.0)	No(0.0)	No or little time(1.0)	No or little time(1.0)	No or little time(1.0)	No or little time(1.0)	Most or all of the time(1.0)	No or little time(1.0)	No or little time(1.0)	No or little time(1.0)	No or little time(4.0)	No or little time(1.0)	No or little time(1.0)	No or little time(1.0)	No or little time(4.0)	No or little time(1.0)	No or little time(1.0)	No or little time(1.0)	a small portion of time(3.0)	No or little time(1.0)	No or little time(4.0)	No or little time(1.0)
115	27	33.75%	Female(0.0)	29	Undergraduate(0.0)	Nurse(0.0)	10000-20000(0.0)	Health(0.0)	Yes(0.0)	High(0.0)	No(0.0)	Yes(0.0)	a small portion of time(2.0)	No or little time(1.0)	No or little time(1.0)	No or little time(1.0)	considerable time(2.0)	No or little time(1.0)	No or little time(1.0)	No or little time(1.0)	Most or all of the time(1.0)	No or little time(1.0)	No or little time(1.0)	No or little time(1.0)	Most or all of the time(1.0)	No or little time(1.0)	a small portion of time(2.0)	a small portion of time(2.0)	Most or all of the time(1.0)	No or little time(1.0)	a small portion of time(3.0)	a small portion of time(2.0)
116	28	35.00%	Female(0.0)	28	Undergraduate(0.0)	Nurse(0.0)	<8000(0.0)	Health(0.0)	No(0.0)	Low(0.0)	No(0.0)	No(0.0)	No or little time(1.0)	No or little time(1.0)	No or little time(1.0)	No or little time(1.0)	considerable time(2.0)	No or little time(1.0)	No or little time(1.0)	a small portion of time(2.0)	considerable time(2.0)	a small portion of time(2.0)	No or little time(1.0)	No or little time(1.0)	Most or all of the time(1.0)	No or little time(1.0)	No or little time(1.0)	a small portion of time(2.0)	considerable time(2.0)	No or little time(1.0)	considerable time(2.0)	a small portion of time(2.0)
117	34	42.50%	Female(0.0)	25	Technical secondary school(0.0)	Nurse(0.0)	<8000(0.0)	Health(0.0)	No(0.0)	High(0.0)	No(0.0)	No(0.0)	considerable time(3.0)	a small portion of time(2.0)	No or little time(1.0)	No or little time(1.0)	a small portion of time(3.0)	No or little time(1.0)	No or little time(1.0)	a small portion of time(2.0)	a small portion of time(3.0)	No or little time(1.0)	No or little time(1.0)	No or little time(1.0)	No or little time(4.0)	No or little time(1.0)	No or little time(1.0)	No or little time(1.0)	considerable time(2.0)	No or little time(1.0)	a small portion of time(3.0)	No or little time(1.0)
118	30	37.50%	Female(0.0)	36	Undergraduate(0.0)	Nurse(0.0)	20000-30000(0.0)	Health(0.0)	No(0.0)	Medium(0.0)	No(0.0)	No(0.0)	a small portion of time(2.0)	a small portion of time(2.0)	No or little time(1.0)	No or little time(1.0)	considerable time(2.0)	a small portion of time(2.0)	No or little time(1.0)	No or little time(1.0)	considerable time(2.0)	considerable time(3.0)	No or little time(1.0)	No or little time(1.0)	Most or all of the time(1.0)	No or little time(1.0)	No or little time(1.0)	No or little time(1.0)	Most or all of the time(1.0)	a small portion of time(2.0)	considerable time(2.0)	a small portion of time(2.0)
119	34	42.50%	Female(0.0)	31	Undergraduate(0.0)	Nurse(0.0)	10000-20000(0.0)	Health(0.0)	No(0.0)	High(0.0)	No(0.0)	No(0.0)	considerable time(3.0)	considerable time(3.0)	a small portion of time(2.0)	a small portion of time(2.0)	a small portion of time(3.0)	No or little time(1.0)	No or little time(1.0)	a small portion of time(2.0)	considerable time(2.0)	a small portion of time(2.0)	a small portion of time(2.0)	No or little time(1.0)	considerable time(2.0)	No or little time(1.0)	No or little time(1.0)	No or little time(1.0)	Most or all of the time(1.0)	No or little time(1.0)	considerable time(2.0)	No or little time(1.0)
120	50	62.50%	Female(0.0)	25	Technical secondary school(0.0)	Nurse(0.0)	<8000(0.0)	Health(0.0)	No(0.0)	High(0.0)	No(0.0)	No(0.0)	considerable time(3.0)	considerable time(3.0)	considerable time(3.0)	considerable time(3.0)	considerable time(2.0)	a small portion of time(2.0)	considerable time(3.0)	a small portion of time(2.0)	a small portion of time(3.0)	a small portion of time(2.0)	a small portion of time(2.0)	considerable time(3.0)	a small portion of time(3.0)	a small portion of time(2.0)	a small portion of time(2.0)	a small portion of time(2.0)	a small portion of time(3.0)	a small portion of time(2.0)	a small portion of time(3.0)	a small portion of time(2.0)
121	28	35.00%	Female(0.0)	39	Undergraduate(0.0)	Nurse(0.0)	10000-20000(0.0)	Health(0.0)	No(0.0)	Low(0.0)	No(0.0)	No(0.0)	a small portion of time(2.0)	a small portion of time(2.0)	No or little time(1.0)	No or little time(1.0)	considerable time(2.0)	No or little time(1.0)	No or little time(1.0)	a small portion of time(2.0)	considerable time(2.0)	No or little time(1.0)	No or little time(1.0)	No or little time(1.0)	Most or all of the time(1.0)	No or little time(1.0)	No or little time(1.0)	a small portion of time(2.0)	considerable time(2.0)	No or little time(1.0)	Most or all of the time(1.0)	a small portion of time(2.0)
122	34	42.50%	Female(0.0)	24	Technical secondary school(0.0)	Nurse(0.0)	10000-20000(0.0)	Health(0.0)	No(0.0)	High(0.0)	No(0.0)	No(0.0)	a small portion of time(2.0)	a small portion of time(2.0)	a small portion of time(2.0)	No or little time(1.0)	considerable time(2.0)	No or little time(1.0)	No or little time(1.0)	No or little time(1.0)	considerable time(2.0)	No or little time(1.0)	No or little time(1.0)	No or little time(1.0)	No or little time(4.0)	No or little time(1.0)	No or little time(1.0)	No or little time(1.0)	No or little time(4.0)	No or little time(1.0)	a small portion of time(3.0)	a small portion of time(2.0)
123	28	35.00%	Female(0.0)	29	Undergraduate(0.0)	Nurse(0.0)	10000-20000(0.0)	Health(0.0)	Yes(0.0)	High(0.0)	No(0.0)	No(0.0)	a small portion of time(2.0)	a small portion of time(2.0)	No or little time(1.0)	No or little time(1.0)	Most or all of the time(1.0)	No or little time(1.0)	a small portion of time(2.0)	No or little time(1.0)	Most or all of the time(1.0)	a small portion of time(2.0)	No or little time(1.0)	No or little time(1.0)	Most or all of the time(1.0)	No or little time(1.0)	No or little time(1.0)	No or little time(1.0)	a small portion of time(3.0)	No or little time(1.0)	considerable time(2.0)	a small portion of time(2.0)
124	35	43.75%	Female(0.0)	23	Technical secondary school(0.0)	Nurse(0.0)	<8000(0.0)	Health(0.0)	No(0.0)	High(0.0)	No(0.0)	No(0.0)	a small portion of time(2.0)	a small portion of time(2.0)	No or little time(1.0)	No or little time(1.0)	No or little time(4.0)	No or little time(1.0)	considerable time(3.0)	No or little time(1.0)	No or little time(4.0)	No or little time(1.0)	No or little time(1.0)	No or little time(1.0)	considerable time(2.0)	No or little time(1.0)	No or little time(1.0)	No or little time(1.0)	considerable time(2.0)	No or little time(1.0)	a small portion of time(3.0)	a small portion of time(2.0)
125	27	33.75%	Female(0.0)	39	Undergraduate(0.0)	Nurse(0.0)	10000-20000(0.0)	Health(0.0)	No(0.0)	Medium(0.0)	No(0.0)	No(0.0)	a small portion of time(2.0)	No or little time(1.0)	a small portion of time(2.0)	No or little time(1.0)	a small portion of time(3.0)	No or little time(1.0)	No or little time(1.0)	No or little time(1.0)	considerable time(2.0)	No or little time(1.0)	No or little time(1.0)	No or little time(1.0)	Most or all of the time(1.0)	No or little time(1.0)	No or little time(1.0)	No or little time(1.0)	considerable time(2.0)	No or little time(1.0)	considerable time(2.0)	No or little time(1.0)
126	27	33.75%	Female(0.0)	26	Undergraduate(0.0)	Nurse(0.0)	20000-30000(0.0)	Health(0.0)	No(0.0)	Extremely low(0.0)	No(0.0)	No(0.0)	a small portion of time(2.0)	No or little time(1.0)	a small portion of time(2.0)	No or little time(1.0)	considerable time(2.0)	No or little time(1.0)	No or little time(1.0)	No or little time(1.0)	Most or all of the time(1.0)	No or little time(1.0)	No or little time(1.0)	No or little time(1.0)	No or little time(4.0)	No or little time(1.0)	No or little time(1.0)	No or little time(1.0)	considerable time(2.0)	No or little time(1.0)	Most or all of the time(1.0)	No or little time(1.0)
127	52	65.00%	Female(0.0)	39	Undergraduate(0.0)	Nurse(0.0)	<8000(0.0)	Health(0.0)	No(0.0)	Medium(0.0)	No(0.0)	No(0.0)	Most or all of the time(4.0)	considerable time(3.0)	considerable time(3.0)	a small portion of time(2.0)	a small portion of time(3.0)	a small portion of time(2.0)	considerable time(3.0)	Most or all of the time(4.0)	a small portion of time(3.0)	considerable time(3.0)	a small portion of time(2.0)	a small portion of time(2.0)	Most or all of the time(1.0)	a small portion of time(2.0)	a small portion of time(2.0)	a small portion of time(2.0)	a small portion of time(3.0)	considerable time(3.0)	a small portion of time(3.0)	a small portion of time(2.0)
128	21	26.25%	Female(0.0)	23	Technical secondary school(0.0)	Nurse(0.0)	<8000(0.0)	Health(0.0)	No(0.0)	Medium(0.0)	No(0.0)	No(0.0)	No or little time(1.0)	No or little time(1.0)	No or little time(1.0)	No or little time(1.0)	Most or all of the time(1.0)	No or little time(1.0)	No or little time(1.0)	No or little time(1.0)	Most or all of the time(1.0)	No or little time(1.0)	No or little time(1.0)	No or little time(1.0)	Most or all of the time(1.0)	No or little time(1.0)	No or little time(1.0)	No or little time(1.0)	considerable time(2.0)	No or little time(1.0)	Most or all of the time(1.0)	No or little time(1.0)
129	27	33.75%	Female(0.0)	26	Undergraduate(0.0)	Nurse(0.0)	20000-30000(0.0)	Health(0.0)	No(0.0)	Medium(0.0)	No(0.0)	Yes(0.0)	No or little time(1.0)	No or little time(1.0)	No or little time(1.0)	No or little time(1.0)	Most or all of the time(1.0)	No or little time(1.0)	a small portion of time(2.0)	No or little time(1.0)	Most or all of the time(1.0)	No or little time(1.0)	No or little time(1.0)	No or little time(1.0)	No or little time(4.0)	No or little time(1.0)	No or little time(1.0)	No or little time(1.0)	No or little time(4.0)	No or little time(1.0)	Most or all of the time(1.0)	No or little time(1.0)
130	34	42.50%	Female(0.0)	29	Undergraduate(0.0)	Nurse(0.0)	<8000(0.0)	Health(0.0)	No(0.0)	Medium(0.0)	No(0.0)	No(0.0)	considerable time(3.0)	a small portion of time(2.0)	a small portion of time(2.0)	No or little time(1.0)	considerable time(2.0)	No or little time(1.0)	No or little time(1.0)	considerable time(3.0)	a small portion of time(3.0)	No or little time(1.0)	No or little time(1.0)	No or little time(1.0)	considerable time(2.0)	No or little time(1.0)	No or little time(1.0)	No or little time(1.0)	a small portion of time(3.0)	No or little time(1.0)	considerable time(2.0)	a small portion of time(2.0)
131	54	67.50%	Female(0.0)	30	Undergraduate(0.0)	Nurse(0.0)	<8000(0.0)	Health(0.0)	Yes(0.0)	High(0.0)	No(0.0)	No(0.0)	Most or all of the time(4.0)	considerable time(3.0)	considerable time(3.0)	a small portion of time(2.0)	a small portion of time(3.0)	a small portion of time(2.0)	a small portion of time(2.0)	considerable time(3.0)	No or little time(4.0)	considerable time(3.0)	considerable time(3.0)	considerable time(3.0)	a small portion of time(3.0)	a small portion of time(2.0)	a small portion of time(2.0)	a small portion of time(2.0)	a small portion of time(3.0)	considerable time(3.0)	considerable time(2.0)	a small portion of time(2.0)
132	26	32.50%	Female(0.0)	41	Undergraduate(0.0)	Nurse(0.0)	10000-20000(0.0)	Health(0.0)	No(0.0)	Medium(0.0)	No(0.0)	No(0.0)	a small portion of time(2.0)	No or little time(1.0)	No or little time(1.0)	No or little time(1.0)	considerable time(2.0)	No or little time(1.0)	No or little time(1.0)	No or little time(1.0)	considerable time(2.0)	No or little time(1.0)	No or little time(1.0)	No or little time(1.0)	Most or all of the time(1.0)	No or little time(1.0)	a small portion of time(2.0)	a small portion of time(2.0)	considerable time(2.0)	No or little time(1.0)	Most or all of the time(1.0)	No or little time(1.0)
133	24	30.00%	Female(0.0)	26	Technical secondary school(0.0)	Nurse(0.0)	<8000(0.0)	Health(0.0)	No(0.0)	High(0.0)	No(0.0)	No(0.0)	No or little time(1.0)	No or little time(1.0)	No or little time(1.0)	No or little time(1.0)	considerable time(2.0)	No or little time(1.0)	No or little time(1.0)	No or little time(1.0)	Most or all of the time(1.0)	No or little time(1.0)	No or little time(1.0)	No or little time(1.0)	Most or all of the time(1.0)	No or little time(1.0)	No or little time(1.0)	No or little time(1.0)	Most or all of the time(1.0)	No or little time(1.0)	No or little time(4.0)	No or little time(1.0)
134	31	38.75%	Female(0.0)	36	Undergraduate(0.0)	Nurse(0.0)	<8000(0.0)	Health(0.0)	No(0.0)	High(0.0)	No(0.0)	No(0.0)	a small portion of time(2.0)	No or little time(1.0)	No or little time(1.0)	a small portion of time(2.0)	a small portion of time(3.0)	No or little time(1.0)	a small portion of time(2.0)	a small portion of time(2.0)	considerable time(2.0)	No or little time(1.0)	No or little time(1.0)	a small portion of time(2.0)	Most or all of the time(1.0)	No or little time(1.0)	a small portion of time(2.0)	No or little time(1.0)	considerable time(2.0)	a small portion of time(2.0)	Most or all of the time(1.0)	No or little time(1.0)
135	41	51.25%	Female(0.0)	40	Undergraduate(0.0)	Nurse(0.0)	10000-20000(0.0)	Health(0.0)	No(0.0)	High(0.0)	No(0.0)	No(0.0)	considerable time(3.0)	considerable time(3.0)	a small portion of time(2.0)	considerable time(3.0)	considerable time(2.0)	a small portion of time(2.0)	a small portion of time(2.0)	considerable time(3.0)	considerable time(2.0)	a small portion of time(2.0)	No or little time(1.0)	No or little time(1.0)	Most or all of the time(1.0)	a small portion of time(2.0)	a small portion of time(2.0)	a small portion of time(2.0)	Most or all of the time(1.0)	considerable time(3.0)	considerable time(2.0)	a small portion of time(2.0)
136	33	41.25%	Female(0.0)	23	Technical secondary school(0.0)	Nurse(0.0)	<8000(0.0)	Health(0.0)	No(0.0)	Medium(0.0)	No(0.0)	No(0.0)	a small portion of time(2.0)	a small portion of time(2.0)	a small portion of time(2.0)	No or little time(1.0)	considerable time(2.0)	No or little time(1.0)	No or little time(1.0)	a small portion of time(2.0)	considerable time(2.0)	a small portion of time(2.0)	No or little time(1.0)	No or little time(1.0)	considerable time(2.0)	No or little time(1.0)	No or little time(1.0)	a small portion of time(2.0)	considerable time(2.0)	a small portion of time(2.0)	considerable time(2.0)	a small portion of time(2.0)
137	24	30.00%	Female(0.0)	24	Undergraduate(0.0)	Nurse(0.0)	10000-20000(0.0)	Health(0.0)	Yes(0.0)	High(0.0)	No(0.0)	No(0.0)	No or little time(1.0)	No or little time(1.0)	No or little time(1.0)	No or little time(1.0)	Most or all of the time(1.0)	No or little time(1.0)	No or little time(1.0)	No or little time(1.0)	considerable time(2.0)	No or little time(1.0)	No or little time(1.0)	No or little time(1.0)	Most or all of the time(1.0)	No or little time(1.0)	No or little time(1.0)	No or little time(1.0)	No or little time(4.0)	No or little time(1.0)	Most or all of the time(1.0)	No or little time(1.0)
138	28	35.00%	Female(0.0)	38	Undergraduate(0.0)	Nurse(0.0)	<8000(0.0)	Health(0.0)	No(0.0)	Medium(0.0)	No(0.0)	No(0.0)	a small portion of time(2.0)	a small portion of time(2.0)	a small portion of time(2.0)	No or little time(1.0)	considerable time(2.0)	No or little time(1.0)	No or little time(1.0)	No or little time(1.0)	Most or all of the time(1.0)	No or little time(1.0)	No or little time(1.0)	No or little time(1.0)	No or little time(4.0)	No or little time(1.0)	No or little time(1.0)	No or little time(1.0)	Most or all of the time(1.0)	No or little time(1.0)	considerable time(2.0)	No or little time(1.0)
139	26	32.50%	Female(0.0)	34	Undergraduate(0.0)	Nurse(0.0)	10000-20000(0.0)	Health(0.0)	No(0.0)	Medium(0.0)	No(0.0)	No(0.0)	No or little time(1.0)	No or little time(1.0)	No or little time(1.0)	No or little time(1.0)	considerable time(2.0)	No or little time(1.0)	No or little time(1.0)	No or little time(1.0)	considerable time(2.0)	No or little time(1.0)	No or little time(1.0)	No or little time(1.0)	Most or all of the time(1.0)	No or little time(1.0)	No or little time(1.0)	No or little time(1.0)	considerable time(2.0)	No or little time(1.0)	a small portion of time(3.0)	a small portion of time(2.0)
140	34	42.50%	Female(0.0)	28	Undergraduate(0.0)	Nurse(0.0)	<8000(0.0)	Health(0.0)	No(0.0)	Low(0.0)	No(0.0)	No(0.0)	a small portion of time(2.0)	a small portion of time(2.0)	a small portion of time(2.0)	No or little time(1.0)	considerable time(2.0)	No or little time(1.0)	No or little time(1.0)	No or little time(1.0)	considerable time(2.0)	No or little time(1.0)	No or little time(1.0)	No or little time(1.0)	No or little time(4.0)	No or little time(1.0)	No or little time(1.0)	No or little time(1.0)	No or little time(4.0)	No or little time(1.0)	No or little time(4.0)	No or little time(1.0)
141	23	28.75%	Female(0.0)	22	Technical secondary school(0.0)	Nurse(0.0)	<8000(0.0)	Health(0.0)	No(0.0)	Extremely low(0.0)	No(0.0)	No(0.0)	No or little time(1.0)	No or little time(1.0)	No or little time(1.0)	No or little time(1.0)	Most or all of the time(1.0)	No or little time(1.0)	No or little time(1.0)	No or little time(1.0)	No or little time(4.0)	No or little time(1.0)	No or little time(1.0)	No or little time(1.0)	Most or all of the time(1.0)	No or little time(1.0)	No or little time(1.0)	No or little time(1.0)	Most or all of the time(1.0)	No or little time(1.0)	Most or all of the time(1.0)	No or little time(1.0)
142	36	45.00%	Female(0.0)	37	Undergraduate(0.0)	Nurse(0.0)	10000-20000(0.0)	Health(0.0)	No(0.0)	Low(0.0)	No(0.0)	No(0.0)	a small portion of time(2.0)	No or little time(1.0)	a small portion of time(2.0)	a small portion of time(2.0)	No or little time(4.0)	No or little time(1.0)	No or little time(1.0)	a small portion of time(2.0)	No or little time(4.0)	No or little time(1.0)	No or little time(1.0)	No or little time(1.0)	considerable time(2.0)	No or little time(1.0)	No or little time(1.0)	a small portion of time(2.0)	a small portion of time(3.0)	No or little time(1.0)	a small portion of time(3.0)	No or little time(1.0)
143	32	40.00%	Female(0.0)	42	Undergraduate(0.0)	Nurse(0.0)	10000-20000(0.0)	Health(0.0)	No(0.0)	High(0.0)	No(0.0)	No(0.0)	a small portion of time(2.0)	a small portion of time(2.0)	a small portion of time(2.0)	No or little time(1.0)	No or little time(4.0)	No or little time(1.0)	a small portion of time(2.0)	a small portion of time(2.0)	a small portion of time(3.0)	No or little time(1.0)	a small portion of time(2.0)	No or little time(1.0)	Most or all of the time(1.0)	No or little time(1.0)	No or little time(1.0)	No or little time(1.0)	Most or all of the time(1.0)	No or little time(1.0)	considerable time(2.0)	No or little time(1.0)
144	29	36.25%	Female(0.0)	38	Undergraduate(0.0)	Nurse(0.0)	10000-20000(0.0)	Health(0.0)	No(0.0)	Medium(0.0)	No(0.0)	No(0.0)	a small portion of time(2.0)	considerable time(3.0)	a small portion of time(2.0)	a small portion of time(2.0)	considerable time(2.0)	No or little time(1.0)	No or little time(1.0)	No or little time(1.0)	Most or all of the time(1.0)	No or little time(1.0)	No or little time(1.0)	No or little time(1.0)	Most or all of the time(1.0)	No or little time(1.0)	No or little time(1.0)	No or little time(1.0)	considerable time(2.0)	No or little time(1.0)	a small portion of time(3.0)	No or little time(1.0)
145	49	61.25%	Female(0.0)	45	Undergraduate(0.0)	Nurse(0.0)	10000-20000(0.0)	Health(0.0)	No(0.0)	Medium(0.0)	No(0.0)	Yes(0.0)	a small portion of time(2.0)	a small portion of time(2.0)	a small portion of time(2.0)	a small portion of time(2.0)	a small portion of time(3.0)	a small portion of time(2.0)	considerable time(3.0)	considerable time(3.0)	considerable time(2.0)	a small portion of time(2.0)	considerable time(3.0)	No or little time(1.0)	No or little time(4.0)	considerable time(3.0)	considerable time(3.0)	No or little time(1.0)	No or little time(4.0)	No or little time(1.0)	a small portion of time(3.0)	considerable time(3.0)
146	24	30.00%	Female(0.0)	36	Undergraduate(0.0)	Nurse(0.0)	10000-20000(0.0)	Health(0.0)	No(0.0)	Medium(0.0)	No(0.0)	No(0.0)	No or little time(1.0)	No or little time(1.0)	No or little time(1.0)	No or little time(1.0)	considerable time(2.0)	No or little time(1.0)	No or little time(1.0)	No or little time(1.0)	Most or all of the time(1.0)	No or little time(1.0)	No or little time(1.0)	No or little time(1.0)	No or little time(4.0)	No or little time(1.0)	No or little time(1.0)	No or little time(1.0)	Most or all of the time(1.0)	No or little time(1.0)	Most or all of the time(1.0)	No or little time(1.0)
147	70	87.50%	Female(0.0)	32	Undergraduate(0.0)	Nurse(0.0)	<8000(0.0)	Health(0.0)	No(0.0)	High(0.0)	No(0.0)	No(0.0)	Most or all of the time(4.0)	Most or all of the time(4.0)	Most or all of the time(4.0)	Most or all of the time(4.0)	a small portion of time(3.0)	considerable time(3.0)	Most or all of the time(4.0)	Most or all of the time(4.0)	No or little time(4.0)	Most or all of the time(4.0)	Most or all of the time(4.0)	considerable time(3.0)	considerable time(2.0)	a small portion of time(2.0)	considerable time(3.0)	a small portion of time(2.0)	No or little time(4.0)	Most or all of the time(4.0)	No or little time(4.0)	Most or all of the time(4.0)
148	26	32.50%	Female(0.0)	30	Undergraduate(0.0)	Nurse(0.0)	<8000(0.0)	Health(0.0)	No(0.0)	High(0.0)	No(0.0)	No(0.0)	a small portion of time(2.0)	a small portion of time(2.0)	No or little time(1.0)	No or little time(1.0)	considerable time(2.0)	No or little time(1.0)	No or little time(1.0)	No or little time(1.0)	considerable time(2.0)	No or little time(1.0)	No or little time(1.0)	No or little time(1.0)	Most or all of the time(1.0)	No or little time(1.0)	No or little time(1.0)	No or little time(1.0)	considerable time(2.0)	No or little time(1.0)	considerable time(2.0)	No or little time(1.0)
149	33	41.25%	Female(0.0)	28	Undergraduate(0.0)	Nurse(0.0)	<8000(0.0)	Health(0.0)	Yes(0.0)	High(0.0)	No(0.0)	No(0.0)	No or little time(1.0)	No or little time(1.0)	No or little time(1.0)	No or little time(1.0)	No or little time(4.0)	No or little time(1.0)	No or little time(1.0)	No or little time(1.0)	No or little time(4.0)	No or little time(1.0)	No or little time(1.0)	No or little time(1.0)	No or little time(4.0)	No or little time(1.0)	No or little time(1.0)	No or little time(1.0)	No or little time(4.0)	No or little time(1.0)	considerable time(2.0)	No or little time(1.0)
150	23	28.75%	Female(0.0)	45	Undergraduate(0.0)	Nurse(0.0)	10000-20000(0.0)	Health(0.0)	No(0.0)	High(0.0)	No(0.0)	No(0.0)	a small portion of time(2.0)	a small portion of time(2.0)	No or little time(1.0)	No or little time(1.0)	Most or all of the time(1.0)	No or little time(1.0)	No or little time(1.0)	No or little time(1.0)	Most or all of the time(1.0)	No or little time(1.0)	No or little time(1.0)	No or little time(1.0)	Most or all of the time(1.0)	No or little time(1.0)	No or little time(1.0)	No or little time(1.0)	Most or all of the time(1.0)	No or little time(1.0)	considerable time(2.0)	No or little time(1.0)
151	35	43.75%	Female(0.0)	41	Undergraduate(0.0)	Nurse(0.0)	10000-20000(0.0)	Health(0.0)	Yes(0.0)	Medium(0.0)	No(0.0)	No(0.0)	a small portion of time(2.0)	a small portion of time(2.0)	considerable time(3.0)	considerable time(3.0)	a small portion of time(3.0)	No or little time(1.0)	No or little time(1.0)	a small portion of time(2.0)	considerable time(2.0)	No or little time(1.0)	No or little time(1.0)	No or little time(1.0)	considerable time(2.0)	No or little time(1.0)	a small portion of time(2.0)	No or little time(1.0)	considerable time(2.0)	No or little time(1.0)	considerable time(2.0)	a small portion of time(2.0)
152	27	33.75%	Female(0.0)	26	Undergraduate(0.0)	Nurse(0.0)	10000-20000(0.0)	Health(0.0)	No(0.0)	High(0.0)	No(0.0)	No(0.0)	a small portion of time(2.0)	No or little time(1.0)	No or little time(1.0)	No or little time(1.0)	considerable time(2.0)	No or little time(1.0)	No or little time(1.0)	No or little time(1.0)	considerable time(2.0)	a small portion of time(2.0)	No or little time(1.0)	No or little time(1.0)	considerable time(2.0)	No or little time(1.0)	No or little time(1.0)	No or little time(1.0)	a small portion of time(3.0)	No or little time(1.0)	Most or all of the time(1.0)	No or little time(1.0)
153	28	35.00%	Female(0.0)	45	Undergraduate(0.0)	Nurse(0.0)	<8000(0.0)	Health(0.0)	No(0.0)	Extremely low(0.0)	No(0.0)	No(0.0)	No or little time(1.0)	No or little time(1.0)	No or little time(1.0)	No or little time(1.0)	considerable time(2.0)	No or little time(1.0)	a small portion of time(2.0)	No or little time(1.0)	No or little time(4.0)	No or little time(1.0)	No or little time(1.0)	No or little time(1.0)	Most or all of the time(1.0)	No or little time(1.0)	No or little time(1.0)	a small portion of time(2.0)	Most or all of the time(1.0)	No or little time(1.0)	a small portion of time(3.0)	No or little time(1.0)
154	26	32.50%	Female(0.0)	28	Undergraduate(0.0)	Nurse(0.0)	10000-20000(0.0)	Health(0.0)	No(0.0)	Medium(0.0)	No(0.0)	No(0.0)	No or little time(1.0)	No or little time(1.0)	No or little time(1.0)	No or little time(1.0)	Most or all of the time(1.0)	No or little time(1.0)	a small portion of time(2.0)	a small portion of time(2.0)	considerable time(2.0)	No or little time(1.0)	No or little time(1.0)	No or little time(1.0)	Most or all of the time(1.0)	No or little time(1.0)	a small portion of time(2.0)	No or little time(1.0)	Most or all of the time(1.0)	No or little time(1.0)	considerable time(2.0)	a small portion of time(2.0)
155	28	35.00%	Female(0.0)	40	Undergraduate(0.0)	Nurse(0.0)	<8000(0.0)	Health(0.0)	No(0.0)	High(0.0)	No(0.0)	No(0.0)	No or little time(1.0)	No or little time(1.0)	a small portion of time(2.0)	No or little time(1.0)	Most or all of the time(1.0)	No or little time(1.0)	No or little time(1.0)	No or little time(1.0)	Most or all of the time(1.0)	a small portion of time(2.0)	No or little time(1.0)	No or little time(1.0)	No or little time(4.0)	No or little time(1.0)	No or little time(1.0)	No or little time(1.0)	Most or all of the time(1.0)	a small portion of time(2.0)	a small portion of time(3.0)	No or little time(1.0)
156	34	42.50%	Female(0.0)	35	Undergraduate(0.0)	Nurse(0.0)	<8000(0.0)	Health(0.0)	No(0.0)	High(0.0)	No(0.0)	No(0.0)	a small portion of time(2.0)	a small portion of time(2.0)	a small portion of time(2.0)	No or little time(1.0)	considerable time(2.0)	No or little time(1.0)	a small portion of time(2.0)	a small portion of time(2.0)	considerable time(2.0)	a small portion of time(2.0)	a small portion of time(2.0)	No or little time(1.0)	considerable time(2.0)	No or little time(1.0)	a small portion of time(2.0)	a small portion of time(2.0)	Most or all of the time(1.0)	No or little time(1.0)	a small portion of time(3.0)	No or little time(1.0)
157	35	43.75%	Female(0.0)	26	Technical secondary school(0.0)	Nurse(0.0)	>50000(0.0)	Health(0.0)	No(0.0)	Extremely low(0.0)	No(0.0)	No(0.0)	No or little time(1.0)	No or little time(1.0)	No or little time(1.0)	No or little time(1.0)	No or little time(4.0)	No or little time(1.0)	No or little time(1.0)	No or little time(1.0)	No or little time(4.0)	No or little time(1.0)	No or little time(1.0)	No or little time(1.0)	No or little time(4.0)	No or little time(1.0)	No or little time(1.0)	No or little time(1.0)	No or little time(4.0)	No or little time(1.0)	No or little time(4.0)	No or little time(1.0)
158	37	46.25%	Female(0.0)	29	Undergraduate(0.0)	Nurse(0.0)	10000-20000(0.0)	Health(0.0)	No(0.0)	High(0.0)	No(0.0)	No(0.0)	Most or all of the time(4.0)	a small portion of time(2.0)	a small portion of time(2.0)	a small portion of time(2.0)	a small portion of time(3.0)	No or little time(1.0)	a small portion of time(2.0)	considerable time(3.0)	Most or all of the time(1.0)	No or little time(1.0)	No or little time(1.0)	No or little time(1.0)	Most or all of the time(1.0)	No or little time(1.0)	No or little time(1.0)	considerable time(3.0)	a small portion of time(3.0)	a small portion of time(2.0)	Most or all of the time(1.0)	a small portion of time(2.0)
159	23	28.75%	Female(0.0)	25	Technical secondary school(0.0)	Nurse(0.0)	10000-20000(0.0)	Health(0.0)	No(0.0)	High(0.0)	No(0.0)	No(0.0)	a small portion of time(2.0)	No or little time(1.0)	No or little time(1.0)	No or little time(1.0)	considerable time(2.0)	No or little time(1.0)	No or little time(1.0)	a small portion of time(2.0)	Most or all of the time(1.0)	No or little time(1.0)	No or little time(1.0)	No or little time(1.0)	Most or all of the time(1.0)	No or little time(1.0)	No or little time(1.0)	No or little time(1.0)	Most or all of the time(1.0)	No or little time(1.0)	Most or all of the time(1.0)	No or little time(1.0)
160	35	43.75%	Female(0.0)	24	Technical secondary school(0.0)	Nurse(0.0)	<8000(0.0)	Health(0.0)	No(0.0)	High(0.0)	No(0.0)	No(0.0)	a small portion of time(2.0)	a small portion of time(2.0)	No or little time(1.0)	No or little time(1.0)	considerable time(2.0)	No or little time(1.0)	No or little time(1.0)	a small portion of time(2.0)	considerable time(2.0)	a small portion of time(2.0)	a small portion of time(2.0)	No or little time(1.0)	considerable time(2.0)	No or little time(1.0)	considerable time(3.0)	No or little time(1.0)	No or little time(4.0)	No or little time(1.0)	a small portion of time(3.0)	No or little time(1.0)
161	47	58.75%	Female(0.0)	49	Undergraduate(0.0)	Nurse(0.0)	20000-30000(0.0)	Health(0.0)	No(0.0)	High(0.0)	No(0.0)	No(0.0)	considerable time(3.0)	considerable time(3.0)	a small portion of time(2.0)	No or little time(1.0)	No or little time(4.0)	No or little time(1.0)	considerable time(3.0)	considerable time(3.0)	a small portion of time(3.0)	a small portion of time(2.0)	considerable time(3.0)	a small portion of time(2.0)	Most or all of the time(1.0)	No or little time(1.0)	No or little time(1.0)	a small portion of time(2.0)	No or little time(4.0)	a small portion of time(2.0)	No or little time(4.0)	a small portion of time(2.0)
162	33	41.25%	Female(0.0)	28	Undergraduate(0.0)	Nurse(0.0)	<8000(0.0)	Health(0.0)	No(0.0)	Medium(0.0)	No(0.0)	No(0.0)	No or little time(1.0)	No or little time(1.0)	No or little time(1.0)	No or little time(1.0)	No or little time(4.0)	No or little time(1.0)	No or little time(1.0)	No or little time(1.0)	No or little time(4.0)	No or little time(1.0)	No or little time(1.0)	No or little time(1.0)	No or little time(4.0)	No or little time(1.0)	No or little time(1.0)	a small portion of time(2.0)	a small portion of time(3.0)	No or little time(1.0)	considerable time(2.0)	No or little time(1.0)
163	31	38.75%	Female(0.0)	28	Undergraduate(0.0)	Nurse(0.0)	10000-20000(0.0)	Health(0.0)	Yes(0.0)	High(0.0)	No(0.0)	Yes(0.0)	a small portion of time(2.0)	a small portion of time(2.0)	No or little time(1.0)	No or little time(1.0)	Most or all of the time(1.0)	No or little time(1.0)	a small portion of time(2.0)	No or little time(1.0)	Most or all of the time(1.0)	No or little time(1.0)	No or little time(1.0)	No or little time(1.0)	No or little time(4.0)	No or little time(1.0)	considerable time(3.0)	No or little time(1.0)	considerable time(2.0)	No or little time(1.0)	considerable time(2.0)	a small portion of time(2.0)
164	36	45.00%	Female(0.0)	38	Undergraduate(0.0)	Nurse(0.0)	<8000(0.0)	Health(0.0)	No(0.0)	Low(0.0)	No(0.0)	No(0.0)	a small portion of time(2.0)	a small portion of time(2.0)	a small portion of time(2.0)	a small portion of time(2.0)	No or little time(4.0)	No or little time(1.0)	a small portion of time(2.0)	a small portion of time(2.0)	a small portion of time(3.0)	No or little time(1.0)	No or little time(1.0)	No or little time(1.0)	Most or all of the time(1.0)	No or little time(1.0)	No or little time(1.0)	No or little time(1.0)	a small portion of time(3.0)	No or little time(1.0)	a small portion of time(3.0)	a small portion of time(2.0)
165	43	53.75%	Female(0.0)	38	Undergraduate(0.0)	Nurse(0.0)	10000-20000(0.0)	Health(0.0)	Yes(0.0)	High(0.0)	No(0.0)	Yes(0.0)	considerable time(3.0)	a small portion of time(2.0)	a small portion of time(2.0)	No or little time(1.0)	a small portion of time(3.0)	No or little time(1.0)	considerable time(3.0)	Most or all of the time(4.0)	a small portion of time(3.0)	No or little time(1.0)	No or little time(1.0)	No or little time(1.0)	No or little time(4.0)	No or little time(1.0)	a small portion of time(2.0)	considerable time(3.0)	a small portion of time(3.0)	No or little time(1.0)	a small portion of time(3.0)	No or little time(1.0)
166	27	33.75%	Female(0.0)	25	Undergraduate(0.0)	Nurse(0.0)	<8000(0.0)	Health(0.0)	No(0.0)	Low(0.0)	No(0.0)	No(0.0)	No or little time(1.0)	No or little time(1.0)	No or little time(1.0)	No or little time(1.0)	considerable time(2.0)	No or little time(1.0)	No or little time(1.0)	No or little time(1.0)	considerable time(2.0)	No or little time(1.0)	No or little time(1.0)	No or little time(1.0)	No or little time(4.0)	No or little time(1.0)	No or little time(1.0)	No or little time(1.0)	considerable time(2.0)	No or little time(1.0)	considerable time(2.0)	No or little time(1.0)
167	51	63.75%	Female(0.0)	38	Undergraduate(0.0)	Nurse(0.0)	<8000(0.0)	Health(0.0)	No(0.0)	High(0.0)	No(0.0)	No(0.0)	considerable time(3.0)	considerable time(3.0)	considerable time(3.0)	Most or all of the time(4.0)	a small portion of time(3.0)	No or little time(1.0)	considerable time(3.0)	considerable time(3.0)	a small portion of time(3.0)	a small portion of time(2.0)	a small portion of time(2.0)	a small portion of time(2.0)	a small portion of time(3.0)	a small portion of time(2.0)	a small portion of time(2.0)	considerable time(3.0)	considerable time(2.0)	a small portion of time(2.0)	a small portion of time(3.0)	a small portion of time(2.0)
168	30	37.50%	Female(0.0)	43	Undergraduate(0.0)	Nurse(0.0)	10000-20000(0.0)	Health(0.0)	No(0.0)	Medium(0.0)	No(0.0)	No(0.0)	a small portion of time(2.0)	a small portion of time(2.0)	a small portion of time(2.0)	No or little time(1.0)	a small portion of time(3.0)	No or little time(1.0)	a small portion of time(2.0)	No or little time(1.0)	considerable time(2.0)	No or little time(1.0)	No or little time(1.0)	No or little time(1.0)	Most or all of the time(1.0)	No or little time(1.0)	No or little time(1.0)	a small portion of time(2.0)	Most or all of the time(1.0)	No or little time(1.0)	a small portion of time(3.0)	No or little time(1.0)
169	25	31.25%	Female(0.0)	25	Undergraduate(0.0)	Nurse(0.0)	<8000(0.0)	Health(0.0)	No(0.0)	Low(0.0)	No(0.0)	No(0.0)	a small portion of time(2.0)	No or little time(1.0)	a small portion of time(2.0)	No or little time(1.0)	considerable time(2.0)	No or little time(1.0)	No or little time(1.0)	No or little time(1.0)	Most or all of the time(1.0)	No or little time(1.0)	No or little time(1.0)	No or little time(1.0)	Most or all of the time(1.0)	No or little time(1.0)	No or little time(1.0)	No or little time(1.0)	considerable time(2.0)	No or little time(1.0)	considerable time(2.0)	No or little time(1.0)
170	42	52.50%	Female(0.0)	48	Undergraduate(0.0)	Nurse(0.0)	<8000(0.0)	Health(0.0)	No(0.0)	Medium(0.0)	No(0.0)	No(0.0)	considerable time(3.0)	considerable time(3.0)	considerable time(3.0)	No or little time(1.0)	a small portion of time(3.0)	a small portion of time(2.0)	a small portion of time(2.0)	a small portion of time(2.0)	a small portion of time(3.0)	a small portion of time(2.0)	a small portion of time(2.0)	No or little time(1.0)	a small portion of time(3.0)	No or little time(1.0)	a small portion of time(2.0)	a small portion of time(2.0)	a small portion of time(3.0)	No or little time(1.0)	considerable time(2.0)	No or little time(1.0)
171	29	36.25%	Female(0.0)	38	Undergraduate(0.0)	Nurse(0.0)	10000-20000(0.0)	Health(0.0)	No(0.0)	Low(0.0)	No(0.0)	Yes(0.0)	No or little time(1.0)	No or little time(1.0)	No or little time(1.0)	No or little time(1.0)	considerable time(2.0)	No or little time(1.0)	No or little time(1.0)	No or little time(1.0)	No or little time(4.0)	No or little time(1.0)	No or little time(1.0)	No or little time(1.0)	No or little time(4.0)	No or little time(1.0)	No or little time(1.0)	No or little time(1.0)	considerable time(2.0)	No or little time(1.0)	considerable time(2.0)	No or little time(1.0)
172	28	35.00%	Female(0.0)	32	Undergraduate(0.0)	Nurse(0.0)	10000-20000(0.0)	Health(0.0)	No(0.0)	Low(0.0)	No(0.0)	No(0.0)	a small portion of time(2.0)	a small portion of time(2.0)	No or little time(1.0)	No or little time(1.0)	considerable time(2.0)	No or little time(1.0)	No or little time(1.0)	No or little time(1.0)	considerable time(2.0)	No or little time(1.0)	No or little time(1.0)	No or little time(1.0)	No or little time(4.0)	No or little time(1.0)	No or little time(1.0)	No or little time(1.0)	Most or all of the time(1.0)	No or little time(1.0)	considerable time(2.0)	No or little time(1.0)
173	23	28.75%	Female(0.0)	27	Undergraduate(0.0)	Nurse(0.0)	10000-20000(0.0)	Health(0.0)	No(0.0)	High(0.0)	No(0.0)	No(0.0)	No or little time(1.0)	No or little time(1.0)	No or little time(1.0)	No or little time(1.0)	Most or all of the time(1.0)	No or little time(1.0)	No or little time(1.0)	No or little time(1.0)	Most or all of the time(1.0)	No or little time(1.0)	No or little time(1.0)	No or little time(1.0)	No or little time(4.0)	No or little time(1.0)	No or little time(1.0)	No or little time(1.0)	Most or all of the time(1.0)	No or little time(1.0)	Most or all of the time(1.0)	No or little time(1.0)
174	32	40.00%	Female(0.0)	26	Undergraduate(0.0)	Nurse(0.0)	<8000(0.0)	Health(0.0)	No(0.0)	High(0.0)	No(0.0)	Yes(0.0)	a small portion of time(2.0)	No or little time(1.0)	No or little time(1.0)	No or little time(1.0)	considerable time(2.0)	No or little time(1.0)	No or little time(1.0)	a small portion of time(2.0)	Most or all of the time(1.0)	No or little time(1.0)	No or little time(1.0)	a small portion of time(2.0)	No or little time(4.0)	No or little time(1.0)	No or little time(1.0)	a small portion of time(2.0)	No or little time(4.0)	No or little time(1.0)	considerable time(2.0)	No or little time(1.0)
175	45	56.25%	Female(0.0)	37	Undergraduate(0.0)	Nurse(0.0)	20000-30000(0.0)	Health(0.0)	No(0.0)	High(0.0)	No(0.0)	No(0.0)	considerable time(3.0)	a small portion of time(2.0)	considerable time(3.0)	No or little time(1.0)	a small portion of time(3.0)	No or little time(1.0)	considerable time(3.0)	considerable time(3.0)	a small portion of time(3.0)	considerable time(3.0)	No or little time(1.0)	a small portion of time(2.0)	No or little time(4.0)	No or little time(1.0)	No or little time(1.0)	a small portion of time(2.0)	considerable time(2.0)	a small portion of time(2.0)	No or little time(4.0)	No or little time(1.0)
176	45	56.25%	Female(0.0)	40	Undergraduate(0.0)	Nurse(0.0)	20000-30000(0.0)	Health(0.0)	No(0.0)	High(0.0)	No(0.0)	No(0.0)	considerable time(3.0)	a small portion of time(2.0)	a small portion of time(2.0)	No or little time(1.0)	a small portion of time(3.0)	No or little time(1.0)	considerable time(3.0)	considerable time(3.0)	a small portion of time(3.0)	considerable time(3.0)	a small portion of time(2.0)	a small portion of time(2.0)	a small portion of time(3.0)	No or little time(1.0)	a small portion of time(2.0)	considerable time(3.0)	considerable time(2.0)	a small portion of time(2.0)	a small portion of time(3.0)	No or little time(1.0)
177	40	50.00%	Female(0.0)	31	Undergraduate(0.0)	Nurse(0.0)	20000-30000(0.0)	Health(0.0)	No(0.0)	High(0.0)	No(0.0)	No(0.0)	considerable time(3.0)	a small portion of time(2.0)	a small portion of time(2.0)	No or little time(1.0)	a small portion of time(3.0)	No or little time(1.0)	a small portion of time(2.0)	considerable time(3.0)	a small portion of time(3.0)	a small portion of time(2.0)	a small portion of time(2.0)	No or little time(1.0)	No or little time(4.0)	No or little time(1.0)	a small portion of time(2.0)	a small portion of time(2.0)	Most or all of the time(1.0)	a small portion of time(2.0)	considerable time(2.0)	No or little time(1.0)
178	23	28.75%	Female(0.0)	22	Technical secondary school(0.0)	Nurse(0.0)	20000-30000(0.0)	Health(0.0)	No(0.0)	Extremely low(0.0)	No(0.0)	No(0.0)	No or little time(1.0)	No or little time(1.0)	No or little time(1.0)	No or little time(1.0)	Most or all of the time(1.0)	No or little time(1.0)	No or little time(1.0)	No or little time(1.0)	Most or all of the time(1.0)	No or little time(1.0)	No or little time(1.0)	No or little time(1.0)	No or little time(4.0)	No or little time(1.0)	No or little time(1.0)	No or little time(1.0)	Most or all of the time(1.0)	No or little time(1.0)	Most or all of the time(1.0)	No or little time(1.0)
179	29	36.25%	Female(0.0)	47	Undergraduate(0.0)	Nurse(0.0)	10000-20000(0.0)	Health(0.0)	No(0.0)	Medium(0.0)	No(0.0)	No(0.0)	No or little time(1.0)	No or little time(1.0)	No or little time(1.0)	No or little time(1.0)	Most or all of the time(1.0)	No or little time(1.0)	No or little time(1.0)	a small portion of time(2.0)	considerable time(2.0)	No or little time(1.0)	No or little time(1.0)	No or little time(1.0)	Most or all of the time(1.0)	a small portion of time(2.0)	a small portion of time(2.0)	a small portion of time(2.0)	considerable time(2.0)	No or little time(1.0)	a small portion of time(3.0)	a small portion of time(2.0)
180	37	46.25%	Female(0.0)	43	Undergraduate(0.0)	Nurse(0.0)	<8000(0.0)	Health(0.0)	No(0.0)	High(0.0)	No(0.0)	No(0.0)	considerable time(3.0)	No or little time(1.0)	No or little time(1.0)	No or little time(1.0)	No or little time(4.0)	No or little time(1.0)	a small portion of time(2.0)	a small portion of time(2.0)	considerable time(2.0)	a small portion of time(2.0)	a small portion of time(2.0)	No or little time(1.0)	No or little time(4.0)	No or little time(1.0)	No or little time(1.0)	No or little time(1.0)	considerable time(2.0)	No or little time(1.0)	No or little time(4.0)	No or little time(1.0)
181	39	48.75%	Female(0.0)	23	Undergraduate(0.0)	Nurse(0.0)	<8000(0.0)	Health(0.0)	No(0.0)	Medium(0.0)	No(0.0)	No(0.0)	a small portion of time(2.0)	a small portion of time(2.0)	a small portion of time(2.0)	a small portion of time(2.0)	a small portion of time(3.0)	No or little time(1.0)	No or little time(1.0)	a small portion of time(2.0)	considerable time(2.0)	considerable time(3.0)	No or little time(1.0)	No or little time(1.0)	No or little time(4.0)	No or little time(1.0)	No or little time(1.0)	No or little time(1.0)	No or little time(4.0)	a small portion of time(2.0)	considerable time(2.0)	a small portion of time(2.0)
182	35	43.75%	Female(0.0)	29	Undergraduate(0.0)	Nurse(0.0)	<8000(0.0)	Health(0.0)	Yes(0.0)	Medium(0.0)	No(0.0)	No(0.0)	No or little time(1.0)	No or little time(1.0)	No or little time(1.0)	No or little time(1.0)	No or little time(4.0)	No or little time(1.0)	No or little time(1.0)	No or little time(1.0)	No or little time(4.0)	No or little time(1.0)	No or little time(1.0)	No or little time(1.0)	No or little time(4.0)	No or little time(1.0)	No or little time(1.0)	No or little time(1.0)	No or little time(4.0)	No or little time(1.0)	No or little time(4.0)	No or little time(1.0)
183	45	56.25%	Female(0.0)	50	Undergraduate(0.0)	Nurse(0.0)	<8000(0.0)	Health(0.0)	No(0.0)	Medium(0.0)	No(0.0)	No(0.0)	considerable time(3.0)	a small portion of time(2.0)	a small portion of time(2.0)	No or little time(1.0)	considerable time(2.0)	No or little time(1.0)	Most or all of the time(4.0)	Most or all of the time(4.0)	a small portion of time(3.0)	a small portion of time(2.0)	a small portion of time(2.0)	a small portion of time(2.0)	Most or all of the time(1.0)	No or little time(1.0)	Most or all of the time(4.0)	considerable time(3.0)	Most or all of the time(1.0)	a small portion of time(2.0)	a small portion of time(3.0)	a small portion of time(2.0)
184	26	32.50%	Female(0.0)	30	Undergraduate(0.0)	Nurse(0.0)	10000-20000(0.0)	Health(0.0)	No(0.0)	Extremely low(0.0)	No(0.0)	No(0.0)	a small portion of time(2.0)	No or little time(1.0)	No or little time(1.0)	No or little time(1.0)	considerable time(2.0)	No or little time(1.0)	No or little time(1.0)	No or little time(1.0)	considerable time(2.0)	a small portion of time(2.0)	No or little time(1.0)	No or little time(1.0)	considerable time(2.0)	No or little time(1.0)	No or little time(1.0)	No or little time(1.0)	considerable time(2.0)	No or little time(1.0)	Most or all of the time(1.0)	No or little time(1.0)
185	30	37.50%	Female(0.0)	32	Undergraduate(0.0)	Nurse(0.0)	10000-20000(0.0)	Health(0.0)	No(0.0)	Medium(0.0)	No(0.0)	No(0.0)	considerable time(3.0)	a small portion of time(2.0)	No or little time(1.0)	No or little time(1.0)	considerable time(2.0)	No or little time(1.0)	No or little time(1.0)	No or little time(1.0)	considerable time(2.0)	No or little time(1.0)	No or little time(1.0)	No or little time(1.0)	considerable time(2.0)	No or little time(1.0)	No or little time(1.0)	a small portion of time(2.0)	considerable time(2.0)	No or little time(1.0)	considerable time(2.0)	a small portion of time(2.0)
186	29	36.25%	Female(0.0)	28	Undergraduate(0.0)	Nurse(0.0)	>50000(0.0)	Health(0.0)	No(0.0)	Low(0.0)	No(0.0)	Yes(0.0)	a small portion of time(2.0)	a small portion of time(2.0)	a small portion of time(2.0)	No or little time(1.0)	Most or all of the time(1.0)	No or little time(1.0)	No or little time(1.0)	No or little time(1.0)	Most or all of the time(1.0)	a small portion of time(2.0)	No or little time(1.0)	No or little time(1.0)	No or little time(4.0)	No or little time(1.0)	No or little time(1.0)	No or little time(1.0)	Most or all of the time(1.0)	No or little time(1.0)	considerable time(2.0)	a small portion of time(2.0)
187	45	56.25%	Female(0.0)	24	Undergraduate(0.0)	Nurse(0.0)	10000-20000(0.0)	Health(0.0)	No(0.0)	Medium(0.0)	No(0.0)	No(0.0)	considerable time(3.0)	considerable time(3.0)	considerable time(3.0)	considerable time(3.0)	a small portion of time(3.0)	a small portion of time(2.0)	No or little time(1.0)	considerable time(3.0)	a small portion of time(3.0)	considerable time(3.0)	a small portion of time(2.0)	No or little time(1.0)	considerable time(2.0)	No or little time(1.0)	No or little time(1.0)	a small portion of time(2.0)	considerable time(2.0)	a small portion of time(2.0)	a small portion of time(3.0)	a small portion of time(2.0)
188	39	48.75%	Female(0.0)	38	Undergraduate(0.0)	Nurse(0.0)	<8000(0.0)	Others(0.0)	No(0.0)	Low(0.0)	No(0.0)	No(0.0)	a small portion of time(2.0)	a small portion of time(2.0)	a small portion of time(2.0)	a small portion of time(2.0)	a small portion of time(3.0)	No or little time(1.0)	a small portion of time(2.0)	considerable time(3.0)	a small portion of time(3.0)	a small portion of time(2.0)	No or little time(1.0)	No or little time(1.0)	No or little time(4.0)	No or little time(1.0)	No or little time(1.0)	No or little time(1.0)	considerable time(2.0)	No or little time(1.0)	a small portion of time(3.0)	a small portion of time(2.0)
189	33	41.25%	Female(0.0)	42	Undergraduate(0.0)	Nurse(0.0)	<8000(0.0)	Health(0.0)	No(0.0)	Extremely low(0.0)	No(0.0)	No(0.0)	No or little time(1.0)	No or little time(1.0)	No or little time(1.0)	No or little time(1.0)	No or little time(4.0)	No or little time(1.0)	No or little time(1.0)	No or little time(1.0)	No or little time(4.0)	No or little time(1.0)	No or little time(1.0)	No or little time(1.0)	No or little time(4.0)	No or little time(1.0)	No or little time(1.0)	No or little time(1.0)	No or little time(4.0)	No or little time(1.0)	considerable time(2.0)	No or little time(1.0)
190	25	31.25%	Female(0.0)	35	Undergraduate(0.0)	Nurse(0.0)	<8000(0.0)	Health(0.0)	No(0.0)	Medium(0.0)	No(0.0)	Yes(0.0)	a small portion of time(2.0)	No or little time(1.0)	No or little time(1.0)	No or little time(1.0)	Most or all of the time(1.0)	No or little time(1.0)	No or little time(1.0)	No or little time(1.0)	No or little time(4.0)	No or little time(1.0)	No or little time(1.0)	No or little time(1.0)	Most or all of the time(1.0)	No or little time(1.0)	No or little time(1.0)	No or little time(1.0)	Most or all of the time(1.0)	No or little time(1.0)	considerable time(2.0)	No or little time(1.0)
191	30	37.50%	Female(0.0)	40	Undergraduate(0.0)	Nurse(0.0)	20000-30000(0.0)	Health(0.0)	No(0.0)	Medium(0.0)	No(0.0)	No(0.0)	considerable time(3.0)	a small portion of time(2.0)	a small portion of time(2.0)	No or little time(1.0)	considerable time(2.0)	No or little time(1.0)	No or little time(1.0)	No or little time(1.0)	considerable time(2.0)	No or little time(1.0)	a small portion of time(2.0)	No or little time(1.0)	considerable time(2.0)	No or little time(1.0)	No or little time(1.0)	No or little time(1.0)	considerable time(2.0)	No or little time(1.0)	considerable time(2.0)	No or little time(1.0)
192	37	46.25%	Female(0.0)	37	Undergraduate(0.0)	Nurse(0.0)	<8000(0.0)	Health(0.0)	No(0.0)	Medium(0.0)	No(0.0)	Yes(0.0)	a small portion of time(2.0)	a small portion of time(2.0)	a small portion of time(2.0)	a small portion of time(2.0)	considerable time(2.0)	No or little time(1.0)	a small portion of time(2.0)	a small portion of time(2.0)	considerable time(2.0)	a small portion of time(2.0)	No or little time(1.0)	No or little time(1.0)	No or little time(4.0)	No or little time(1.0)	No or little time(1.0)	considerable time(3.0)	a small portion of time(3.0)	No or little time(1.0)	Most or all of the time(1.0)	a small portion of time(2.0)
193	43	53.75%	Female(0.0)	31	Undergraduate(0.0)	Nurse(0.0)	10000-20000(0.0)	Health(0.0)	No(0.0)	Medium(0.0)	No(0.0)	Yes(0.0)	a small portion of time(2.0)	No or little time(1.0)	No or little time(1.0)	No or little time(1.0)	considerable time(2.0)	No or little time(1.0)	a small portion of time(2.0)	Most or all of the time(4.0)	a small portion of time(3.0)	a small portion of time(2.0)	a small portion of time(2.0)	a small portion of time(2.0)	considerable time(2.0)	No or little time(1.0)	a small portion of time(2.0)	a small portion of time(2.0)	No or little time(4.0)	No or little time(1.0)	No or little time(4.0)	Most or all of the time(4.0)
194	32	40.00%	Female(0.0)	38	Undergraduate(0.0)	Nurse(0.0)	10000-20000(0.0)	Health(0.0)	No(0.0)	Medium(0.0)	No(0.0)	Yes(0.0)	a small portion of time(2.0)	a small portion of time(2.0)	a small portion of time(2.0)	No or little time(1.0)	No or little time(4.0)	No or little time(1.0)	No or little time(1.0)	No or little time(1.0)	No or little time(4.0)	a small portion of time(2.0)	No or little time(1.0)	No or little time(1.0)	a small portion of time(3.0)	No or little time(1.0)	No or little time(1.0)	No or little time(1.0)	Most or all of the time(1.0)	No or little time(1.0)	Most or all of the time(1.0)	No or little time(1.0)
195	27	33.75%	Female(0.0)	48	Undergraduate(0.0)	Nurse(0.0)	>50000(0.0)	Health(0.0)	Yes(0.0)	Low(0.0)	No(0.0)	No(0.0)	a small portion of time(2.0)	No or little time(1.0)	No or little time(1.0)	a small portion of time(2.0)	considerable time(2.0)	No or little time(1.0)	No or little time(1.0)	No or little time(1.0)	considerable time(2.0)	No or little time(1.0)	No or little time(1.0)	No or little time(1.0)	considerable time(2.0)	No or little time(1.0)	No or little time(1.0)	No or little time(1.0)	considerable time(2.0)	No or little time(1.0)	considerable time(2.0)	No or little time(1.0)
196	23	28.75%	Female(0.0)	29	Undergraduate(0.0)	Nurse(0.0)	10000-20000(0.0)	Health(0.0)	No(0.0)	Medium(0.0)	No(0.0)	No(0.0)	a small portion of time(2.0)	No or little time(1.0)	No or little time(1.0)	No or little time(1.0)	Most or all of the time(1.0)	No or little time(1.0)	No or little time(1.0)	No or little time(1.0)	Most or all of the time(1.0)	No or little time(1.0)	No or little time(1.0)	No or little time(1.0)	Most or all of the time(1.0)	No or little time(1.0)	No or little time(1.0)	No or little time(1.0)	a small portion of time(3.0)	No or little time(1.0)	Most or all of the time(1.0)	No or little time(1.0)
197	24	30.00%	Female(0.0)	26	Technical secondary school(0.0)	Nurse(0.0)	10000-20000(0.0)	Health(0.0)	No(0.0)	Medium(0.0)	No(0.0)	No(0.0)	a small portion of time(2.0)	No or little time(1.0)	No or little time(1.0)	No or little time(1.0)	Most or all of the time(1.0)	No or little time(1.0)	No or little time(1.0)	No or little time(1.0)	Most or all of the time(1.0)	No or little time(1.0)	No or little time(1.0)	No or little time(1.0)	No or little time(4.0)	No or little time(1.0)	No or little time(1.0)	No or little time(1.0)	Most or all of the time(1.0)	No or little time(1.0)	Most or all of the time(1.0)	No or little time(1.0)
198	27	33.75%	Male(0.0)	42	Undergraduate(0.0)	Nurse(0.0)	20000-30000(0.0)	Health(0.0)	No(0.0)	Medium(0.0)	No(0.0)	No(0.0)	a small portion of time(2.0)	No or little time(1.0)	No or little time(1.0)	No or little time(1.0)	considerable time(2.0)	No or little time(1.0)	No or little time(1.0)	No or little time(1.0)	No or little time(4.0)	No or little time(1.0)	No or little time(1.0)	No or little time(1.0)	Most or all of the time(1.0)	No or little time(1.0)	No or little time(1.0)	No or little time(1.0)	considerable time(2.0)	No or little time(1.0)	considerable time(2.0)	No or little time(1.0)
199	23	28.75%	Female(0.0)	22	Technical secondary school(0.0)	Nurse(0.0)	<8000(0.0)	Health(0.0)	No(0.0)	Extremely low(0.0)	No(0.0)	No(0.0)	a small portion of time(2.0)	No or little time(1.0)	No or little time(1.0)	No or little time(1.0)	considerable time(2.0)	No or little time(1.0)	No or little time(1.0)	No or little time(1.0)	Most or all of the time(1.0)	No or little time(1.0)	No or little time(1.0)	No or little time(1.0)	Most or all of the time(1.0)	No or little time(1.0)	No or little time(1.0)	No or little time(1.0)	considerable time(2.0)	No or little time(1.0)	Most or all of the time(1.0)	No or little time(1.0)
200	31	38.75%	Female(0.0)	29	Undergraduate(0.0)	Nurse(0.0)	20000-30000(0.0)	Health(0.0)	No(0.0)	Medium(0.0)	No(0.0)	No(0.0)	considerable time(3.0)	a small portion of time(2.0)	No or little time(1.0)	No or little time(1.0)	considerable time(2.0)	No or little time(1.0)	No or little time(1.0)	No or little time(1.0)	considerable time(2.0)	No or little time(1.0)	No or little time(1.0)	No or little time(1.0)	No or little time(4.0)	No or little time(1.0)	No or little time(1.0)	a small portion of time(2.0)	considerable time(2.0)	No or little time(1.0)	considerable time(2.0)	No or little time(1.0)
201	23	28.75%	Female(0.0)	25	Undergraduate(0.0)	Nurse(0.0)	<8000(0.0)	Health(0.0)	No(0.0)	Medium(0.0)	No(0.0)	No(0.0)	a small portion of time(2.0)	a small portion of time(2.0)	a small portion of time(2.0)	No or little time(1.0)	Most or all of the time(1.0)	No or little time(1.0)	No or little time(1.0)	No or little time(1.0)	Most or all of the time(1.0)	No or little time(1.0)	No or little time(1.0)	No or little time(1.0)	Most or all of the time(1.0)	No or little time(1.0)	No or little time(1.0)	No or little time(1.0)	Most or all of the time(1.0)	No or little time(1.0)	Most or all of the time(1.0)	No or little time(1.0)
202	28	35.00%	Female(0.0)	33	Undergraduate(0.0)	Nurse(0.0)	<8000(0.0)	Health(0.0)	No(0.0)	Medium(0.0)	No(0.0)	No(0.0)	considerable time(3.0)	a small portion of time(2.0)	a small portion of time(2.0)	a small portion of time(2.0)	considerable time(2.0)	No or little time(1.0)	No or little time(1.0)	No or little time(1.0)	Most or all of the time(1.0)	No or little time(1.0)	No or little time(1.0)	No or little time(1.0)	Most or all of the time(1.0)	No or little time(1.0)	No or little time(1.0)	No or little time(1.0)	considerable time(2.0)	No or little time(1.0)	considerable time(2.0)	No or little time(1.0)
203	31	38.75%	Female(0.0)	27	Undergraduate(0.0)	Nurse(0.0)	10000-20000(0.0)	Health(0.0)	No(0.0)	High(0.0)	No(0.0)	No(0.0)	a small portion of time(2.0)	No or little time(1.0)	a small portion of time(2.0)	No or little time(1.0)	considerable time(2.0)	No or little time(1.0)	No or little time(1.0)	a small portion of time(2.0)	considerable time(2.0)	No or little time(1.0)	No or little time(1.0)	No or little time(1.0)	No or little time(4.0)	No or little time(1.0)	No or little time(1.0)	a small portion of time(2.0)	considerable time(2.0)	No or little time(1.0)	considerable time(2.0)	No or little time(1.0)
204	30	37.50%	Female(0.0)	28	Undergraduate(0.0)	Nurse(0.0)	10000-20000(0.0)	Health(0.0)	No(0.0)	High(0.0)	No(0.0)	No(0.0)	No or little time(1.0)	No or little time(1.0)	No or little time(1.0)	No or little time(1.0)	considerable time(2.0)	No or little time(1.0)	No or little time(1.0)	No or little time(1.0)	No or little time(4.0)	No or little time(1.0)	No or little time(1.0)	No or little time(1.0)	No or little time(4.0)	No or little time(1.0)	No or little time(1.0)	No or little time(1.0)	Most or all of the time(1.0)	No or little time(1.0)	No or little time(4.0)	No or little time(1.0)
205	27	33.75%	Female(0.0)	46	Undergraduate(0.0)	Nurse(0.0)	10000-20000(0.0)	Health(0.0)	No(0.0)	Medium(0.0)	No(0.0)	Yes(0.0)	a small portion of time(2.0)	a small portion of time(2.0)	a small portion of time(2.0)	No or little time(1.0)	considerable time(2.0)	No or little time(1.0)	a small portion of time(2.0)	No or little time(1.0)	considerable time(2.0)	No or little time(1.0)	No or little time(1.0)	No or little time(1.0)	considerable time(2.0)	No or little time(1.0)	No or little time(1.0)	No or little time(1.0)	Most or all of the time(1.0)	No or little time(1.0)	Most or all of the time(1.0)	No or little time(1.0)
206	42	52.50%	Female(0.0)	37	Undergraduate(0.0)	Nurse(0.0)	<8000(0.0)	Health(0.0)	No(0.0)	High(0.0)	No(0.0)	Yes(0.0)	considerable time(3.0)	a small portion of time(2.0)	a small portion of time(2.0)	a small portion of time(2.0)	a small portion of time(3.0)	No or little time(1.0)	a small portion of time(2.0)	considerable time(3.0)	considerable time(2.0)	a small portion of time(2.0)	No or little time(1.0)	No or little time(1.0)	considerable time(2.0)	a small portion of time(2.0)	a small portion of time(2.0)	a small portion of time(2.0)	a small portion of time(3.0)	a small portion of time(2.0)	a small portion of time(3.0)	a small portion of time(2.0)
207	25	31.25%	Female(0.0)	30	Undergraduate(0.0)	Nurse(0.0)	10000-20000(0.0)	Health(0.0)	No(0.0)	Extremely low(0.0)	No(0.0)	No(0.0)	No or little time(1.0)	No or little time(1.0)	No or little time(1.0)	No or little time(1.0)	Most or all of the time(1.0)	No or little time(1.0)	No or little time(1.0)	a small portion of time(2.0)	Most or all of the time(1.0)	No or little time(1.0)	No or little time(1.0)	No or little time(1.0)	Most or all of the time(1.0)	No or little time(1.0)	No or little time(1.0)	a small portion of time(2.0)	Most or all of the time(1.0)	No or little time(1.0)	a small portion of time(3.0)	a small portion of time(2.0)
208	24	30.00%	Female(0.0)	33	Undergraduate(0.0)	Nurse(0.0)	<8000(0.0)	Health(0.0)	No(0.0)	Low(0.0)	No(0.0)	No(0.0)	No or little time(1.0)	No or little time(1.0)	No or little time(1.0)	No or little time(1.0)	Most or all of the time(1.0)	No or little time(1.0)	No or little time(1.0)	No or little time(1.0)	Most or all of the time(1.0)	No or little time(1.0)	No or little time(1.0)	No or little time(1.0)	No or little time(4.0)	No or little time(1.0)	No or little time(1.0)	No or little time(1.0)	Most or all of the time(1.0)	No or little time(1.0)	considerable time(2.0)	No or little time(1.0)
209	24	30.00%	Female(0.0)	29	Undergraduate(0.0)	Nurse(0.0)	10000-20000(0.0)	Health(0.0)	No(0.0)	High(0.0)	No(0.0)	No(0.0)	a small portion of time(2.0)	No or little time(1.0)	No or little time(1.0)	No or little time(1.0)	considerable time(2.0)	No or little time(1.0)	a small portion of time(2.0)	No or little time(1.0)	considerable time(2.0)	No or little time(1.0)	No or little time(1.0)	No or little time(1.0)	Most or all of the time(1.0)	No or little time(1.0)	No or little time(1.0)	No or little time(1.0)	Most or all of the time(1.0)	No or little time(1.0)	Most or all of the time(1.0)	No or little time(1.0)
210	26	32.50%	Female(0.0)	47	Undergraduate(0.0)	Nurse(0.0)	10000-20000(0.0)	Health(0.0)	No(0.0)	Low(0.0)	No(0.0)	No(0.0)	No or little time(1.0)	No or little time(1.0)	No or little time(1.0)	No or little time(1.0)	considerable time(2.0)	No or little time(1.0)	No or little time(1.0)	No or little time(1.0)	considerable time(2.0)	No or little time(1.0)	No or little time(1.0)	No or little time(1.0)	Most or all of the time(1.0)	a small portion of time(2.0)	No or little time(1.0)	No or little time(1.0)	considerable time(2.0)	No or little time(1.0)	considerable time(2.0)	a small portion of time(2.0)
211	27	33.75%	Female(0.0)	29	Undergraduate(0.0)	Nurse(0.0)	10000-20000(0.0)	Health(0.0)	No(0.0)	Low(0.0)	No(0.0)	No(0.0)	No or little time(1.0)	No or little time(1.0)	No or little time(1.0)	No or little time(1.0)	Most or all of the time(1.0)	No or little time(1.0)	No or little time(1.0)	No or little time(1.0)	Most or all of the time(1.0)	No or little time(1.0)	No or little time(1.0)	No or little time(1.0)	No or little time(4.0)	No or little time(1.0)	No or little time(1.0)	No or little time(1.0)	No or little time(4.0)	No or little time(1.0)	considerable time(2.0)	No or little time(1.0)
212	32	40.00%	Female(0.0)	41	Undergraduate(0.0)	Nurse(0.0)	10000-20000(0.0)	Health(0.0)	No(0.0)	High(0.0)	No(0.0)	No(0.0)	considerable time(3.0)	a small portion of time(2.0)	a small portion of time(2.0)	No or little time(1.0)	considerable time(2.0)	No or little time(1.0)	a small portion of time(2.0)	No or little time(1.0)	Most or all of the time(1.0)	a small portion of time(2.0)	a small portion of time(2.0)	No or little time(1.0)	No or little time(4.0)	No or little time(1.0)	No or little time(1.0)	No or little time(1.0)	considerable time(2.0)	No or little time(1.0)	Most or all of the time(1.0)	No or little time(1.0)
213	38	47.50%	Female(0.0)	30	Undergraduate(0.0)	Nurse(0.0)	<8000(0.0)	Health(0.0)	No(0.0)	High(0.0)	No(0.0)	Yes(0.0)	a small portion of time(2.0)	a small portion of time(2.0)	a small portion of time(2.0)	a small portion of time(2.0)	considerable time(2.0)	a small portion of time(2.0)	No or little time(1.0)	a small portion of time(2.0)	a small portion of time(3.0)	No or little time(1.0)	a small portion of time(2.0)	No or little time(1.0)	No or little time(4.0)	No or little time(1.0)	No or little time(1.0)	a small portion of time(2.0)	considerable time(2.0)	No or little time(1.0)	a small portion of time(3.0)	a small portion of time(2.0)
214	33	41.25%	Female(0.0)	35	Undergraduate(0.0)	Nurse(0.0)	10000-20000(0.0)	Health(0.0)	No(0.0)	Low(0.0)	No(0.0)	No(0.0)	a small portion of time(2.0)	No or little time(1.0)	No or little time(1.0)	No or little time(1.0)	considerable time(2.0)	No or little time(1.0)	No or little time(1.0)	a small portion of time(2.0)	considerable time(2.0)	a small portion of time(2.0)	No or little time(1.0)	No or little time(1.0)	No or little time(4.0)	No or little time(1.0)	a small portion of time(2.0)	a small portion of time(2.0)	Most or all of the time(1.0)	a small portion of time(2.0)	considerable time(2.0)	a small portion of time(2.0)
215	30	37.50%	Female(0.0)	28	Undergraduate(0.0)	Nurse(0.0)	20000-30000(0.0)	Health(0.0)	No(0.0)	Medium(0.0)	No(0.0)	No(0.0)	a small portion of time(2.0)	a small portion of time(2.0)	a small portion of time(2.0)	No or little time(1.0)	No or little time(4.0)	No or little time(1.0)	No or little time(1.0)	No or little time(1.0)	considerable time(2.0)	No or little time(1.0)	No or little time(1.0)	No or little time(1.0)	considerable time(2.0)	No or little time(1.0)	No or little time(1.0)	No or little time(1.0)	considerable time(2.0)	No or little time(1.0)	considerable time(2.0)	No or little time(1.0)
216	28	35.00%	Female(0.0)	26	Undergraduate(0.0)	Nurse(0.0)	10000-20000(0.0)	Health(0.0)	No(0.0)	Medium(0.0)	No(0.0)	No(0.0)	a small portion of time(2.0)	No or little time(1.0)	No or little time(1.0)	No or little time(1.0)	Most or all of the time(1.0)	No or little time(1.0)	a small portion of time(2.0)	a small portion of time(2.0)	Most or all of the time(1.0)	No or little time(1.0)	No or little time(1.0)	No or little time(1.0)	Most or all of the time(1.0)	No or little time(1.0)	Most or all of the time(4.0)	a small portion of time(2.0)	Most or all of the time(1.0)	No or little time(1.0)	considerable time(2.0)	No or little time(1.0)
217	42	52.50%	Female(0.0)	37	Undergraduate(0.0)	Nurse(0.0)	<8000(0.0)	Health(0.0)	No(0.0)	Medium(0.0)	No(0.0)	No(0.0)	a small portion of time(2.0)	a small portion of time(2.0)	a small portion of time(2.0)	a small portion of time(2.0)	considerable time(2.0)	a small portion of time(2.0)	a small portion of time(2.0)	a small portion of time(2.0)	considerable time(2.0)	a small portion of time(2.0)	a small portion of time(2.0)	a small portion of time(2.0)	considerable time(2.0)	a small portion of time(2.0)	considerable time(3.0)	a small portion of time(2.0)	a small portion of time(3.0)	No or little time(1.0)	a small portion of time(3.0)	a small portion of time(2.0)
218	26	32.50%	Female(0.0)	23	Technical secondary school(0.0)	Nurse(0.0)	<8000(0.0)	Health(0.0)	No(0.0)	High(0.0)	No(0.0)	No(0.0)	No or little time(1.0)	No or little time(1.0)	No or little time(1.0)	No or little time(1.0)	Most or all of the time(1.0)	No or little time(1.0)	No or little time(1.0)	No or little time(1.0)	No or little time(4.0)	No or little time(1.0)	No or little time(1.0)	No or little time(1.0)	No or little time(4.0)	No or little time(1.0)	No or little time(1.0)	No or little time(1.0)	Most or all of the time(1.0)	No or little time(1.0)	Most or all of the time(1.0)	No or little time(1.0)
219	25	31.25%	Female(0.0)	45	Undergraduate(0.0)	Nurse(0.0)	10000-20000(0.0)	Health(0.0)	No(0.0)	Medium(0.0)	No(0.0)	No(0.0)	a small portion of time(2.0)	No or little time(1.0)	No or little time(1.0)	No or little time(1.0)	Most or all of the time(1.0)	No or little time(1.0)	No or little time(1.0)	a small portion of time(2.0)	Most or all of the time(1.0)	a small portion of time(2.0)	No or little time(1.0)	No or little time(1.0)	Most or all of the time(1.0)	No or little time(1.0)	No or little time(1.0)	No or little time(1.0)	considerable time(2.0)	No or little time(1.0)	considerable time(2.0)	No or little time(1.0)
220	24	30.00%	Female(0.0)	29	Undergraduate(0.0)	Nurse(0.0)	10000-20000(0.0)	Health(0.0)	No(0.0)	Medium(0.0)	No(0.0)	No(0.0)	No or little time(1.0)	No or little time(1.0)	No or little time(1.0)	No or little time(1.0)	Most or all of the time(1.0)	No or little time(1.0)	No or little time(1.0)	No or little time(1.0)	Most or all of the time(1.0)	No or little time(1.0)	No or little time(1.0)	No or little time(1.0)	No or little time(4.0)	No or little time(1.0)	No or little time(1.0)	No or little time(1.0)	Most or all of the time(1.0)	No or little time(1.0)	considerable time(2.0)	No or little time(1.0)
221	30	37.50%	Female(0.0)	45	Undergraduate(0.0)	Nurse(0.0)	10000-20000(0.0)	Health(0.0)	No(0.0)	Low(0.0)	No(0.0)	No(0.0)	a small portion of time(2.0)	a small portion of time(2.0)	a small portion of time(2.0)	a small portion of time(2.0)	considerable time(2.0)	No or little time(1.0)	No or little time(1.0)	No or little time(1.0)	considerable time(2.0)	a small portion of time(2.0)	No or little time(1.0)	No or little time(1.0)	Most or all of the time(1.0)	No or little time(1.0)	No or little time(1.0)	No or little time(1.0)	considerable time(2.0)	No or little time(1.0)	considerable time(2.0)	a small portion of time(2.0)
222	34	42.50%	Female(0.0)	38	Undergraduate(0.0)	Nurse(0.0)	<8000(0.0)	Health(0.0)	No(0.0)	Extremely low(0.0)	No(0.0)	Yes(0.0)	a small portion of time(2.0)	a small portion of time(2.0)	a small portion of time(2.0)	No or little time(1.0)	Most or all of the time(1.0)	No or little time(1.0)	No or little time(1.0)	No or little time(1.0)	No or little time(4.0)	No or little time(1.0)	No or little time(1.0)	No or little time(1.0)	No or little time(4.0)	No or little time(1.0)	No or little time(1.0)	No or little time(1.0)	a small portion of time(3.0)	No or little time(1.0)	No or little time(4.0)	No or little time(1.0)
223	46	57.50%	Female(0.0)	37	Undergraduate(0.0)	Nurse(0.0)	10000-20000(0.0)	Health(0.0)	No(0.0)	Medium(0.0)	No(0.0)	No(0.0)	considerable time(3.0)	considerable time(3.0)	a small portion of time(2.0)	a small portion of time(2.0)	a small portion of time(3.0)	No or little time(1.0)	Most or all of the time(4.0)	considerable time(3.0)	a small portion of time(3.0)	a small portion of time(2.0)	a small portion of time(2.0)	a small portion of time(2.0)	considerable time(2.0)	a small portion of time(2.0)	a small portion of time(2.0)	a small portion of time(2.0)	considerable time(2.0)	a small portion of time(2.0)	a small portion of time(3.0)	No or little time(1.0)
224	31	38.75%	Female(0.0)	36	Undergraduate(0.0)	Nurse(0.0)	10000-20000(0.0)	Health(0.0)	No(0.0)	Extremely low(0.0)	No(0.0)	No(0.0)	a small portion of time(2.0)	a small portion of time(2.0)	a small portion of time(2.0)	No or little time(1.0)	considerable time(2.0)	No or little time(1.0)	considerable time(3.0)	a small portion of time(2.0)	considerable time(2.0)	a small portion of time(2.0)	No or little time(1.0)	No or little time(1.0)	Most or all of the time(1.0)	No or little time(1.0)	a small portion of time(2.0)	No or little time(1.0)	Most or all of the time(1.0)	No or little time(1.0)	Most or all of the time(1.0)	a small portion of time(2.0)
225	27	33.75%	Female(0.0)	28	Undergraduate(0.0)	Nurse(0.0)	10000-20000(0.0)	Health(0.0)	No(0.0)	Medium(0.0)	No(0.0)	No(0.0)	a small portion of time(2.0)	No or little time(1.0)	No or little time(1.0)	No or little time(1.0)	considerable time(2.0)	No or little time(1.0)	No or little time(1.0)	No or little time(1.0)	considerable time(2.0)	No or little time(1.0)	No or little time(1.0)	No or little time(1.0)	No or little time(4.0)	No or little time(1.0)	No or little time(1.0)	No or little time(1.0)	Most or all of the time(1.0)	No or little time(1.0)	considerable time(2.0)	No or little time(1.0)
226	26	32.50%	Female(0.0)	32	Undergraduate(0.0)	Nurse(0.0)	10000-20000(0.0)	Health(0.0)	No(0.0)	Low(0.0)	No(0.0)	No(0.0)	a small portion of time(2.0)	No or little time(1.0)	No or little time(1.0)	No or little time(1.0)	No or little time(4.0)	No or little time(1.0)	No or little time(1.0)	No or little time(1.0)	Most or all of the time(1.0)	No or little time(1.0)	No or little time(1.0)	No or little time(1.0)	Most or all of the time(1.0)	No or little time(1.0)	No or little time(1.0)	No or little time(1.0)	considerable time(2.0)	No or little time(1.0)	considerable time(2.0)	No or little time(1.0)
227	40	50.00%	Female(0.0)	33	Undergraduate(0.0)	Nurse(0.0)	20000-30000(0.0)	Health(0.0)	No(0.0)	High(0.0)	No(0.0)	No(0.0)	considerable time(3.0)	considerable time(3.0)	a small portion of time(2.0)	No or little time(1.0)	a small portion of time(3.0)	No or little time(1.0)	a small portion of time(2.0)	a small portion of time(2.0)	a small portion of time(3.0)	a small portion of time(2.0)	a small portion of time(2.0)	No or little time(1.0)	a small portion of time(3.0)	No or little time(1.0)	No or little time(1.0)	No or little time(1.0)	No or little time(4.0)	No or little time(1.0)	a small portion of time(3.0)	No or little time(1.0)
228	32	40.00%	Female(0.0)	27	Undergraduate(0.0)	Nurse(0.0)	20000-30000(0.0)	Health(0.0)	Yes(0.0)	High(0.0)	No(0.0)	No(0.0)	a small portion of time(2.0)	a small portion of time(2.0)	a small portion of time(2.0)	No or little time(1.0)	considerable time(2.0)	No or little time(1.0)	a small portion of time(2.0)	a small portion of time(2.0)	considerable time(2.0)	a small portion of time(2.0)	No or little time(1.0)	No or little time(1.0)	Most or all of the time(1.0)	No or little time(1.0)	a small portion of time(2.0)	a small portion of time(2.0)	Most or all of the time(1.0)	No or little time(1.0)	considerable time(2.0)	a small portion of time(2.0)
229	31	38.75%	Female(0.0)	38	Undergraduate(0.0)	Nurse(0.0)	<8000(0.0)	Health(0.0)	No(0.0)	Low(0.0)	No(0.0)	No(0.0)	a small portion of time(2.0)	No or little time(1.0)	No or little time(1.0)	No or little time(1.0)	Most or all of the time(1.0)	No or little time(1.0)	a small portion of time(2.0)	No or little time(1.0)	considerable time(2.0)	No or little time(1.0)	a small portion of time(2.0)	a small portion of time(2.0)	No or little time(4.0)	No or little time(1.0)	a small portion of time(2.0)	a small portion of time(2.0)	Most or all of the time(1.0)	a small portion of time(2.0)	Most or all of the time(1.0)	No or little time(1.0)
230	39	48.75%	Female(0.0)	55周岁	Technical secondary school(0.0)	Nurse(0.0)	>50000(0.0)	Health(0.0)	No(0.0)	Medium(0.0)	No(0.0)	No(0.0)	a small portion of time(2.0)	a small portion of time(2.0)	a small portion of time(2.0)	a small portion of time(2.0)	a small portion of time(3.0)	a small portion of time(2.0)	a small portion of time(2.0)	a small portion of time(2.0)	a small portion of time(3.0)	No or little time(1.0)	No or little time(1.0)	No or little time(1.0)	a small portion of time(3.0)	No or little time(1.0)	No or little time(1.0)	No or little time(1.0)	No or little time(4.0)	No or little time(1.0)	a small portion of time(3.0)	a small portion of time(2.0)
231	38	47.50%	Male(0.0)	31	Undergraduate(0.0)	Nurse(0.0)	10000-20000(0.0)	Health(0.0)	No(0.0)	High(0.0)	No(0.0)	No(0.0)	a small portion of time(2.0)	a small portion of time(2.0)	a small portion of time(2.0)	a small portion of time(2.0)	considerable time(2.0)	a small portion of time(2.0)	considerable time(3.0)	considerable time(3.0)	a small portion of time(3.0)	a small portion of time(2.0)	a small portion of time(2.0)	No or little time(1.0)	Most or all of the time(1.0)	No or little time(1.0)	a small portion of time(2.0)	a small portion of time(2.0)	Most or all of the time(1.0)	No or little time(1.0)	a small portion of time(3.0)	No or little time(1.0)
232	35	43.75%	Female(0.0)	28	Undergraduate(0.0)	Nurse(0.0)	>50000(0.0)	Health(0.0)	No(0.0)	High(0.0)	No(0.0)	No(0.0)	No or little time(1.0)	No or little time(1.0)	No or little time(1.0)	No or little time(1.0)	No or little time(4.0)	No or little time(1.0)	No or little time(1.0)	No or little time(1.0)	No or little time(4.0)	No or little time(1.0)	No or little time(1.0)	No or little time(1.0)	No or little time(4.0)	No or little time(1.0)	No or little time(1.0)	No or little time(1.0)	No or little time(4.0)	No or little time(1.0)	No or little time(4.0)	No or little time(1.0)
233	52	65.00%	Female(0.0)	27	Undergraduate(0.0)	Nurse(0.0)	<8000(0.0)	Health(0.0)	No(0.0)	Medium(0.0)	No(0.0)	No(0.0)	a small portion of time(2.0)	a small portion of time(2.0)	a small portion of time(2.0)	a small portion of time(2.0)	a small portion of time(3.0)	a small portion of time(2.0)	a small portion of time(2.0)	considerable time(3.0)	a small portion of time(3.0)	Most or all of the time(4.0)	considerable time(3.0)	a small portion of time(2.0)	Most or all of the time(1.0)	a small portion of time(2.0)	considerable time(3.0)	considerable time(3.0)	a small portion of time(3.0)	considerable time(3.0)	No or little time(4.0)	considerable time(3.0)
234	50	62.50%	Female(0.0)	30	Undergraduate(0.0)	Nurse(0.0)	10000-20000(0.0)	Health(0.0)	Yes(0.0)	High(0.0)	No(0.0)	No(0.0)	Most or all of the time(4.0)	considerable time(3.0)	considerable time(3.0)	considerable time(3.0)	No or little time(4.0)	No or little time(1.0)	considerable time(3.0)	considerable time(3.0)	a small portion of time(3.0)	a small portion of time(2.0)	considerable time(3.0)	No or little time(1.0)	considerable time(2.0)	No or little time(1.0)	No or little time(1.0)	No or little time(1.0)	No or little time(4.0)	No or little time(1.0)	a small portion of time(3.0)	Most or all of the time(4.0)
235	27	33.75%	Female(0.0)	30	Technical secondary school(0.0)	Nurse(0.0)	10000-20000(0.0)	Health(0.0)	No(0.0)	Low(0.0)	No(0.0)	No(0.0)	a small portion of time(2.0)	No or little time(1.0)	a small portion of time(2.0)	No or little time(1.0)	Most or all of the time(1.0)	No or little time(1.0)	a small portion of time(2.0)	No or little time(1.0)	considerable time(2.0)	No or little time(1.0)	No or little time(1.0)	No or little time(1.0)	Most or all of the time(1.0)	No or little time(1.0)	No or little time(1.0)	No or little time(1.0)	Most or all of the time(1.0)	No or little time(1.0)	a small portion of time(3.0)	a small portion of time(2.0)
236	23	28.75%	Female(0.0)	37	Undergraduate(0.0)	Nurse(0.0)	<8000(0.0)	Health(0.0)	No(0.0)	High(0.0)	No(0.0)	No(0.0)	No or little time(1.0)	No or little time(1.0)	a small portion of time(2.0)	No or little time(1.0)	a small portion of time(3.0)	No or little time(1.0)	No or little time(1.0)	No or little time(1.0)	Most or all of the time(1.0)	No or little time(1.0)	No or little time(1.0)	No or little time(1.0)	Most or all of the time(1.0)	No or little time(1.0)	No or little time(1.0)	No or little time(1.0)	Most or all of the time(1.0)	No or little time(1.0)	Most or all of the time(1.0)	No or little time(1.0)
237	29	36.25%	Female(0.0)	38	Undergraduate(0.0)	Nurse(0.0)	<8000(0.0)	Health(0.0)	Yes(0.0)	High(0.0)	No(0.0)	Yes(0.0)	a small portion of time(2.0)	a small portion of time(2.0)	a small portion of time(2.0)	No or little time(1.0)	Most or all of the time(1.0)	No or little time(1.0)	a small portion of time(2.0)	No or little time(1.0)	Most or all of the time(1.0)	No or little time(1.0)	No or little time(1.0)	No or little time(1.0)	No or little time(4.0)	No or little time(1.0)	a small portion of time(2.0)	a small portion of time(2.0)	Most or all of the time(1.0)	No or little time(1.0)	Most or all of the time(1.0)	No or little time(1.0)
238	47	58.75%	Female(0.0)	38	Undergraduate(0.0)	Nurse(0.0)	10000-20000(0.0)	Common cold or influenza(0.0)	No(0.0)	High(0.0)	No(0.0)	No(0.0)	considerable time(3.0)	considerable time(3.0)	considerable time(3.0)	a small portion of time(2.0)	a small portion of time(3.0)	No or little time(1.0)	considerable time(3.0)	considerable time(3.0)	a small portion of time(3.0)	a small portion of time(2.0)	a small portion of time(2.0)	a small portion of time(2.0)	considerable time(2.0)	a small portion of time(2.0)	a small portion of time(2.0)	a small portion of time(2.0)	a small portion of time(3.0)	No or little time(1.0)	No or little time(4.0)	No or little time(1.0)
239	41	51.25%	Female(0.0)	48	Undergraduate(0.0)	Nurse(0.0)	10000-20000(0.0)	Health(0.0)	No(0.0)	High(0.0)	No(0.0)	No(0.0)	considerable time(3.0)	a small portion of time(2.0)	a small portion of time(2.0)	a small portion of time(2.0)	No or little time(4.0)	No or little time(1.0)	considerable time(3.0)	considerable time(3.0)	a small portion of time(3.0)	No or little time(1.0)	No or little time(1.0)	No or little time(1.0)	Most or all of the time(1.0)	a small portion of time(2.0)	No or little time(1.0)	considerable time(3.0)	Most or all of the time(1.0)	a small portion of time(2.0)	a small portion of time(3.0)	a small portion of time(2.0)
240	27	33.75%	Female(0.0)	32	Undergraduate(0.0)	Nurse(0.0)	10000-20000(0.0)	Health(0.0)	No(0.0)	Extremely low(0.0)	No(0.0)	Yes(0.0)	a small portion of time(2.0)	a small portion of time(2.0)	No or little time(1.0)	No or little time(1.0)	Most or all of the time(1.0)	No or little time(1.0)	No or little time(1.0)	a small portion of time(2.0)	Most or all of the time(1.0)	No or little time(1.0)	No or little time(1.0)	No or little time(1.0)	Most or all of the time(1.0)	No or little time(1.0)	No or little time(1.0)	No or little time(1.0)	considerable time(2.0)	No or little time(1.0)	a small portion of time(3.0)	a small portion of time(2.0)
241	38	47.50%	Female(0.0)	29	Undergraduate(0.0)	Nurse(0.0)	10000-20000(0.0)	Health(0.0)	No(0.0)	Extremely low(0.0)	No(0.0)	No(0.0)	a small portion of time(2.0)	a small portion of time(2.0)	a small portion of time(2.0)	a small portion of time(2.0)	considerable time(2.0)	No or little time(1.0)	considerable time(3.0)	considerable time(3.0)	a small portion of time(3.0)	a small portion of time(2.0)	a small portion of time(2.0)	No or little time(1.0)	Most or all of the time(1.0)	No or little time(1.0)	a small portion of time(2.0)	No or little time(1.0)	considerable time(2.0)	a small portion of time(2.0)	considerable time(2.0)	a small portion of time(2.0)
242	32	40.00%	Female(0.0)	23	Technical secondary school(0.0)	Nurse(0.0)	20000-30000(0.0)	Health(0.0)	No(0.0)	High(0.0)	No(0.0)	No(0.0)	considerable time(3.0)	a small portion of time(2.0)	a small portion of time(2.0)	No or little time(1.0)	considerable time(2.0)	No or little time(1.0)	a small portion of time(2.0)	a small portion of time(2.0)	Most or all of the time(1.0)	a small portion of time(2.0)	No or little time(1.0)	No or little time(1.0)	Most or all of the time(1.0)	No or little time(1.0)	a small portion of time(2.0)	No or little time(1.0)	considerable time(2.0)	a small portion of time(2.0)	considerable time(2.0)	No or little time(1.0)
243	22	27.50%	Female(0.0)	28	Undergraduate(0.0)	Nurse(0.0)	20000-30000(0.0)	Health(0.0)	No(0.0)	Low(0.0)	No(0.0)	No(0.0)	No or little time(1.0)	No or little time(1.0)	No or little time(1.0)	No or little time(1.0)	Most or all of the time(1.0)	No or little time(1.0)	No or little time(1.0)	No or little time(1.0)	Most or all of the time(1.0)	No or little time(1.0)	No or little time(1.0)	No or little time(1.0)	Most or all of the time(1.0)	No or little time(1.0)	a small portion of time(2.0)	No or little time(1.0)	Most or all of the time(1.0)	a small portion of time(2.0)	Most or all of the time(1.0)	No or little time(1.0)
244	38	47.50%	Female(0.0)	40	Undergraduate(0.0)	Nurse(0.0)	10000-20000(0.0)	Health(0.0)	Yes(0.0)	Low(0.0)	No(0.0)	No(0.0)	a small portion of time(2.0)	No or little time(1.0)	a small portion of time(2.0)	a small portion of time(2.0)	Most or all of the time(1.0)	No or little time(1.0)	considerable time(3.0)	considerable time(3.0)	a small portion of time(3.0)	No or little time(1.0)	No or little time(1.0)	No or little time(1.0)	Most or all of the time(1.0)	considerable time(3.0)	a small portion of time(2.0)	No or little time(1.0)	a small portion of time(3.0)	No or little time(1.0)	a small portion of time(3.0)	considerable time(3.0)
245	24	30.00%	Female(0.0)	27	Undergraduate(0.0)	Nurse(0.0)	<8000(0.0)	Health(0.0)	Yes(0.0)	High(0.0)	No(0.0)	No(0.0)	a small portion of time(2.0)	a small portion of time(2.0)	a small portion of time(2.0)	No or little time(1.0)	considerable time(2.0)	No or little time(1.0)	No or little time(1.0)	No or little time(1.0)	Most or all of the time(1.0)	No or little time(1.0)	No or little time(1.0)	No or little time(1.0)	Most or all of the time(1.0)	No or little time(1.0)	No or little time(1.0)	No or little time(1.0)	Most or all of the time(1.0)	No or little time(1.0)	Most or all of the time(1.0)	No or little time(1.0)
246	31	38.75%	Female(0.0)	52	Technical secondary school(0.0)	Nurse(0.0)	<8000(0.0)	Others(0.0)	No(0.0)	Medium(0.0)	No(0.0)	No(0.0)	a small portion of time(2.0)	No or little time(1.0)	a small portion of time(2.0)	No or little time(1.0)	considerable time(2.0)	No or little time(1.0)	a small portion of time(2.0)	a small portion of time(2.0)	considerable time(2.0)	No or little time(1.0)	No or little time(1.0)	No or little time(1.0)	considerable time(2.0)	No or little time(1.0)	a small portion of time(2.0)	No or little time(1.0)	a small portion of time(3.0)	No or little time(1.0)	Most or all of the time(1.0)	a small portion of time(2.0)
247	41	51.25%	Female(0.0)	28	Undergraduate(0.0)	Nurse(0.0)	10000-20000(0.0)	Health(0.0)	No(0.0)	Medium(0.0)	No(0.0)	No(0.0)	a small portion of time(2.0)	a small portion of time(2.0)	a small portion of time(2.0)	a small portion of time(2.0)	considerable time(2.0)	No or little time(1.0)	a small portion of time(2.0)	a small portion of time(2.0)	considerable time(2.0)	a small portion of time(2.0)	a small portion of time(2.0)	a small portion of time(2.0)	a small portion of time(3.0)	a small portion of time(2.0)	a small portion of time(2.0)	a small portion of time(2.0)	No or little time(4.0)	a small portion of time(2.0)	considerable time(2.0)	No or little time(1.0)
248	34	42.50%	Female(0.0)	25	Undergraduate(0.0)	Nurse(0.0)	<8000(0.0)	Health(0.0)	No(0.0)	High(0.0)	No(0.0)	No(0.0)	a small portion of time(2.0)	No or little time(1.0)	a small portion of time(2.0)	a small portion of time(2.0)	considerable time(2.0)	No or little time(1.0)	No or little time(1.0)	No or little time(1.0)	considerable time(2.0)	a small portion of time(2.0)	No or little time(1.0)	No or little time(1.0)	a small portion of time(3.0)	No or little time(1.0)	a small portion of time(2.0)	No or little time(1.0)	considerable time(2.0)	considerable time(3.0)	considerable time(2.0)	a small portion of time(2.0)
249	31	38.75%	Female(0.0)	33	Undergraduate(0.0)	Nurse(0.0)	<8000(0.0)	Health(0.0)	No(0.0)	Medium(0.0)	No(0.0)	No(0.0)	a small portion of time(2.0)	a small portion of time(2.0)	a small portion of time(2.0)	No or little time(1.0)	considerable time(2.0)	No or little time(1.0)	considerable time(3.0)	a small portion of time(2.0)	Most or all of the time(1.0)	No or little time(1.0)	No or little time(1.0)	No or little time(1.0)	Most or all of the time(1.0)	No or little time(1.0)	a small portion of time(2.0)	a small portion of time(2.0)	considerable time(2.0)	No or little time(1.0)	considerable time(2.0)	No or little time(1.0)
250	35	43.75%	Female(0.0)	34	Undergraduate(0.0)	Nurse(0.0)	10000-20000(0.0)	Health(0.0)	No(0.0)	Medium(0.0)	No(0.0)	No(0.0)	a small portion of time(2.0)	No or little time(1.0)	No or little time(1.0)	No or little time(1.0)	No or little time(4.0)	No or little time(1.0)	No or little time(1.0)	No or little time(1.0)	No or little time(4.0)	No or little time(1.0)	No or little time(1.0)	No or little time(1.0)	No or little time(4.0)	No or little time(1.0)	No or little time(1.0)	No or little time(1.0)	No or little time(4.0)	No or little time(1.0)	considerable time(2.0)	a small portion of time(2.0)
251	54	67.50%	Female(0.0)	38	Undergraduate(0.0)	Nurse(0.0)	<8000(0.0)	Health(0.0)	No(0.0)	High(0.0)	No(0.0)	No(0.0)	Most or all of the time(4.0)	considerable time(3.0)	considerable time(3.0)	a small portion of time(2.0)	No or little time(4.0)	considerable time(3.0)	considerable time(3.0)	considerable time(3.0)	a small portion of time(3.0)	a small portion of time(2.0)	a small portion of time(2.0)	No or little time(1.0)	a small portion of time(3.0)	a small portion of time(2.0)	a small portion of time(2.0)	a small portion of time(2.0)	No or little time(4.0)	No or little time(1.0)	No or little time(4.0)	considerable time(3.0)
252	42	52.50%	Female(0.0)	37	Undergraduate(0.0)	Nurse(0.0)	<8000(0.0)	Health(0.0)	No(0.0)	Medium(0.0)	No(0.0)	No(0.0)	considerable time(3.0)	considerable time(3.0)	considerable time(3.0)	a small portion of time(2.0)	a small portion of time(3.0)	No or little time(1.0)	considerable time(3.0)	considerable time(3.0)	a small portion of time(3.0)	a small portion of time(2.0)	a small portion of time(2.0)	a small portion of time(2.0)	Most or all of the time(1.0)	a small portion of time(2.0)	a small portion of time(2.0)	No or little time(1.0)	considerable time(2.0)	No or little time(1.0)	considerable time(2.0)	No or little time(1.0)
253	30	37.50%	Female(0.0)	36	Undergraduate(0.0)	Nurse(0.0)	10000-20000(0.0)	Health(0.0)	No(0.0)	Low(0.0)	No(0.0)	No(0.0)	a small portion of time(2.0)	a small portion of time(2.0)	a small portion of time(2.0)	No or little time(1.0)	considerable time(2.0)	No or little time(1.0)	a small portion of time(2.0)	a small portion of time(2.0)	considerable time(2.0)	No or little time(1.0)	No or little time(1.0)	No or little time(1.0)	Most or all of the time(1.0)	No or little time(1.0)	a small portion of time(2.0)	No or little time(1.0)	considerable time(2.0)	No or little time(1.0)	considerable time(2.0)	No or little time(1.0)
254	28	35.00%	Female(0.0)	26	Undergraduate(0.0)	Nurse(0.0)	10000-20000(0.0)	Health(0.0)	Yes(0.0)	Low(0.0)	No(0.0)	No(0.0)	No or little time(1.0)	No or little time(1.0)	No or little time(1.0)	No or little time(1.0)	Most or all of the time(1.0)	No or little time(1.0)	No or little time(1.0)	No or little time(1.0)	considerable time(2.0)	a small portion of time(2.0)	No or little time(1.0)	No or little time(1.0)	Most or all of the time(1.0)	No or little time(1.0)	No or little time(1.0)	considerable time(3.0)	a small portion of time(3.0)	a small portion of time(2.0)	considerable time(2.0)	No or little time(1.0)
255	28	35.00%	Female(0.0)	25	Undergraduate(0.0)	Nurse(0.0)	20000-30000(0.0)	Health(0.0)	No(0.0)	Medium(0.0)	No(0.0)	No(0.0)	a small portion of time(2.0)	No or little time(1.0)	No or little time(1.0)	No or little time(1.0)	considerable time(2.0)	No or little time(1.0)	No or little time(1.0)	No or little time(1.0)	considerable time(2.0)	No or little time(1.0)	No or little time(1.0)	No or little time(1.0)	No or little time(4.0)	No or little time(1.0)	No or little time(1.0)	No or little time(1.0)	considerable time(2.0)	No or little time(1.0)	considerable time(2.0)	No or little time(1.0)
256	37	46.25%	Female(0.0)	40	Undergraduate(0.0)	Nurse(0.0)	10000-20000(0.0)	Health(0.0)	No(0.0)	Medium(0.0)	No(0.0)	No(0.0)	considerable time(3.0)	a small portion of time(2.0)	a small portion of time(2.0)	No or little time(1.0)	a small portion of time(3.0)	No or little time(1.0)	No or little time(1.0)	a small portion of time(2.0)	a small portion of time(3.0)	No or little time(1.0)	No or little time(1.0)	No or little time(1.0)	a small portion of time(3.0)	No or little time(1.0)	a small portion of time(2.0)	No or little time(1.0)	a small portion of time(3.0)	a small portion of time(2.0)	a small portion of time(3.0)	No or little time(1.0)
257	32	40.00%	Female(0.0)	25	Technical secondary school(0.0)	Nurse(0.0)	<8000(0.0)	Health(0.0)	No(0.0)	Medium(0.0)	No(0.0)	No(0.0)	a small portion of time(2.0)	a small portion of time(2.0)	a small portion of time(2.0)	No or little time(1.0)	considerable time(2.0)	No or little time(1.0)	a small portion of time(2.0)	considerable time(3.0)	a small portion of time(3.0)	No or little time(1.0)	No or little time(1.0)	No or little time(1.0)	Most or all of the time(1.0)	No or little time(1.0)	No or little time(1.0)	No or little time(1.0)	Most or all of the time(1.0)	a small portion of time(2.0)	a small portion of time(3.0)	No or little time(1.0)
258	28	35.00%	Female(0.0)	21	Technical secondary school(0.0)	Nurse(0.0)	10000-20000(0.0)	Health(0.0)	No(0.0)	High(0.0)	No(0.0)	No(0.0)	a small portion of time(2.0)	No or little time(1.0)	No or little time(1.0)	No or little time(1.0)	considerable time(2.0)	No or little time(1.0)	a small portion of time(2.0)	a small portion of time(2.0)	considerable time(2.0)	No or little time(1.0)	No or little time(1.0)	No or little time(1.0)	considerable time(2.0)	No or little time(1.0)	No or little time(1.0)	No or little time(1.0)	considerable time(2.0)	No or little time(1.0)	considerable time(2.0)	No or little time(1.0)
259	31	38.75%	Female(0.0)	37	Undergraduate(0.0)	Nurse(0.0)	10000-20000(0.0)	Health(0.0)	No(0.0)	Medium(0.0)	No(0.0)	No(0.0)	a small portion of time(2.0)	a small portion of time(2.0)	a small portion of time(2.0)	a small portion of time(2.0)	considerable time(2.0)	No or little time(1.0)	a small portion of time(2.0)	a small portion of time(2.0)	considerable time(2.0)	a small portion of time(2.0)	No or little time(1.0)	No or little time(1.0)	Most or all of the time(1.0)	No or little time(1.0)	No or little time(1.0)	No or little time(1.0)	Most or all of the time(1.0)	No or little time(1.0)	a small portion of time(3.0)	No or little time(1.0)
260	38	47.50%	Female(0.0)	37	Undergraduate(0.0)	Nurse(0.0)	10000-20000(0.0)	Health(0.0)	No(0.0)	Low(0.0)	No(0.0)	No(0.0)	considerable time(3.0)	a small portion of time(2.0)	considerable time(3.0)	a small portion of time(2.0)	a small portion of time(3.0)	No or little time(1.0)	No or little time(1.0)	a small portion of time(2.0)	a small portion of time(3.0)	a small portion of time(2.0)	No or little time(1.0)	No or little time(1.0)	considerable time(2.0)	No or little time(1.0)	No or little time(1.0)	a small portion of time(2.0)	considerable time(2.0)	a small portion of time(2.0)	a small portion of time(3.0)	No or little time(1.0)
261	23	28.75%	Female(0.0)	23	Technical secondary school(0.0)	Nurse(0.0)	<8000(0.0)	Health(0.0)	No(0.0)	High(0.0)	No(0.0)	No(0.0)	No or little time(1.0)	No or little time(1.0)	No or little time(1.0)	No or little time(1.0)	Most or all of the time(1.0)	No or little time(1.0)	No or little time(1.0)	No or little time(1.0)	Most or all of the time(1.0)	No or little time(1.0)	No or little time(1.0)	No or little time(1.0)	Most or all of the time(1.0)	No or little time(1.0)	a small portion of time(2.0)	No or little time(1.0)	Most or all of the time(1.0)	No or little time(1.0)	considerable time(2.0)	a small portion of time(2.0)
262	37	46.25%	Female(0.0)	23	Technical secondary school(0.0)	Nurse(0.0)	10000-20000(0.0)	Health(0.0)	No(0.0)	Medium(0.0)	No(0.0)	No(0.0)	a small portion of time(2.0)	a small portion of time(2.0)	a small portion of time(2.0)	No or little time(1.0)	considerable time(2.0)	a small portion of time(2.0)	a small portion of time(2.0)	No or little time(1.0)	considerable time(2.0)	No or little time(1.0)	No or little time(1.0)	No or little time(1.0)	Most or all of the time(1.0)	a small portion of time(2.0)	considerable time(3.0)	a small portion of time(2.0)	No or little time(4.0)	a small portion of time(2.0)	considerable time(2.0)	a small portion of time(2.0)
263	30	37.50%	Female(0.0)	24	Undergraduate(0.0)	Nurse(0.0)	10000-20000(0.0)	Health(0.0)	No(0.0)	Medium(0.0)	No(0.0)	No(0.0)	a small portion of time(2.0)	No or little time(1.0)	No or little time(1.0)	No or little time(1.0)	considerable time(2.0)	No or little time(1.0)	a small portion of time(2.0)	No or little time(1.0)	considerable time(2.0)	No or little time(1.0)	No or little time(1.0)	No or little time(1.0)	No or little time(4.0)	No or little time(1.0)	No or little time(1.0)	No or little time(1.0)	a small portion of time(3.0)	No or little time(1.0)	considerable time(2.0)	No or little time(1.0)
264	31	38.75%	Female(0.0)	33	Undergraduate(0.0)	Nurse(0.0)	10000-20000(0.0)	Health(0.0)	No(0.0)	Medium(0.0)	No(0.0)	No(0.0)	a small portion of time(2.0)	a small portion of time(2.0)	a small portion of time(2.0)	No or little time(1.0)	considerable time(2.0)	No or little time(1.0)	a small portion of time(2.0)	a small portion of time(2.0)	considerable time(2.0)	No or little time(1.0)	No or little time(1.0)	No or little time(1.0)	Most or all of the time(1.0)	No or little time(1.0)	No or little time(1.0)	No or little time(1.0)	a small portion of time(3.0)	No or little time(1.0)	a small portion of time(3.0)	No or little time(1.0)
265	29	36.25%	Female(0.0)	37	Undergraduate(0.0)	Nurse(0.0)	10000-20000(0.0)	Health(0.0)	No(0.0)	High(0.0)	No(0.0)	No(0.0)	a small portion of time(2.0)	a small portion of time(2.0)	a small portion of time(2.0)	No or little time(1.0)	Most or all of the time(1.0)	No or little time(1.0)	No or little time(1.0)	a small portion of time(2.0)	Most or all of the time(1.0)	No or little time(1.0)	No or little time(1.0)	No or little time(1.0)	No or little time(4.0)	No or little time(1.0)	No or little time(1.0)	a small portion of time(2.0)	Most or all of the time(1.0)	No or little time(1.0)	Most or all of the time(1.0)	a small portion of time(2.0)
266	33	41.25%	Female(0.0)	37	Undergraduate(0.0)	Nurse(0.0)	10000-20000(0.0)	Health(0.0)	No(0.0)	Medium(0.0)	No(0.0)	No(0.0)	No or little time(1.0)	No or little time(1.0)	No or little time(1.0)	No or little time(1.0)	No or little time(4.0)	No or little time(1.0)	No or little time(1.0)	No or little time(1.0)	considerable time(2.0)	No or little time(1.0)	No or little time(1.0)	No or little time(1.0)	No or little time(4.0)	No or little time(1.0)	No or little time(1.0)	No or little time(1.0)	No or little time(4.0)	No or little time(1.0)	No or little time(4.0)	No or little time(1.0)
267	22	27.50%	Female(0.0)	24	Undergraduate(0.0)	Nurse(0.0)	10000-20000(0.0)	Health(0.0)	No(0.0)	Low(0.0)	No(0.0)	No(0.0)	No or little time(1.0)	No or little time(1.0)	No or little time(1.0)	No or little time(1.0)	a small portion of time(3.0)	No or little time(1.0)	No or little time(1.0)	No or little time(1.0)	Most or all of the time(1.0)	No or little time(1.0)	No or little time(1.0)	No or little time(1.0)	Most or all of the time(1.0)	No or little time(1.0)	No or little time(1.0)	No or little time(1.0)	Most or all of the time(1.0)	No or little time(1.0)	Most or all of the time(1.0)	No or little time(1.0)
268	45	56.25%	Female(0.0)	44	Undergraduate(0.0)	Nurse(0.0)	<8000(0.0)	Others(0.0)	No(0.0)	Medium(0.0)	No(0.0)	No(0.0)	considerable time(3.0)	considerable time(3.0)	considerable time(3.0)	a small portion of time(2.0)	a small portion of time(3.0)	a small portion of time(2.0)	a small portion of time(2.0)	considerable time(3.0)	a small portion of time(3.0)	considerable time(3.0)	a small portion of time(2.0)	No or little time(1.0)	considerable time(2.0)	No or little time(1.0)	No or little time(1.0)	a small portion of time(2.0)	considerable time(2.0)	considerable time(3.0)	considerable time(2.0)	a small portion of time(2.0)
269	22	27.50%	Female(0.0)	28	Technical secondary school(0.0)	Nurse(0.0)	20000-30000(0.0)	Health(0.0)	No(0.0)	Medium(0.0)	No(0.0)	No(0.0)	No or little time(1.0)	No or little time(1.0)	No or little time(1.0)	No or little time(1.0)	Most or all of the time(1.0)	No or little time(1.0)	No or little time(1.0)	No or little time(1.0)	Most or all of the time(1.0)	No or little time(1.0)	No or little time(1.0)	No or little time(1.0)	Most or all of the time(1.0)	No or little time(1.0)	No or little time(1.0)	No or little time(1.0)	Most or all of the time(1.0)	a small portion of time(2.0)	considerable time(2.0)	No or little time(1.0)
270	28	35.00%	Female(0.0)	27	Undergraduate(0.0)	Nurse(0.0)	20000-30000(0.0)	Health(0.0)	No(0.0)	Low(0.0)	No(0.0)	No(0.0)	No or little time(1.0)	No or little time(1.0)	No or little time(1.0)	No or little time(1.0)	considerable time(2.0)	No or little time(1.0)	No or little time(1.0)	a small portion of time(2.0)	considerable time(2.0)	No or little time(1.0)	No or little time(1.0)	No or little time(1.0)	considerable time(2.0)	No or little time(1.0)	No or little time(1.0)	a small portion of time(2.0)	considerable time(2.0)	No or little time(1.0)	considerable time(2.0)	a small portion of time(2.0)
271	24	30.00%	Female(0.0)	23	Technical secondary school(0.0)	Nurse(0.0)	10000-20000(0.0)	Health(0.0)	No(0.0)	High(0.0)	No(0.0)	No(0.0)	No or little time(1.0)	No or little time(1.0)	No or little time(1.0)	No or little time(1.0)	considerable time(2.0)	No or little time(1.0)	No or little time(1.0)	No or little time(1.0)	considerable time(2.0)	No or little time(1.0)	No or little time(1.0)	No or little time(1.0)	considerable time(2.0)	No or little time(1.0)	No or little time(1.0)	No or little time(1.0)	considerable time(2.0)	No or little time(1.0)	Most or all of the time(1.0)	No or little time(1.0)
272	27	33.75%	Female(0.0)	28	Undergraduate(0.0)	Nurse(0.0)	20000-30000(0.0)	Health(0.0)	No(0.0)	Medium(0.0)	No(0.0)	No(0.0)	No or little time(1.0)	No or little time(1.0)	No or little time(1.0)	No or little time(1.0)	considerable time(2.0)	No or little time(1.0)	a small portion of time(2.0)	a small portion of time(2.0)	considerable time(2.0)	No or little time(1.0)	No or little time(1.0)	No or little time(1.0)	Most or all of the time(1.0)	No or little time(1.0)	a small portion of time(2.0)	No or little time(1.0)	considerable time(2.0)	No or little time(1.0)	considerable time(2.0)	No or little time(1.0)
273	31	38.75%	Female(0.0)	50岁	Undergraduate(0.0)	Nurse(0.0)	20000-30000(0.0)	Common cold or influenza(0.0)	No(0.0)	Low(0.0)	No(0.0)	No(0.0)	considerable time(3.0)	a small portion of time(2.0)	considerable time(3.0)	No or little time(1.0)	a small portion of time(3.0)	No or little time(1.0)	a small portion of time(2.0)	a small portion of time(2.0)	a small portion of time(3.0)	No or little time(1.0)	No or little time(1.0)	No or little time(1.0)	Most or all of the time(1.0)	No or little time(1.0)	No or little time(1.0)	No or little time(1.0)	Most or all of the time(1.0)	No or little time(1.0)	Most or all of the time(1.0)	No or little time(1.0)
274	44	55.00%	Female(0.0)	28	Undergraduate(0.0)	Nurse(0.0)	<8000(0.0)	Health(0.0)	No(0.0)	High(0.0)	No(0.0)	Yes(0.0)	considerable time(3.0)	a small portion of time(2.0)	considerable time(3.0)	a small portion of time(2.0)	a small portion of time(3.0)	No or little time(1.0)	a small portion of time(2.0)	considerable time(3.0)	a small portion of time(3.0)	considerable time(3.0)	No or little time(1.0)	No or little time(1.0)	a small portion of time(3.0)	No or little time(1.0)	considerable time(3.0)	No or little time(1.0)	No or little time(4.0)	No or little time(1.0)	a small portion of time(3.0)	No or little time(1.0)
275	32	40.00%	Female(0.0)	38	Undergraduate(0.0)	Nurse(0.0)	<8000(0.0)	Health(0.0)	No(0.0)	Low(0.0)	No(0.0)	No(0.0)	No or little time(1.0)	No or little time(1.0)	No or little time(1.0)	No or little time(1.0)	a small portion of time(3.0)	No or little time(1.0)	a small portion of time(2.0)	a small portion of time(2.0)	considerable time(2.0)	No or little time(1.0)	a small portion of time(2.0)	No or little time(1.0)	No or little time(4.0)	No or little time(1.0)	a small portion of time(2.0)	No or little time(1.0)	a small portion of time(3.0)	No or little time(1.0)	Most or all of the time(1.0)	No or little time(1.0)
276	28	35.00%	Female(0.0)	23	Technical secondary school(0.0)	Nurse(0.0)	10000-20000(0.0)	Health(0.0)	No(0.0)	High(0.0)	No(0.0)	No(0.0)	a small portion of time(2.0)	a small portion of time(2.0)	No or little time(1.0)	No or little time(1.0)	considerable time(2.0)	No or little time(1.0)	a small portion of time(2.0)	a small portion of time(2.0)	considerable time(2.0)	No or little time(1.0)	No or little time(1.0)	No or little time(1.0)	Most or all of the time(1.0)	No or little time(1.0)	No or little time(1.0)	No or little time(1.0)	Most or all of the time(1.0)	a small portion of time(2.0)	considerable time(2.0)	No or little time(1.0)
277	28	35.00%	Female(0.0)	22	Technical secondary school(0.0)	Nurse(0.0)	>50000(0.0)	Health(0.0)	No(0.0)	Medium(0.0)	No(0.0)	Yes(0.0)	a small portion of time(2.0)	No or little time(1.0)	No or little time(1.0)	No or little time(1.0)	considerable time(2.0)	No or little time(1.0)	No or little time(1.0)	No or little time(1.0)	considerable time(2.0)	No or little time(1.0)	No or little time(1.0)	No or little time(1.0)	No or little time(4.0)	No or little time(1.0)	No or little time(1.0)	No or little time(1.0)	considerable time(2.0)	No or little time(1.0)	considerable time(2.0)	No or little time(1.0)
278	32	40.00%	Female(0.0)	37	Undergraduate(0.0)	Nurse(0.0)	10000-20000(0.0)	Health(0.0)	No(0.0)	Medium(0.0)	No(0.0)	No(0.0)	a small portion of time(2.0)	a small portion of time(2.0)	a small portion of time(2.0)	No or little time(1.0)	considerable time(2.0)	No or little time(1.0)	a small portion of time(2.0)	a small portion of time(2.0)	a small portion of time(3.0)	No or little time(1.0)	No or little time(1.0)	No or little time(1.0)	Most or all of the time(1.0)	No or little time(1.0)	No or little time(1.0)	No or little time(1.0)	a small portion of time(3.0)	No or little time(1.0)	considerable time(2.0)	a small portion of time(2.0)
279	35	43.75%	Female(0.0)	30	Undergraduate(0.0)	Nurse(0.0)	10000-20000(0.0)	Health(0.0)	No(0.0)	Medium(0.0)	No(0.0)	No(0.0)	a small portion of time(2.0)	a small portion of time(2.0)	a small portion of time(2.0)	No or little time(1.0)	No or little time(4.0)	No or little time(1.0)	No or little time(1.0)	No or little time(1.0)	No or little time(4.0)	No or little time(1.0)	No or little time(1.0)	No or little time(1.0)	No or little time(4.0)	No or little time(1.0)	No or little time(1.0)	No or little time(1.0)	a small portion of time(3.0)	No or little time(1.0)	considerable time(2.0)	No or little time(1.0)
280	36	45.00%	Female(0.0)	40	Technical secondary school(0.0)	Nurse(0.0)	<8000(0.0)	Others(0.0)	No(0.0)	High(0.0)	No(0.0)	No(0.0)	No or little time(1.0)	No or little time(1.0)	No or little time(1.0)	No or little time(1.0)	No or little time(4.0)	No or little time(1.0)	No or little time(1.0)	No or little time(1.0)	a small portion of time(3.0)	a small portion of time(2.0)	No or little time(1.0)	No or little time(1.0)	No or little time(4.0)	a small portion of time(2.0)	No or little time(1.0)	No or little time(1.0)	No or little time(4.0)	No or little time(1.0)	No or little time(4.0)	No or little time(1.0)
281	40	50.00%	Female(0.0)	50	Technical secondary school(0.0)	Nurse(0.0)	20000-30000(0.0)	Health(0.0)	No(0.0)	Medium(0.0)	No(0.0)	No(0.0)	considerable time(3.0)	considerable time(3.0)	considerable time(3.0)	No or little time(1.0)	a small portion of time(3.0)	No or little time(1.0)	a small portion of time(2.0)	considerable time(3.0)	Most or all of the time(1.0)	No or little time(1.0)	No or little time(1.0)	No or little time(1.0)	No or little time(4.0)	No or little time(1.0)	No or little time(1.0)	No or little time(1.0)	No or little time(4.0)	No or little time(1.0)	No or little time(4.0)	No or little time(1.0)
282	29	36.25%	Female(0.0)	24	Undergraduate(0.0)	Nurse(0.0)	10000-20000(0.0)	Health(0.0)	No(0.0)	Medium(0.0)	No(0.0)	No(0.0)	No or little time(1.0)	No or little time(1.0)	No or little time(1.0)	No or little time(1.0)	Most or all of the time(1.0)	No or little time(1.0)	No or little time(1.0)	No or little time(1.0)	No or little time(4.0)	a small portion of time(2.0)	No or little time(1.0)	No or little time(1.0)	Most or all of the time(1.0)	No or little time(1.0)	No or little time(1.0)	a small portion of time(2.0)	No or little time(4.0)	No or little time(1.0)	Most or all of the time(1.0)	a small portion of time(2.0)
283	37	46.25%	Female(0.0)	40	Undergraduate(0.0)	Nurse(0.0)	<8000(0.0)	Health(0.0)	No(0.0)	Low(0.0)	No(0.0)	No(0.0)	a small portion of time(2.0)	a small portion of time(2.0)	a small portion of time(2.0)	No or little time(1.0)	Most or all of the time(1.0)	No or little time(1.0)	a small portion of time(2.0)	considerable time(3.0)	a small portion of time(3.0)	considerable time(3.0)	No or little time(1.0)	No or little time(1.0)	Most or all of the time(1.0)	No or little time(1.0)	a small portion of time(2.0)	a small portion of time(2.0)	a small portion of time(3.0)	No or little time(1.0)	a small portion of time(3.0)	a small portion of time(2.0)
284	26	32.50%	Female(0.0)	38	Undergraduate(0.0)	Nurse(0.0)	<8000(0.0)	Health(0.0)	No(0.0)	Medium(0.0)	No(0.0)	No(0.0)	No or little time(1.0)	No or little time(1.0)	No or little time(1.0)	No or little time(1.0)	Most or all of the time(1.0)	No or little time(1.0)	No or little time(1.0)	No or little time(1.0)	a small portion of time(3.0)	No or little time(1.0)	No or little time(1.0)	No or little time(1.0)	considerable time(2.0)	No or little time(1.0)	No or little time(1.0)	No or little time(1.0)	considerable time(2.0)	No or little time(1.0)	a small portion of time(3.0)	No or little time(1.0)
285	36	45.00%	Female(0.0)	49	Undergraduate(0.0)	Nurse(0.0)	10000-20000(0.0)	Health(0.0)	No(0.0)	Low(0.0)	No(0.0)	No(0.0)	a small portion of time(2.0)	No or little time(1.0)	a small portion of time(2.0)	No or little time(1.0)	considerable time(2.0)	No or little time(1.0)	a small portion of time(2.0)	a small portion of time(2.0)	considerable time(2.0)	a small portion of time(2.0)	a small portion of time(2.0)	No or little time(1.0)	Most or all of the time(1.0)	a small portion of time(2.0)	No or little time(1.0)	considerable time(3.0)	considerable time(2.0)	a small portion of time(2.0)	a small portion of time(3.0)	a small portion of time(2.0)
286	26	32.50%	Female(0.0)	20	Technical secondary school(0.0)	Nurse(0.0)	<8000(0.0)	Health(0.0)	Yes(0.0)	Medium(0.0)	No(0.0)	No(0.0)	a small portion of time(2.0)	a small portion of time(2.0)	a small portion of time(2.0)	No or little time(1.0)	a small portion of time(3.0)	No or little time(1.0)	No or little time(1.0)	No or little time(1.0)	Most or all of the time(1.0)	No or little time(1.0)	No or little time(1.0)	No or little time(1.0)	Most or all of the time(1.0)	No or little time(1.0)	No or little time(1.0)	No or little time(1.0)	Most or all of the time(1.0)	No or little time(1.0)	considerable time(2.0)	No or little time(1.0)
287	29	36.25%	Female(0.0)	48	Undergraduate(0.0)	Nurse(0.0)	20000-30000(0.0)	Health(0.0)	No(0.0)	High(0.0)	No(0.0)	No(0.0)	considerable time(3.0)	a small portion of time(2.0)	No or little time(1.0)	No or little time(1.0)	a small portion of time(3.0)	No or little time(1.0)	No or little time(1.0)	a small portion of time(2.0)	considerable time(2.0)	No or little time(1.0)	No or little time(1.0)	No or little time(1.0)	considerable time(2.0)	No or little time(1.0)	No or little time(1.0)	No or little time(1.0)	Most or all of the time(1.0)	No or little time(1.0)	considerable time(2.0)	No or little time(1.0)
288	44	55.00%	Female(0.0)	36	Undergraduate(0.0)	Nurse(0.0)	10000-20000(0.0)	Health(0.0)	No(0.0)	High(0.0)	No(0.0)	No(0.0)	considerable time(3.0)	considerable time(3.0)	considerable time(3.0)	a small portion of time(2.0)	a small portion of time(3.0)	No or little time(1.0)	a small portion of time(2.0)	considerable time(3.0)	a small portion of time(3.0)	a small portion of time(2.0)	a small portion of time(2.0)	No or little time(1.0)	considerable time(2.0)	No or little time(1.0)	a small portion of time(2.0)	a small portion of time(2.0)	considerable time(2.0)	a small portion of time(2.0)	a small portion of time(3.0)	a small portion of time(2.0)
289	29	36.25%	Female(0.0)	34	Undergraduate(0.0)	Nurse(0.0)	<8000(0.0)	Health(0.0)	No(0.0)	High(0.0)	No(0.0)	No(0.0)	a small portion of time(2.0)	No or little time(1.0)	No or little time(1.0)	No or little time(1.0)	considerable time(2.0)	No or little time(1.0)	No or little time(1.0)	No or little time(1.0)	considerable time(2.0)	No or little time(1.0)	No or little time(1.0)	No or little time(1.0)	No or little time(4.0)	No or little time(1.0)	No or little time(1.0)	No or little time(1.0)	a small portion of time(3.0)	No or little time(1.0)	considerable time(2.0)	No or little time(1.0)
290	49	61.25%	Female(0.0)	32	Undergraduate(0.0)	Nurse(0.0)	10000-20000(0.0)	Health(0.0)	No(0.0)	High(0.0)	No(0.0)	No(0.0)	Most or all of the time(4.0)	considerable time(3.0)	considerable time(3.0)	a small portion of time(2.0)	a small portion of time(3.0)	a small portion of time(2.0)	a small portion of time(2.0)	considerable time(3.0)	a small portion of time(3.0)	a small portion of time(2.0)	a small portion of time(2.0)	a small portion of time(2.0)	a small portion of time(3.0)	a small portion of time(2.0)	a small portion of time(2.0)	a small portion of time(2.0)	a small portion of time(3.0)	a small portion of time(2.0)	considerable time(2.0)	a small portion of time(2.0)
291	30	37.50%	Male(0.0)	29	Undergraduate(0.0)	Nurse(0.0)	10000-20000(0.0)	Health(0.0)	No(0.0)	Medium(0.0)	No(0.0)	No(0.0)	a small portion of time(2.0)	No or little time(1.0)	No or little time(1.0)	No or little time(1.0)	considerable time(2.0)	No or little time(1.0)	No or little time(1.0)	No or little time(1.0)	considerable time(2.0)	No or little time(1.0)	No or little time(1.0)	No or little time(1.0)	considerable time(2.0)	No or little time(1.0)	considerable time(3.0)	No or little time(1.0)	considerable time(2.0)	No or little time(1.0)	a small portion of time(3.0)	a small portion of time(2.0)
292	20	25.00%	Female(0.0)	31岁	Undergraduate(0.0)	Nurse(0.0)	<8000(0.0)	Health(0.0)	No(0.0)	Low(0.0)	No(0.0)	No(0.0)	No or little time(1.0)	No or little time(1.0)	No or little time(1.0)	No or little time(1.0)	Most or all of the time(1.0)	No or little time(1.0)	No or little time(1.0)	No or little time(1.0)	Most or all of the time(1.0)	No or little time(1.0)	No or little time(1.0)	No or little time(1.0)	Most or all of the time(1.0)	No or little time(1.0)	No or little time(1.0)	No or little time(1.0)	Most or all of the time(1.0)	No or little time(1.0)	Most or all of the time(1.0)	No or little time(1.0)
293	20	25.00%	Female(0.0)	29	Technical secondary school(0.0)	Nurse(0.0)	<8000(0.0)	Health(0.0)	No(0.0)	Extremely low(0.0)	No(0.0)	No(0.0)	No or little time(1.0)	No or little time(1.0)	No or little time(1.0)	No or little time(1.0)	Most or all of the time(1.0)	No or little time(1.0)	No or little time(1.0)	No or little time(1.0)	Most or all of the time(1.0)	No or little time(1.0)	No or little time(1.0)	No or little time(1.0)	Most or all of the time(1.0)	No or little time(1.0)	No or little time(1.0)	No or little time(1.0)	Most or all of the time(1.0)	No or little time(1.0)	Most or all of the time(1.0)	No or little time(1.0)
294	37	46.25%	Female(0.0)	38	Undergraduate(0.0)	Nurse(0.0)	<8000(0.0)	Others(0.0)	No(0.0)	High(0.0)	No(0.0)	Yes(0.0)	a small portion of time(2.0)	a small portion of time(2.0)	a small portion of time(2.0)	a small portion of time(2.0)	a small portion of time(3.0)	No or little time(1.0)	a small portion of time(2.0)	a small portion of time(2.0)	considerable time(2.0)	a small portion of time(2.0)	a small portion of time(2.0)	No or little time(1.0)	No or little time(4.0)	No or little time(1.0)	No or little time(1.0)	a small portion of time(2.0)	considerable time(2.0)	No or little time(1.0)	considerable time(2.0)	No or little time(1.0)
295	26	32.50%	Female(0.0)	50	Technical secondary school(0.0)	Nurse(0.0)	10000-20000(0.0)	Health(0.0)	No(0.0)	Low(0.0)	No(0.0)	No(0.0)	a small portion of time(2.0)	a small portion of time(2.0)	a small portion of time(2.0)	No or little time(1.0)	considerable time(2.0)	No or little time(1.0)	No or little time(1.0)	No or little time(1.0)	Most or all of the time(1.0)	No or little time(1.0)	No or little time(1.0)	No or little time(1.0)	Most or all of the time(1.0)	No or little time(1.0)	No or little time(1.0)	No or little time(1.0)	Most or all of the time(1.0)	No or little time(1.0)	a small portion of time(3.0)	No or little time(1.0)
296	29	36.25%	Female(0.0)	34	Undergraduate(0.0)	Nurse(0.0)	10000-20000(0.0)	Health(0.0)	Yes(0.0)	Low(0.0)	No(0.0)	No(0.0)	No or little time(1.0)	No or little time(1.0)	No or little time(1.0)	No or little time(1.0)	No or little time(4.0)	No or little time(1.0)	No or little time(1.0)	No or little time(1.0)	considerable time(2.0)	No or little time(1.0)	No or little time(1.0)	No or little time(1.0)	Most or all of the time(1.0)	No or little time(1.0)	No or little time(1.0)	No or little time(1.0)	No or little time(4.0)	No or little time(1.0)	considerable time(2.0)	a small portion of time(2.0)
297	28	35.00%	Female(0.0)	38	Undergraduate(0.0)	Nurse(0.0)	<8000(0.0)	Health(0.0)	No(0.0)	Medium(0.0)	No(0.0)	No(0.0)	considerable time(3.0)	considerable time(3.0)	considerable time(3.0)	a small portion of time(2.0)	considerable time(2.0)	No or little time(1.0)	No or little time(1.0)	No or little time(1.0)	Most or all of the time(1.0)	No or little time(1.0)	No or little time(1.0)	No or little time(1.0)	Most or all of the time(1.0)	No or little time(1.0)	No or little time(1.0)	No or little time(1.0)	Most or all of the time(1.0)	No or little time(1.0)	Most or all of the time(1.0)	No or little time(1.0)
298	29	36.25%	Female(0.0)	24	Technical secondary school(0.0)	Nurse(0.0)	20000-30000(0.0)	Health(0.0)	No(0.0)	Low(0.0)	No(0.0)	No(0.0)	No or little time(1.0)	No or little time(1.0)	No or little time(1.0)	No or little time(1.0)	Most or all of the time(1.0)	a small portion of time(2.0)	a small portion of time(2.0)	a small portion of time(2.0)	Most or all of the time(1.0)	No or little time(1.0)	No or little time(1.0)	a small portion of time(2.0)	No or little time(4.0)	No or little time(1.0)	No or little time(1.0)	No or little time(1.0)	considerable time(2.0)	a small portion of time(2.0)	Most or all of the time(1.0)	No or little time(1.0)
299	29	36.25%	Female(0.0)	32	Undergraduate(0.0)	Nurse(0.0)	10000-20000(0.0)	Health(0.0)	No(0.0)	Medium(0.0)	No(0.0)	No(0.0)	No or little time(1.0)	No or little time(1.0)	No or little time(1.0)	No or little time(1.0)	considerable time(2.0)	No or little time(1.0)	No or little time(1.0)	No or little time(1.0)	considerable time(2.0)	a small portion of time(2.0)	No or little time(1.0)	No or little time(1.0)	No or little time(4.0)	No or little time(1.0)	No or little time(1.0)	a small portion of time(2.0)	considerable time(2.0)	No or little time(1.0)	considerable time(2.0)	No or little time(1.0)
300	34	42.50%	Female(0.0)	44	Undergraduate(0.0)	Nurse(0.0)	10000-20000(0.0)	Health(0.0)	No(0.0)	Low(0.0)	No(0.0)	No(0.0)	a small portion of time(2.0)	a small portion of time(2.0)	a small portion of time(2.0)	No or little time(1.0)	considerable time(2.0)	No or little time(1.0)	a small portion of time(2.0)	a small portion of time(2.0)	considerable time(2.0)	No or little time(1.0)	No or little time(1.0)	No or little time(1.0)	No or little time(4.0)	No or little time(1.0)	No or little time(1.0)	No or little time(1.0)	considerable time(2.0)	No or little time(1.0)	a small portion of time(3.0)	a small portion of time(2.0)
301	36	45.00%	Female(0.0)	38	Undergraduate(0.0)	Nurse(0.0)	10000-20000(0.0)	Health(0.0)	Yes(0.0)	High(0.0)	No(0.0)	No(0.0)	a small portion of time(2.0)	No or little time(1.0)	No or little time(1.0)	No or little time(1.0)	No or little time(4.0)	No or little time(1.0)	No or little time(1.0)	No or little time(1.0)	No or little time(4.0)	No or little time(1.0)	No or little time(1.0)	No or little time(1.0)	No or little time(4.0)	No or little time(1.0)	No or little time(1.0)	No or little time(1.0)	No or little time(4.0)	No or little time(1.0)	No or little time(4.0)	No or little time(1.0)
302	34	42.50%	Female(0.0)	26	Undergraduate(0.0)	Nurse(0.0)	10000-20000(0.0)	Health(0.0)	No(0.0)	Medium(0.0)	No(0.0)	Yes(0.0)	a small portion of time(2.0)	a small portion of time(2.0)	No or little time(1.0)	No or little time(1.0)	considerable time(2.0)	No or little time(1.0)	a small portion of time(2.0)	considerable time(3.0)	considerable time(2.0)	a small portion of time(2.0)	No or little time(1.0)	No or little time(1.0)	Most or all of the time(1.0)	No or little time(1.0)	No or little time(1.0)	a small portion of time(2.0)	No or little time(4.0)	a small portion of time(2.0)	considerable time(2.0)	No or little time(1.0)
303	25	31.25%	Female(0.0)	24	Technical secondary school(0.0)	Nurse(0.0)	10000-20000(0.0)	Health(0.0)	No(0.0)	High(0.0)	No(0.0)	No(0.0)	a small portion of time(2.0)	No or little time(1.0)	No or little time(1.0)	No or little time(1.0)	a small portion of time(3.0)	No or little time(1.0)	No or little time(1.0)	a small portion of time(2.0)	Most or all of the time(1.0)	No or little time(1.0)	No or little time(1.0)	No or little time(1.0)	Most or all of the time(1.0)	No or little time(1.0)	No or little time(1.0)	No or little time(1.0)	considerable time(2.0)	No or little time(1.0)	Most or all of the time(1.0)	No or little time(1.0)
304	23	28.75%	Female(0.0)	38	Undergraduate(0.0)	Nurse(0.0)	20000-30000(0.0)	Health(0.0)	No(0.0)	Medium(0.0)	No(0.0)	No(0.0)	a small portion of time(2.0)	No or little time(1.0)	No or little time(1.0)	No or little time(1.0)	considerable time(2.0)	No or little time(1.0)	No or little time(1.0)	No or little time(1.0)	considerable time(2.0)	No or little time(1.0)	No or little time(1.0)	No or little time(1.0)	Most or all of the time(1.0)	No or little time(1.0)	No or little time(1.0)	No or little time(1.0)	Most or all of the time(1.0)	No or little time(1.0)	Most or all of the time(1.0)	No or little time(1.0)
305	42	52.50%	Female(0.0)	30	Undergraduate(0.0)	Nurse(0.0)	20000-30000(0.0)	Health(0.0)	No(0.0)	Low(0.0)	No(0.0)	No(0.0)	a small portion of time(2.0)	a small portion of time(2.0)	a small portion of time(2.0)	a small portion of time(2.0)	considerable time(2.0)	a small portion of time(2.0)	Most or all of the time(4.0)	considerable time(3.0)	considerable time(2.0)	a small portion of time(2.0)	a small portion of time(2.0)	No or little time(1.0)	No or little time(4.0)	No or little time(1.0)	No or little time(1.0)	No or little time(1.0)	considerable time(2.0)	No or little time(1.0)	No or little time(4.0)	a small portion of time(2.0)
306	36	45.00%	Female(0.0)	37	Undergraduate(0.0)	Nurse(0.0)	10000-20000(0.0)	Health(0.0)	No(0.0)	Low(0.0)	No(0.0)	No(0.0)	considerable time(3.0)	a small portion of time(2.0)	a small portion of time(2.0)	No or little time(1.0)	considerable time(2.0)	No or little time(1.0)	a small portion of time(2.0)	No or little time(1.0)	No or little time(4.0)	No or little time(1.0)	No or little time(1.0)	No or little time(1.0)	No or little time(4.0)	No or little time(1.0)	a small portion of time(2.0)	No or little time(1.0)	a small portion of time(3.0)	No or little time(1.0)	considerable time(2.0)	No or little time(1.0)
307	24	30.00%	Female(0.0)	29	Undergraduate(0.0)	Nurse(0.0)	<8000(0.0)	Health(0.0)	No(0.0)	High(0.0)	No(0.0)	No(0.0)	No or little time(1.0)	No or little time(1.0)	No or little time(1.0)	No or little time(1.0)	Most or all of the time(1.0)	No or little time(1.0)	No or little time(1.0)	No or little time(1.0)	Most or all of the time(1.0)	No or little time(1.0)	No or little time(1.0)	No or little time(1.0)	considerable time(2.0)	No or little time(1.0)	No or little time(1.0)	No or little time(1.0)	a small portion of time(3.0)	No or little time(1.0)	considerable time(2.0)	No or little time(1.0)
308	34	42.50%	Female(0.0)	30	Undergraduate(0.0)	Nurse(0.0)	10000-20000(0.0)	Health(0.0)	No(0.0)	Medium(0.0)	No(0.0)	Yes(0.0)	a small portion of time(2.0)	No or little time(1.0)	a small portion of time(2.0)	No or little time(1.0)	considerable time(2.0)	a small portion of time(2.0)	a small portion of time(2.0)	a small portion of time(2.0)	considerable time(2.0)	a small portion of time(2.0)	No or little time(1.0)	No or little time(1.0)	No or little time(4.0)	No or little time(1.0)	No or little time(1.0)	No or little time(1.0)	considerable time(2.0)	a small portion of time(2.0)	considerable time(2.0)	No or little time(1.0)
309	32	40.00%	Female(0.0)	42	Undergraduate(0.0)	Nurse(0.0)	20000-30000(0.0)	Health(0.0)	No(0.0)	Medium(0.0)	No(0.0)	No(0.0)	a small portion of time(2.0)	a small portion of time(2.0)	a small portion of time(2.0)	No or little time(1.0)	considerable time(2.0)	No or little time(1.0)	a small portion of time(2.0)	a small portion of time(2.0)	considerable time(2.0)	No or little time(1.0)	No or little time(1.0)	No or little time(1.0)	considerable time(2.0)	No or little time(1.0)	No or little time(1.0)	considerable time(3.0)	considerable time(2.0)	No or little time(1.0)	considerable time(2.0)	No or little time(1.0)
310	27	33.75%	Female(0.0)	30	Undergraduate(0.0)	Nurse(0.0)	10000-20000(0.0)	Health(0.0)	No(0.0)	Medium(0.0)	No(0.0)	No(0.0)	a small portion of time(2.0)	a small portion of time(2.0)	No or little time(1.0)	No or little time(1.0)	a small portion of time(3.0)	No or little time(1.0)	No or little time(1.0)	No or little time(1.0)	Most or all of the time(1.0)	No or little time(1.0)	No or little time(1.0)	No or little time(1.0)	No or little time(4.0)	No or little time(1.0)	No or little time(1.0)	No or little time(1.0)	Most or all of the time(1.0)	No or little time(1.0)	Most or all of the time(1.0)	No or little time(1.0)
311	35	43.75%	Female(0.0)	30	Undergraduate(0.0)	Nurse(0.0)	<8000(0.0)	Health(0.0)	No(0.0)	Low(0.0)	No(0.0)	No(0.0)	a small portion of time(2.0)	No or little time(1.0)	No or little time(1.0)	No or little time(1.0)	a small portion of time(3.0)	No or little time(1.0)	a small portion of time(2.0)	a small portion of time(2.0)	a small portion of time(3.0)	a small portion of time(2.0)	a small portion of time(2.0)	No or little time(1.0)	Most or all of the time(1.0)	No or little time(1.0)	a small portion of time(2.0)	a small portion of time(2.0)	considerable time(2.0)	No or little time(1.0)	a small portion of time(3.0)	a small portion of time(2.0)
312	25	31.25%	Female(0.0)	33	Undergraduate(0.0)	Nurse(0.0)	10000-20000(0.0)	Health(0.0)	No(0.0)	Low(0.0)	No(0.0)	No(0.0)	No or little time(1.0)	No or little time(1.0)	No or little time(1.0)	No or little time(1.0)	considerable time(2.0)	No or little time(1.0)	No or little time(1.0)	No or little time(1.0)	considerable time(2.0)	No or little time(1.0)	No or little time(1.0)	No or little time(1.0)	Most or all of the time(1.0)	No or little time(1.0)	No or little time(1.0)	No or little time(1.0)	considerable time(2.0)	No or little time(1.0)	considerable time(2.0)	a small portion of time(2.0)
313	36	45.00%	Female(0.0)	37岁	Undergraduate(0.0)	Nurse(0.0)	10000-20000(0.0)	Health(0.0)	No(0.0)	Low(0.0)	No(0.0)	No(0.0)	a small portion of time(2.0)	a small portion of time(2.0)	a small portion of time(2.0)	No or little time(1.0)	a small portion of time(3.0)	No or little time(1.0)	No or little time(1.0)	No or little time(1.0)	No or little time(4.0)	a small portion of time(2.0)	No or little time(1.0)	No or little time(1.0)	No or little time(4.0)	No or little time(1.0)	No or little time(1.0)	No or little time(1.0)	a small portion of time(3.0)	No or little time(1.0)	a small portion of time(3.0)	No or little time(1.0)
314	29	36.25%	Female(0.0)	25	Undergraduate(0.0)	Nurse(0.0)	10000-20000(0.0)	Health(0.0)	No(0.0)	Medium(0.0)	No(0.0)	No(0.0)	a small portion of time(2.0)	a small portion of time(2.0)	a small portion of time(2.0)	No or little time(1.0)	considerable time(2.0)	No or little time(1.0)	a small portion of time(2.0)	a small portion of time(2.0)	considerable time(2.0)	a small portion of time(2.0)	No or little time(1.0)	No or little time(1.0)	Most or all of the time(1.0)	No or little time(1.0)	No or little time(1.0)	No or little time(1.0)	Most or all of the time(1.0)	No or little time(1.0)	considerable time(2.0)	No or little time(1.0)
315	28	35.00%	Female(0.0)	35	Undergraduate(0.0)	Nurse(0.0)	10000-20000(0.0)	Health(0.0)	No(0.0)	Low(0.0)	No(0.0)	No(0.0)	considerable time(3.0)	a small portion of time(2.0)	a small portion of time(2.0)	No or little time(1.0)	considerable time(2.0)	No or little time(1.0)	No or little time(1.0)	No or little time(1.0)	considerable time(2.0)	No or little time(1.0)	No or little time(1.0)	No or little time(1.0)	Most or all of the time(1.0)	No or little time(1.0)	a small portion of time(2.0)	No or little time(1.0)	considerable time(2.0)	No or little time(1.0)	Most or all of the time(1.0)	No or little time(1.0)
316	35	43.75%	Female(0.0)	34	Undergraduate(0.0)	Nurse(0.0)	<8000(0.0)	Health(0.0)	No(0.0)	High(0.0)	No(0.0)	No(0.0)	Most or all of the time(4.0)	No or little time(1.0)	No or little time(1.0)	No or little time(1.0)	considerable time(2.0)	No or little time(1.0)	No or little time(1.0)	No or little time(1.0)	Most or all of the time(1.0)	No or little time(1.0)	No or little time(1.0)	No or little time(1.0)	No or little time(4.0)	No or little time(1.0)	No or little time(1.0)	considerable time(3.0)	No or little time(4.0)	a small portion of time(2.0)	a small portion of time(3.0)	No or little time(1.0)
317	20	25.00%	Female(0.0)	29	Undergraduate(0.0)	Nurse(0.0)	10000-20000(0.0)	Health(0.0)	No(0.0)	Low(0.0)	No(0.0)	No(0.0)	No or little time(1.0)	No or little time(1.0)	No or little time(1.0)	No or little time(1.0)	Most or all of the time(1.0)	No or little time(1.0)	No or little time(1.0)	No or little time(1.0)	Most or all of the time(1.0)	No or little time(1.0)	No or little time(1.0)	No or little time(1.0)	Most or all of the time(1.0)	No or little time(1.0)	No or little time(1.0)	No or little time(1.0)	Most or all of the time(1.0)	No or little time(1.0)	Most or all of the time(1.0)	No or little time(1.0)
318	29	36.25%	Female(0.0)	48	Undergraduate(0.0)	Nurse(0.0)	<8000(0.0)	Health(0.0)	No(0.0)	Extremely low(0.0)	No(0.0)	No(0.0)	a small portion of time(2.0)	a small portion of time(2.0)	No or little time(1.0)	No or little time(1.0)	considerable time(2.0)	No or little time(1.0)	No or little time(1.0)	No or little time(1.0)	considerable time(2.0)	No or little time(1.0)	No or little time(1.0)	No or little time(1.0)	No or little time(4.0)	No or little time(1.0)	No or little time(1.0)	No or little time(1.0)	considerable time(2.0)	No or little time(1.0)	considerable time(2.0)	No or little time(1.0)
319	30	37.50%	Female(0.0)	45	Undergraduate(0.0)	Nurse(0.0)	<8000(0.0)	Health(0.0)	Yes(0.0)	High(0.0)	No(0.0)	No(0.0)	a small portion of time(2.0)	a small portion of time(2.0)	No or little time(1.0)	No or little time(1.0)	considerable time(2.0)	No or little time(1.0)	a small portion of time(2.0)	a small portion of time(2.0)	considerable time(2.0)	No or little time(1.0)	No or little time(1.0)	No or little time(1.0)	Most or all of the time(1.0)	No or little time(1.0)	No or little time(1.0)	a small portion of time(2.0)	considerable time(2.0)	a small portion of time(2.0)	considerable time(2.0)	No or little time(1.0)
320	44	55.00%	Female(0.0)	26	Undergraduate(0.0)	Nurse(0.0)	10000-20000(0.0)	Health(0.0)	No(0.0)	High(0.0)	No(0.0)	No(0.0)	considerable time(3.0)	a small portion of time(2.0)	a small portion of time(2.0)	No or little time(1.0)	considerable time(2.0)	No or little time(1.0)	considerable time(3.0)	considerable time(3.0)	considerable time(2.0)	a small portion of time(2.0)	a small portion of time(2.0)	No or little time(1.0)	a small portion of time(3.0)	No or little time(1.0)	considerable time(3.0)	a small portion of time(2.0)	a small portion of time(3.0)	a small portion of time(2.0)	a small portion of time(3.0)	considerable time(3.0)
321	31	38.75%	Female(0.0)	33	Undergraduate(0.0)	Nurse(0.0)	<8000(0.0)	Health(0.0)	Yes(0.0)	Medium(0.0)	No(0.0)	No(0.0)	a small portion of time(2.0)	a small portion of time(2.0)	a small portion of time(2.0)	No or little time(1.0)	considerable time(2.0)	No or little time(1.0)	No or little time(1.0)	a small portion of time(2.0)	considerable time(2.0)	No or little time(1.0)	No or little time(1.0)	No or little time(1.0)	Most or all of the time(1.0)	No or little time(1.0)	No or little time(1.0)	a small portion of time(2.0)	considerable time(2.0)	a small portion of time(2.0)	considerable time(2.0)	a small portion of time(2.0)
322	28	35.00%	Female(0.0)	25	Technical secondary school(0.0)	Nurse(0.0)	10000-20000(0.0)	Health(0.0)	No(0.0)	Low(0.0)	No(0.0)	No(0.0)	No or little time(1.0)	No or little time(1.0)	No or little time(1.0)	No or little time(1.0)	No or little time(4.0)	No or little time(1.0)	No or little time(1.0)	No or little time(1.0)	Most or all of the time(1.0)	No or little time(1.0)	No or little time(1.0)	No or little time(1.0)	No or little time(4.0)	No or little time(1.0)	No or little time(1.0)	No or little time(1.0)	considerable time(2.0)	No or little time(1.0)	Most or all of the time(1.0)	a small portion of time(2.0)
323	40	50.00%	Female(0.0)	28	Undergraduate(0.0)	Nurse(0.0)	<8000(0.0)	Health(0.0)	Yes(0.0)	High(0.0)	No(0.0)	Yes(0.0)	a small portion of time(2.0)	a small portion of time(2.0)	a small portion of time(2.0)	a small portion of time(2.0)	a small portion of time(3.0)	No or little time(1.0)	a small portion of time(2.0)	a small portion of time(2.0)	considerable time(2.0)	a small portion of time(2.0)	a small portion of time(2.0)	No or little time(1.0)	considerable time(2.0)	a small portion of time(2.0)	a small portion of time(2.0)	a small portion of time(2.0)	considerable time(2.0)	a small portion of time(2.0)	a small portion of time(3.0)	a small portion of time(2.0)
324	34	42.50%	Female(0.0)	27	Undergraduate(0.0)	Nurse(0.0)	<8000(0.0)	Health(0.0)	No(0.0)	Low(0.0)	No(0.0)	No(0.0)	a small portion of time(2.0)	No or little time(1.0)	a small portion of time(2.0)	No or little time(1.0)	Most or all of the time(1.0)	No or little time(1.0)	a small portion of time(2.0)	a small portion of time(2.0)	considerable time(2.0)	No or little time(1.0)	No or little time(1.0)	No or little time(1.0)	No or little time(4.0)	a small portion of time(2.0)	No or little time(1.0)	No or little time(1.0)	No or little time(4.0)	No or little time(1.0)	a small portion of time(3.0)	No or little time(1.0)
325	37	46.25%	Female(0.0)	29	Undergraduate(0.0)	Nurse(0.0)	10000-20000(0.0)	Health(0.0)	No(0.0)	Medium(0.0)	No(0.0)	No(0.0)	Most or all of the time(4.0)	Most or all of the time(4.0)	a small portion of time(2.0)	No or little time(1.0)	a small portion of time(3.0)	No or little time(1.0)	a small portion of time(2.0)	a small portion of time(2.0)	a small portion of time(3.0)	No or little time(1.0)	No or little time(1.0)	No or little time(1.0)	No or little time(4.0)	No or little time(1.0)	No or little time(1.0)	No or little time(1.0)	Most or all of the time(1.0)	No or little time(1.0)	considerable time(2.0)	No or little time(1.0)
326	26	32.50%	Female(0.0)	21	Technical secondary school(0.0)	Nurse(0.0)	20000-30000(0.0)	Health(0.0)	No(0.0)	Medium(0.0)	No(0.0)	No(0.0)	No or little time(1.0)	No or little time(1.0)	No or little time(1.0)	No or little time(1.0)	Most or all of the time(1.0)	No or little time(1.0)	No or little time(1.0)	No or little time(1.0)	Most or all of the time(1.0)	No or little time(1.0)	No or little time(1.0)	No or little time(1.0)	No or little time(4.0)	No or little time(1.0)	No or little time(1.0)	a small portion of time(2.0)	considerable time(2.0)	No or little time(1.0)	considerable time(2.0)	No or little time(1.0)
327	52	65.00%	Female(0.0)	32	Technical secondary school(0.0)	Nurse(0.0)	10000-20000(0.0)	Health(0.0)	No(0.0)	High(0.0)	No(0.0)	No(0.0)	considerable time(3.0)	considerable time(3.0)	considerable time(3.0)	considerable time(3.0)	a small portion of time(3.0)	a small portion of time(2.0)	a small portion of time(2.0)	considerable time(3.0)	a small portion of time(3.0)	considerable time(3.0)	a small portion of time(2.0)	a small portion of time(2.0)	a small portion of time(3.0)	a small portion of time(2.0)	a small portion of time(2.0)	a small portion of time(2.0)	a small portion of time(3.0)	a small portion of time(2.0)	a small portion of time(3.0)	considerable time(3.0)
328	26	32.50%	Female(0.0)	38	Undergraduate(0.0)	Nurse(0.0)	<8000(0.0)	Health(0.0)	No(0.0)	High(0.0)	No(0.0)	No(0.0)	a small portion of time(2.0)	No or little time(1.0)	No or little time(1.0)	No or little time(1.0)	Most or all of the time(1.0)	No or little time(1.0)	No or little time(1.0)	No or little time(1.0)	Most or all of the time(1.0)	No or little time(1.0)	No or little time(1.0)	a small portion of time(2.0)	a small portion of time(3.0)	No or little time(1.0)	No or little time(1.0)	No or little time(1.0)	Most or all of the time(1.0)	No or little time(1.0)	a small portion of time(3.0)	No or little time(1.0)
329	27	33.75%	Female(0.0)	25	Technical secondary school(0.0)	Nurse(0.0)	<8000(0.0)	Health(0.0)	Yes(0.0)	High(0.0)	No(0.0)	No(0.0)	a small portion of time(2.0)	No or little time(1.0)	No or little time(1.0)	No or little time(1.0)	Most or all of the time(1.0)	No or little time(1.0)	No or little time(1.0)	No or little time(1.0)	Most or all of the time(1.0)	No or little time(1.0)	No or little time(1.0)	a small portion of time(2.0)	a small portion of time(3.0)	No or little time(1.0)	a small portion of time(2.0)	No or little time(1.0)	Most or all of the time(1.0)	No or little time(1.0)	a small portion of time(3.0)	No or little time(1.0)
330	29	36.25%	Female(0.0)	40	Undergraduate(0.0)	Nurse(0.0)	>50000(0.0)	Health(0.0)	No(0.0)	Low(0.0)	No(0.0)	No(0.0)	No or little time(1.0)	No or little time(1.0)	No or little time(1.0)	No or little time(1.0)	Most or all of the time(1.0)	No or little time(1.0)	a small portion of time(2.0)	a small portion of time(2.0)	considerable time(2.0)	No or little time(1.0)	a small portion of time(2.0)	No or little time(1.0)	Most or all of the time(1.0)	No or little time(1.0)	a small portion of time(2.0)	No or little time(1.0)	a small portion of time(3.0)	No or little time(1.0)	considerable time(2.0)	a small portion of time(2.0)
331	40	50.00%	Female(0.0)	30	Undergraduate(0.0)	Nurse(0.0)	10000-20000(0.0)	Health(0.0)	No(0.0)	High(0.0)	No(0.0)	No(0.0)	considerable time(3.0)	a small portion of time(2.0)	a small portion of time(2.0)	No or little time(1.0)	a small portion of time(3.0)	No or little time(1.0)	a small portion of time(2.0)	considerable time(3.0)	a small portion of time(3.0)	a small portion of time(2.0)	No or little time(1.0)	a small portion of time(2.0)	Most or all of the time(1.0)	No or little time(1.0)	No or little time(1.0)	considerable time(3.0)	considerable time(2.0)	a small portion of time(2.0)	a small portion of time(3.0)	a small portion of time(2.0)
332	45	56.25%	Female(0.0)	28	Technical secondary school(0.0)	Nurse(0.0)	20000-30000(0.0)	Health(0.0)	No(0.0)	Medium(0.0)	No(0.0)	Yes(0.0)	considerable time(3.0)	a small portion of time(2.0)	a small portion of time(2.0)	a small portion of time(2.0)	a small portion of time(3.0)	a small portion of time(2.0)	a small portion of time(2.0)	a small portion of time(2.0)	a small portion of time(3.0)	a small portion of time(2.0)	a small portion of time(2.0)	a small portion of time(2.0)	a small portion of time(3.0)	a small portion of time(2.0)	a small portion of time(2.0)	a small portion of time(2.0)	a small portion of time(3.0)	a small portion of time(2.0)	considerable time(2.0)	a small portion of time(2.0)
333	52	65.00%	Female(0.0)	32	Undergraduate(0.0)	Nurse(0.0)	10000-20000(0.0)	Health(0.0)	No(0.0)	Medium(0.0)	No(0.0)	No(0.0)	considerable time(3.0)	considerable time(3.0)	considerable time(3.0)	considerable time(3.0)	a small portion of time(3.0)	a small portion of time(2.0)	a small portion of time(2.0)	considerable time(3.0)	a small portion of time(3.0)	considerable time(3.0)	a small portion of time(2.0)	a small portion of time(2.0)	considerable time(2.0)	a small portion of time(2.0)	a small portion of time(2.0)	considerable time(3.0)	a small portion of time(3.0)	a small portion of time(2.0)	a small portion of time(3.0)	considerable time(3.0)
334	22	27.50%	Female(0.0)	27	Undergraduate(0.0)	Nurse(0.0)	10000-20000(0.0)	Health(0.0)	No(0.0)	Low(0.0)	No(0.0)	No(0.0)	a small portion of time(2.0)	No or little time(1.0)	No or little time(1.0)	No or little time(1.0)	Most or all of the time(1.0)	No or little time(1.0)	No or little time(1.0)	No or little time(1.0)	Most or all of the time(1.0)	No or little time(1.0)	No or little time(1.0)	No or little time(1.0)	Most or all of the time(1.0)	No or little time(1.0)	No or little time(1.0)	No or little time(1.0)	Most or all of the time(1.0)	No or little time(1.0)	considerable time(2.0)	No or little time(1.0)
335	24	30.00%	Female(0.0)	36	Undergraduate(0.0)	Nurse(0.0)	10000-20000(0.0)	Health(0.0)	No(0.0)	Extremely low(0.0)	No(0.0)	No(0.0)	a small portion of time(2.0)	No or little time(1.0)	a small portion of time(2.0)	No or little time(1.0)	considerable time(2.0)	No or little time(1.0)	No or little time(1.0)	No or little time(1.0)	considerable time(2.0)	No or little time(1.0)	No or little time(1.0)	No or little time(1.0)	Most or all of the time(1.0)	No or little time(1.0)	No or little time(1.0)	No or little time(1.0)	Most or all of the time(1.0)	No or little time(1.0)	Most or all of the time(1.0)	No or little time(1.0)
336	28	35.00%	Female(0.0)	31	Undergraduate(0.0)	Nurse(0.0)	<8000(0.0)	Health(0.0)	Yes(0.0)	High(0.0)	No(0.0)	No(0.0)	a small portion of time(2.0)	No or little time(1.0)	No or little time(1.0)	No or little time(1.0)	considerable time(2.0)	No or little time(1.0)	No or little time(1.0)	No or little time(1.0)	considerable time(2.0)	No or little time(1.0)	No or little time(1.0)	No or little time(1.0)	No or little time(4.0)	No or little time(1.0)	No or little time(1.0)	No or little time(1.0)	considerable time(2.0)	No or little time(1.0)	considerable time(2.0)	No or little time(1.0)
337	29	36.25%	Female(0.0)	30	Undergraduate(0.0)	Nurse(0.0)	20000-30000(0.0)	Health(0.0)	No(0.0)	Low(0.0)	No(0.0)	No(0.0)	considerable time(3.0)	a small portion of time(2.0)	a small portion of time(2.0)	No or little time(1.0)	considerable time(2.0)	No or little time(1.0)	No or little time(1.0)	No or little time(1.0)	considerable time(2.0)	No or little time(1.0)	No or little time(1.0)	No or little time(1.0)	Most or all of the time(1.0)	No or little time(1.0)	No or little time(1.0)	No or little time(1.0)	a small portion of time(3.0)	No or little time(1.0)	considerable time(2.0)	No or little time(1.0)
338	31	38.75%	Female(0.0)	27	Undergraduate(0.0)	Nurse(0.0)	10000-20000(0.0)	Health(0.0)	No(0.0)	Extremely low(0.0)	No(0.0)	No(0.0)	a small portion of time(2.0)	No or little time(1.0)	No or little time(1.0)	No or little time(1.0)	considerable time(2.0)	No or little time(1.0)	a small portion of time(2.0)	a small portion of time(2.0)	considerable time(2.0)	considerable time(3.0)	No or little time(1.0)	No or little time(1.0)	considerable time(2.0)	No or little time(1.0)	a small portion of time(2.0)	No or little time(1.0)	considerable time(2.0)	No or little time(1.0)	considerable time(2.0)	No or little time(1.0)
339	26	32.50%	Female(0.0)	39	Undergraduate(0.0)	Nurse(0.0)	10000-20000(0.0)	Health(0.0)	No(0.0)	Extremely low(0.0)	No(0.0)	No(0.0)	a small portion of time(2.0)	No or little time(1.0)	No or little time(1.0)	No or little time(1.0)	considerable time(2.0)	No or little time(1.0)	No or little time(1.0)	No or little time(1.0)	Most or all of the time(1.0)	No or little time(1.0)	No or little time(1.0)	No or little time(1.0)	Most or all of the time(1.0)	No or little time(1.0)	a small portion of time(2.0)	No or little time(1.0)	considerable time(2.0)	No or little time(1.0)	considerable time(2.0)	a small portion of time(2.0)
340	22	27.50%	Female(0.0)	29	Undergraduate(0.0)	Nurse(0.0)	10000-20000(0.0)	Health(0.0)	No(0.0)	Medium(0.0)	No(0.0)	Yes(0.0)	No or little time(1.0)	No or little time(1.0)	No or little time(1.0)	No or little time(1.0)	Most or all of the time(1.0)	No or little time(1.0)	No or little time(1.0)	No or little time(1.0)	Most or all of the time(1.0)	No or little time(1.0)	No or little time(1.0)	No or little time(1.0)	Most or all of the time(1.0)	No or little time(1.0)	No or little time(1.0)	a small portion of time(2.0)	Most or all of the time(1.0)	No or little time(1.0)	considerable time(2.0)	No or little time(1.0)
341	26	32.50%	Female(0.0)	37	Undergraduate(0.0)	Nurse(0.0)	10000-20000(0.0)	Health(0.0)	Yes(0.0)	Medium(0.0)	No(0.0)	No(0.0)	a small portion of time(2.0)	No or little time(1.0)	a small portion of time(2.0)	No or little time(1.0)	considerable time(2.0)	No or little time(1.0)	No or little time(1.0)	No or little time(1.0)	considerable time(2.0)	No or little time(1.0)	No or little time(1.0)	No or little time(1.0)	Most or all of the time(1.0)	No or little time(1.0)	No or little time(1.0)	No or little time(1.0)	considerable time(2.0)	No or little time(1.0)	considerable time(2.0)	No or little time(1.0)
342	22	27.50%	Female(0.0)	36	Undergraduate(0.0)	Nurse(0.0)	10000-20000(0.0)	Health(0.0)	No(0.0)	Medium(0.0)	No(0.0)	No(0.0)	a small portion of time(2.0)	No or little time(1.0)	No or little time(1.0)	No or little time(1.0)	considerable time(2.0)	No or little time(1.0)	No or little time(1.0)	No or little time(1.0)	Most or all of the time(1.0)	No or little time(1.0)	No or little time(1.0)	No or little time(1.0)	Most or all of the time(1.0)	No or little time(1.0)	No or little time(1.0)	No or little time(1.0)	Most or all of the time(1.0)	No or little time(1.0)	Most or all of the time(1.0)	No or little time(1.0)
343	27	33.75%	Female(0.0)	33	Undergraduate(0.0)	Nurse(0.0)	<8000(0.0)	Health(0.0)	No(0.0)	Medium(0.0)	No(0.0)	No(0.0)	No or little time(1.0)	No or little time(1.0)	No or little time(1.0)	No or little time(1.0)	considerable time(2.0)	No or little time(1.0)	No or little time(1.0)	considerable time(3.0)	considerable time(2.0)	No or little time(1.0)	No or little time(1.0)	No or little time(1.0)	Most or all of the time(1.0)	No or little time(1.0)	considerable time(3.0)	No or little time(1.0)	Most or all of the time(1.0)	No or little time(1.0)	considerable time(2.0)	No or little time(1.0)
344	26	32.50%	Female(0.0)	22	Technical secondary school(0.0)	Nurse(0.0)	10000-20000(0.0)	Health(0.0)	No(0.0)	Low(0.0)	No(0.0)	No(0.0)	a small portion of time(2.0)	No or little time(1.0)	No or little time(1.0)	No or little time(1.0)	Most or all of the time(1.0)	No or little time(1.0)	No or little time(1.0)	No or little time(1.0)	Most or all of the time(1.0)	No or little time(1.0)	No or little time(1.0)	No or little time(1.0)	No or little time(4.0)	No or little time(1.0)	No or little time(1.0)	No or little time(1.0)	a small portion of time(3.0)	No or little time(1.0)	Most or all of the time(1.0)	No or little time(1.0)
345	24	30.00%	Female(0.0)	24	Technical secondary school(0.0)	Nurse(0.0)	<8000(0.0)	Health(0.0)	No(0.0)	Low(0.0)	No(0.0)	No(0.0)	No or little time(1.0)	a small portion of time(2.0)	No or little time(1.0)	No or little time(1.0)	considerable time(2.0)	No or little time(1.0)	No or little time(1.0)	No or little time(1.0)	Most or all of the time(1.0)	No or little time(1.0)	No or little time(1.0)	No or little time(1.0)	Most or all of the time(1.0)	No or little time(1.0)	No or little time(1.0)	No or little time(1.0)	a small portion of time(3.0)	No or little time(1.0)	Most or all of the time(1.0)	No or little time(1.0)
346	36	45.00%	Female(0.0)	48	Undergraduate(0.0)	Nurse(0.0)	10000-20000(0.0)	Health(0.0)	No(0.0)	Medium(0.0)	No(0.0)	No(0.0)	considerable time(3.0)	No or little time(1.0)	No or little time(1.0)	No or little time(1.0)	considerable time(2.0)	No or little time(1.0)	a small portion of time(2.0)	a small portion of time(2.0)	a small portion of time(3.0)	a small portion of time(2.0)	a small portion of time(2.0)	a small portion of time(2.0)	considerable time(2.0)	No or little time(1.0)	No or little time(1.0)	a small portion of time(2.0)	considerable time(2.0)	No or little time(1.0)	a small portion of time(3.0)	a small portion of time(2.0)
347	35	43.75%	Female(0.0)	27	Undergraduate(0.0)	Nurse(0.0)	<8000(0.0)	Health(0.0)	No(0.0)	Low(0.0)	No(0.0)	No(0.0)	a small portion of time(2.0)	a small portion of time(2.0)	a small portion of time(2.0)	a small portion of time(2.0)	considerable time(2.0)	No or little time(1.0)	No or little time(1.0)	a small portion of time(2.0)	considerable time(2.0)	a small portion of time(2.0)	No or little time(1.0)	No or little time(1.0)	No or little time(4.0)	No or little time(1.0)	No or little time(1.0)	No or little time(1.0)	No or little time(4.0)	No or little time(1.0)	considerable time(2.0)	No or little time(1.0)
348	26	32.50%	Female(0.0)	32	Undergraduate(0.0)	Nurse(0.0)	10000-20000(0.0)	Health(0.0)	No(0.0)	Low(0.0)	No(0.0)	No(0.0)	No or little time(1.0)	No or little time(1.0)	No or little time(1.0)	No or little time(1.0)	considerable time(2.0)	No or little time(1.0)	No or little time(1.0)	a small portion of time(2.0)	considerable time(2.0)	No or little time(1.0)	No or little time(1.0)	No or little time(1.0)	Most or all of the time(1.0)	No or little time(1.0)	a small portion of time(2.0)	No or little time(1.0)	a small portion of time(3.0)	No or little time(1.0)	Most or all of the time(1.0)	No or little time(1.0)
349	31	38.75%	Female(0.0)	51	Junior(0.0)	Nurse(0.0)	>50000(0.0)	Others(0.0)	Yes(0.0)	High(0.0)	No(0.0)	No(0.0)	No or little time(1.0)	No or little time(1.0)	No or little time(1.0)	No or little time(1.0)	Most or all of the time(1.0)	No or little time(1.0)	considerable time(3.0)	a small portion of time(2.0)	considerable time(2.0)	No or little time(1.0)	a small portion of time(2.0)	No or little time(1.0)	No or little time(4.0)	No or little time(1.0)	No or little time(1.0)	No or little time(1.0)	a small portion of time(3.0)	No or little time(1.0)	considerable time(2.0)	No or little time(1.0)
350	23	28.75%	Female(0.0)	30	Undergraduate(0.0)	Nurse(0.0)	<8000(0.0)	Health(0.0)	No(0.0)	Low(0.0)	No(0.0)	No(0.0)	No or little time(1.0)	No or little time(1.0)	No or little time(1.0)	No or little time(1.0)	considerable time(2.0)	a small portion of time(2.0)	No or little time(1.0)	No or little time(1.0)	Most or all of the time(1.0)	No or little time(1.0)	No or little time(1.0)	No or little time(1.0)	Most or all of the time(1.0)	No or little time(1.0)	No or little time(1.0)	No or little time(1.0)	Most or all of the time(1.0)	No or little time(1.0)	considerable time(2.0)	No or little time(1.0)
351	36	45.00%	Female(0.0)	46	Undergraduate(0.0)	Nurse(0.0)	10000-20000(0.0)	Health(0.0)	No(0.0)	Low(0.0)	No(0.0)	No(0.0)	a small portion of time(2.0)	No or little time(1.0)	No or little time(1.0)	No or little time(1.0)	No or little time(4.0)	No or little time(1.0)	No or little time(1.0)	No or little time(1.0)	No or little time(4.0)	No or little time(1.0)	No or little time(1.0)	No or little time(1.0)	No or little time(4.0)	No or little time(1.0)	No or little time(1.0)	No or little time(1.0)	No or little time(4.0)	No or little time(1.0)	No or little time(4.0)	No or little time(1.0)
352	30	37.50%	Female(0.0)	37	Undergraduate(0.0)	Nurse(0.0)	20000-30000(0.0)	Health(0.0)	No(0.0)	High(0.0)	No(0.0)	No(0.0)	a small portion of time(2.0)	No or little time(1.0)	No or little time(1.0)	No or little time(1.0)	a small portion of time(3.0)	No or little time(1.0)	a small portion of time(2.0)	a small portion of time(2.0)	considerable time(2.0)	No or little time(1.0)	No or little time(1.0)	No or little time(1.0)	Most or all of the time(1.0)	No or little time(1.0)	a small portion of time(2.0)	No or little time(1.0)	considerable time(2.0)	a small portion of time(2.0)	considerable time(2.0)	No or little time(1.0)
353	26	32.50%	Female(0.0)	32	Undergraduate(0.0)	Nurse(0.0)	10000-20000(0.0)	Health(0.0)	Yes(0.0)	High(0.0)	No(0.0)	Yes(0.0)	No or little time(1.0)	a small portion of time(2.0)	No or little time(1.0)	No or little time(1.0)	considerable time(2.0)	No or little time(1.0)	No or little time(1.0)	a small portion of time(2.0)	Most or all of the time(1.0)	a small portion of time(2.0)	No or little time(1.0)	No or little time(1.0)	Most or all of the time(1.0)	No or little time(1.0)	No or little time(1.0)	No or little time(1.0)	considerable time(2.0)	a small portion of time(2.0)	Most or all of the time(1.0)	No or little time(1.0)
354	22	27.50%	Female(0.0)	45	Undergraduate(0.0)	Nurse(0.0)	10000-20000(0.0)	Health(0.0)	No(0.0)	Low(0.0)	No(0.0)	No(0.0)	a small portion of time(2.0)	No or little time(1.0)	No or little time(1.0)	No or little time(1.0)	considerable time(2.0)	No or little time(1.0)	No or little time(1.0)	No or little time(1.0)	Most or all of the time(1.0)	No or little time(1.0)	No or little time(1.0)	No or little time(1.0)	Most or all of the time(1.0)	No or little time(1.0)	No or little time(1.0)	No or little time(1.0)	Most or all of the time(1.0)	No or little time(1.0)	Most or all of the time(1.0)	No or little time(1.0)
355	34	42.50%	Female(0.0)	49	Technical secondary school(0.0)	Nurse(0.0)	10000-20000(0.0)	Others(0.0)	No(0.0)	Medium(0.0)	No(0.0)	No(0.0)	a small portion of time(2.0)	a small portion of time(2.0)	No or little time(1.0)	No or little time(1.0)	considerable time(2.0)	No or little time(1.0)	considerable time(3.0)	considerable time(3.0)	considerable time(2.0)	No or little time(1.0)	No or little time(1.0)	No or little time(1.0)	Most or all of the time(1.0)	No or little time(1.0)	a small portion of time(2.0)	considerable time(3.0)	a small portion of time(3.0)	No or little time(1.0)	considerable time(2.0)	No or little time(1.0)
356	25	31.25%	Female(0.0)	33	Undergraduate(0.0)	Nurse(0.0)	<8000(0.0)	Health(0.0)	No(0.0)	High(0.0)	No(0.0)	No(0.0)	No or little time(1.0)	No or little time(1.0)	No or little time(1.0)	No or little time(1.0)	considerable time(2.0)	No or little time(1.0)	No or little time(1.0)	No or little time(1.0)	considerable time(2.0)	No or little time(1.0)	No or little time(1.0)	No or little time(1.0)	considerable time(2.0)	No or little time(1.0)	No or little time(1.0)	No or little time(1.0)	considerable time(2.0)	No or little time(1.0)	considerable time(2.0)	No or little time(1.0)
357	29	36.25%	Female(0.0)	24	Undergraduate(0.0)	Nurse(0.0)	>50000(0.0)	Health(0.0)	No(0.0)	Low(0.0)	No(0.0)	No(0.0)	No or little time(1.0)	No or little time(1.0)	No or little time(1.0)	No or little time(1.0)	considerable time(2.0)	No or little time(1.0)	No or little time(1.0)	No or little time(1.0)	considerable time(2.0)	a small portion of time(2.0)	No or little time(1.0)	No or little time(1.0)	No or little time(4.0)	No or little time(1.0)	No or little time(1.0)	No or little time(1.0)	a small portion of time(3.0)	No or little time(1.0)	considerable time(2.0)	No or little time(1.0)
358	36	45.00%	Female(0.0)	25	Undergraduate(0.0)	Nurse(0.0)	<8000(0.0)	Health(0.0)	Yes(0.0)	High(0.0)	No(0.0)	No(0.0)	a small portion of time(2.0)	No or little time(1.0)	a small portion of time(2.0)	No or little time(1.0)	considerable time(2.0)	No or little time(1.0)	considerable time(3.0)	a small portion of time(2.0)	considerable time(2.0)	a small portion of time(2.0)	a small portion of time(2.0)	No or little time(1.0)	considerable time(2.0)	a small portion of time(2.0)	a small portion of time(2.0)	No or little time(1.0)	considerable time(2.0)	a small portion of time(2.0)	considerable time(2.0)	a small portion of time(2.0)
359	33	41.25%	Female(0.0)	32	Undergraduate(0.0)	Nurse(0.0)	<8000(0.0)	Health(0.0)	No(0.0)	High(0.0)	No(0.0)	No(0.0)	a small portion of time(2.0)	a small portion of time(2.0)	No or little time(1.0)	No or little time(1.0)	considerable time(2.0)	No or little time(1.0)	No or little time(1.0)	a small portion of time(2.0)	No or little time(4.0)	No or little time(1.0)	No or little time(1.0)	No or little time(1.0)	No or little time(4.0)	No or little time(1.0)	No or little time(1.0)	No or little time(1.0)	a small portion of time(3.0)	No or little time(1.0)	considerable time(2.0)	No or little time(1.0)
360	52	65.00%	Female(0.0)	28	Undergraduate(0.0)	Nurse(0.0)	<8000(0.0)	Health(0.0)	No(0.0)	Extremely low(0.0)	No(0.0)	No(0.0)	Most or all of the time(4.0)	Most or all of the time(4.0)	Most or all of the time(4.0)	Most or all of the time(4.0)	No or little time(4.0)	Most or all of the time(4.0)	Most or all of the time(4.0)	Most or all of the time(4.0)	Most or all of the time(1.0)	considerable time(3.0)	considerable time(3.0)	No or little time(1.0)	considerable time(2.0)	No or little time(1.0)	No or little time(1.0)	No or little time(1.0)	Most or all of the time(1.0)	No or little time(1.0)	No or little time(4.0)	No or little time(1.0)
361	28	35.00%	Female(0.0)	28	Undergraduate(0.0)	Nurse(0.0)	10000-20000(0.0)	Health(0.0)	Yes(0.0)	High(0.0)	No(0.0)	No(0.0)	a small portion of time(2.0)	No or little time(1.0)	No or little time(1.0)	No or little time(1.0)	Most or all of the time(1.0)	No or little time(1.0)	considerable time(3.0)	No or little time(1.0)	considerable time(2.0)	a small portion of time(2.0)	a small portion of time(2.0)	No or little time(1.0)	Most or all of the time(1.0)	No or little time(1.0)	No or little time(1.0)	a small portion of time(2.0)	Most or all of the time(1.0)	No or little time(1.0)	considerable time(2.0)	No or little time(1.0)
362	35	43.75%	Female(0.0)	46	Technical secondary school(0.0)	Nurse(0.0)	10000-20000(0.0)	Health(0.0)	No(0.0)	Low(0.0)	No(0.0)	No(0.0)	No or little time(1.0)	a small portion of time(2.0)	No or little time(1.0)	No or little time(1.0)	a small portion of time(3.0)	No or little time(1.0)	a small portion of time(2.0)	a small portion of time(2.0)	considerable time(2.0)	No or little time(1.0)	No or little time(1.0)	No or little time(1.0)	No or little time(4.0)	No or little time(1.0)	considerable time(3.0)	No or little time(1.0)	considerable time(2.0)	No or little time(1.0)	a small portion of time(3.0)	a small portion of time(2.0)
363	27	33.75%	Female(0.0)	30	Undergraduate(0.0)	Nurse(0.0)	10000-20000(0.0)	Health(0.0)	Yes(0.0)	High(0.0)	No(0.0)	No(0.0)	a small portion of time(2.0)	No or little time(1.0)	No or little time(1.0)	No or little time(1.0)	considerable time(2.0)	No or little time(1.0)	No or little time(1.0)	No or little time(1.0)	Most or all of the time(1.0)	No or little time(1.0)	No or little time(1.0)	No or little time(1.0)	a small portion of time(3.0)	No or little time(1.0)	considerable time(3.0)	No or little time(1.0)	considerable time(2.0)	No or little time(1.0)	Most or all of the time(1.0)	No or little time(1.0)
364	38	47.50%	Female(0.0)	29	Undergraduate(0.0)	Nurse(0.0)	<8000(0.0)	Health(0.0)	No(0.0)	Medium(0.0)	No(0.0)	No(0.0)	a small portion of time(2.0)	a small portion of time(2.0)	a small portion of time(2.0)	a small portion of time(2.0)	a small portion of time(3.0)	a small portion of time(2.0)	considerable time(3.0)	considerable time(3.0)	a small portion of time(3.0)	a small portion of time(2.0)	a small portion of time(2.0)	No or little time(1.0)	considerable time(2.0)	No or little time(1.0)	No or little time(1.0)	No or little time(1.0)	considerable time(2.0)	No or little time(1.0)	considerable time(2.0)	No or little time(1.0)
365	36	45.00%	Female(0.0)	24	Technical secondary school(0.0)	Nurse(0.0)	<8000(0.0)	Health(0.0)	No(0.0)	Medium(0.0)	No(0.0)	No(0.0)	considerable time(3.0)	No or little time(1.0)	a small portion of time(2.0)	a small portion of time(2.0)	considerable time(2.0)	No or little time(1.0)	No or little time(1.0)	a small portion of time(2.0)	Most or all of the time(1.0)	No or little time(1.0)	No or little time(1.0)	No or little time(1.0)	No or little time(4.0)	No or little time(1.0)	No or little time(1.0)	a small portion of time(2.0)	No or little time(4.0)	No or little time(1.0)	a small portion of time(3.0)	a small portion of time(2.0)
366	26	32.50%	Female(0.0)	39	Master(0.0)	Nurse(0.0)	10000-20000(0.0)	Health(0.0)	No(0.0)	Medium(0.0)	No(0.0)	No(0.0)	a small portion of time(2.0)	No or little time(1.0)	No or little time(1.0)	No or little time(1.0)	Most or all of the time(1.0)	No or little time(1.0)	No or little time(1.0)	a small portion of time(2.0)	No or little time(4.0)	No or little time(1.0)	No or little time(1.0)	No or little time(1.0)	Most or all of the time(1.0)	No or little time(1.0)	No or little time(1.0)	No or little time(1.0)	Most or all of the time(1.0)	a small portion of time(2.0)	Most or all of the time(1.0)	No or little time(1.0)
367	25	31.25%	Female(0.0)	30	Undergraduate(0.0)	Nurse(0.0)	10000-20000(0.0)	Health(0.0)	Yes(0.0)	High(0.0)	No(0.0)	No(0.0)	No or little time(1.0)	No or little time(1.0)	No or little time(1.0)	No or little time(1.0)	considerable time(2.0)	No or little time(1.0)	No or little time(1.0)	No or little time(1.0)	considerable time(2.0)	No or little time(1.0)	No or little time(1.0)	No or little time(1.0)	considerable time(2.0)	No or little time(1.0)	No or little time(1.0)	No or little time(1.0)	considerable time(2.0)	No or little time(1.0)	considerable time(2.0)	No or little time(1.0)
368	31	38.75%	Female(0.0)	39	Undergraduate(0.0)	Nurse(0.0)	10000-20000(0.0)	Health(0.0)	No(0.0)	Medium(0.0)	No(0.0)	Yes(0.0)	a small portion of time(2.0)	No or little time(1.0)	No or little time(1.0)	No or little time(1.0)	considerable time(2.0)	No or little time(1.0)	a small portion of time(2.0)	considerable time(3.0)	a small portion of time(3.0)	No or little time(1.0)	No or little time(1.0)	No or little time(1.0)	Most or all of the time(1.0)	a small portion of time(2.0)	No or little time(1.0)	a small portion of time(2.0)	considerable time(2.0)	No or little time(1.0)	considerable time(2.0)	No or little time(1.0)
369	32	40.00%	Female(0.0)	32	Undergraduate(0.0)	Nurse(0.0)	10000-20000(0.0)	Health(0.0)	No(0.0)	Low(0.0)	No(0.0)	No(0.0)	considerable time(3.0)	a small portion of time(2.0)	No or little time(1.0)	No or little time(1.0)	considerable time(2.0)	No or little time(1.0)	considerable time(3.0)	a small portion of time(2.0)	considerable time(2.0)	a small portion of time(2.0)	No or little time(1.0)	No or little time(1.0)	Most or all of the time(1.0)	No or little time(1.0)	No or little time(1.0)	No or little time(1.0)	considerable time(2.0)	No or little time(1.0)	considerable time(2.0)	a small portion of time(2.0)
370	27	33.75%	Male(0.0)	31	Undergraduate(0.0)	Nurse(0.0)	10000-20000(0.0)	Others(0.0)	No(0.0)	High(0.0)	No(0.0)	Yes(0.0)	No or little time(1.0)	No or little time(1.0)	No or little time(1.0)	No or little time(1.0)	a small portion of time(3.0)	No or little time(1.0)	No or little time(1.0)	a small portion of time(2.0)	considerable time(2.0)	a small portion of time(2.0)	No or little time(1.0)	No or little time(1.0)	Most or all of the time(1.0)	No or little time(1.0)	No or little time(1.0)	No or little time(1.0)	Most or all of the time(1.0)	No or little time(1.0)	a small portion of time(3.0)	No or little time(1.0)
371	45	56.25%	Female(0.0)	27	Technical secondary school(0.0)	Nurse(0.0)	10000-20000(0.0)	Health(0.0)	No(0.0)	Medium(0.0)	No(0.0)	No(0.0)	a small portion of time(2.0)	a small portion of time(2.0)	considerable time(3.0)	a small portion of time(2.0)	No or little time(4.0)	No or little time(1.0)	Most or all of the time(4.0)	considerable time(3.0)	a small portion of time(3.0)	a small portion of time(2.0)	a small portion of time(2.0)	a small portion of time(2.0)	a small portion of time(3.0)	No or little time(1.0)	a small portion of time(2.0)	No or little time(1.0)	Most or all of the time(1.0)	a small portion of time(2.0)	a small portion of time(3.0)	a small portion of time(2.0)
372	32	40.00%	Female(0.0)	29	Undergraduate(0.0)	Nurse(0.0)	<8000(0.0)	Health(0.0)	No(0.0)	Low(0.0)	No(0.0)	No(0.0)	a small portion of time(2.0)	a small portion of time(2.0)	a small portion of time(2.0)	a small portion of time(2.0)	Most or all of the time(1.0)	No or little time(1.0)	No or little time(1.0)	a small portion of time(2.0)	considerable time(2.0)	No or little time(1.0)	No or little time(1.0)	No or little time(1.0)	No or little time(4.0)	No or little time(1.0)	No or little time(1.0)	No or little time(1.0)	considerable time(2.0)	No or little time(1.0)	a small portion of time(3.0)	No or little time(1.0)
373	26	32.50%	Female(0.0)	36	Undergraduate(0.0)	Nurse(0.0)	10000-20000(0.0)	Health(0.0)	No(0.0)	Medium(0.0)	No(0.0)	No(0.0)	No or little time(1.0)	No or little time(1.0)	No or little time(1.0)	No or little time(1.0)	Most or all of the time(1.0)	No or little time(1.0)	considerable time(3.0)	a small portion of time(2.0)	Most or all of the time(1.0)	No or little time(1.0)	No or little time(1.0)	No or little time(1.0)	No or little time(4.0)	No or little time(1.0)	No or little time(1.0)	No or little time(1.0)	Most or all of the time(1.0)	No or little time(1.0)	Most or all of the time(1.0)	No or little time(1.0)
374	36	45.00%	Female(0.0)	43	Undergraduate(0.0)	Nurse(0.0)	20000-30000(0.0)	Health(0.0)	No(0.0)	Medium(0.0)	No(0.0)	No(0.0)	considerable time(3.0)	a small portion of time(2.0)	a small portion of time(2.0)	a small portion of time(2.0)	considerable time(2.0)	No or little time(1.0)	considerable time(3.0)	considerable time(3.0)	considerable time(2.0)	No or little time(1.0)	a small portion of time(2.0)	No or little time(1.0)	Most or all of the time(1.0)	No or little time(1.0)	No or little time(1.0)	a small portion of time(2.0)	considerable time(2.0)	No or little time(1.0)	considerable time(2.0)	a small portion of time(2.0)
375	25	31.25%	Female(0.0)	37	Undergraduate(0.0)	Nurse(0.0)	10000-20000(0.0)	Health(0.0)	No(0.0)	Low(0.0)	No(0.0)	No(0.0)	No or little time(1.0)	No or little time(1.0)	No or little time(1.0)	No or little time(1.0)	No or little time(4.0)	No or little time(1.0)	No or little time(1.0)	No or little time(1.0)	considerable time(2.0)	No or little time(1.0)	No or little time(1.0)	No or little time(1.0)	Most or all of the time(1.0)	No or little time(1.0)	No or little time(1.0)	No or little time(1.0)	Most or all of the time(1.0)	No or little time(1.0)	considerable time(2.0)	No or little time(1.0)
376	32	40.00%	Female(0.0)	31	Technical secondary school(0.0)	Nurse(0.0)	<8000(0.0)	Health(0.0)	No(0.0)	High(0.0)	No(0.0)	No(0.0)	a small portion of time(2.0)	a small portion of time(2.0)	a small portion of time(2.0)	No or little time(1.0)	Most or all of the time(1.0)	No or little time(1.0)	a small portion of time(2.0)	a small portion of time(2.0)	Most or all of the time(1.0)	Most or all of the time(4.0)	No or little time(1.0)	No or little time(1.0)	Most or all of the time(1.0)	No or little time(1.0)	No or little time(1.0)	No or little time(1.0)	considerable time(2.0)	considerable time(3.0)	considerable time(2.0)	No or little time(1.0)
377	26	32.50%	Female(0.0)	29	Undergraduate(0.0)	Nurse(0.0)	<8000(0.0)	Health(0.0)	No(0.0)	Medium(0.0)	No(0.0)	No(0.0)	a small portion of time(2.0)	No or little time(1.0)	No or little time(1.0)	No or little time(1.0)	Most or all of the time(1.0)	No or little time(1.0)	No or little time(1.0)	No or little time(1.0)	No or little time(4.0)	No or little time(1.0)	No or little time(1.0)	No or little time(1.0)	Most or all of the time(1.0)	No or little time(1.0)	No or little time(1.0)	No or little time(1.0)	Most or all of the time(1.0)	No or little time(1.0)	a small portion of time(3.0)	No or little time(1.0)
378	42	52.50%	Female(0.0)	31	Technical secondary school(0.0)	Nurse(0.0)	10000-20000(0.0)	Health(0.0)	Yes(0.0)	Low(0.0)	No(0.0)	No(0.0)	a small portion of time(2.0)	a small portion of time(2.0)	a small portion of time(2.0)	No or little time(1.0)	a small portion of time(3.0)	No or little time(1.0)	a small portion of time(2.0)	a small portion of time(2.0)	a small portion of time(3.0)	a small portion of time(2.0)	a small portion of time(2.0)	No or little time(1.0)	No or little time(4.0)	No or little time(1.0)	No or little time(1.0)	a small portion of time(2.0)	No or little time(4.0)	a small portion of time(2.0)	a small portion of time(3.0)	a small portion of time(2.0)
379	43	53.75%	Female(0.0)	34	Undergraduate(0.0)	Nurse(0.0)	10000-20000(0.0)	Health(0.0)	No(0.0)	High(0.0)	No(0.0)	No(0.0)	a small portion of time(2.0)	a small portion of time(2.0)	No or little time(1.0)	a small portion of time(2.0)	a small portion of time(3.0)	No or little time(1.0)	considerable time(3.0)	considerable time(3.0)	a small portion of time(3.0)	a small portion of time(2.0)	a small portion of time(2.0)	No or little time(1.0)	considerable time(2.0)	a small portion of time(2.0)	No or little time(1.0)	a small portion of time(2.0)	a small portion of time(3.0)	a small portion of time(2.0)	No or little time(4.0)	a small portion of time(2.0)
380	35	43.75%	Female(0.0)	45	Undergraduate(0.0)	Nurse(0.0)	10000-20000(0.0)	Health(0.0)	No(0.0)	Medium(0.0)	No(0.0)	No(0.0)	a small portion of time(2.0)	a small portion of time(2.0)	a small portion of time(2.0)	No or little time(1.0)	considerable time(2.0)	No or little time(1.0)	a small portion of time(2.0)	a small portion of time(2.0)	a small portion of time(3.0)	a small portion of time(2.0)	No or little time(1.0)	No or little time(1.0)	considerable time(2.0)	No or little time(1.0)	No or little time(1.0)	a small portion of time(2.0)	a small portion of time(3.0)	No or little time(1.0)	considerable time(2.0)	a small portion of time(2.0)
381	28	35.00%	Male(0.0)	30	Undergraduate(0.0)	Nurse(0.0)	10000-20000(0.0)	Health(0.0)	No(0.0)	High(0.0)	No(0.0)	No(0.0)	No or little time(1.0)	No or little time(1.0)	No or little time(1.0)	No or little time(1.0)	considerable time(2.0)	No or little time(1.0)	a small portion of time(2.0)	a small portion of time(2.0)	considerable time(2.0)	No or little time(1.0)	No or little time(1.0)	No or little time(1.0)	Most or all of the time(1.0)	No or little time(1.0)	a small portion of time(2.0)	No or little time(1.0)	Most or all of the time(1.0)	No or little time(1.0)	No or little time(4.0)	No or little time(1.0)
382	37	46.25%	Male(0.0)	25	Technical secondary school(0.0)	Nurse(0.0)	<8000(0.0)	Health(0.0)	No(0.0)	High(0.0)	No(0.0)	No(0.0)	a small portion of time(2.0)	a small portion of time(2.0)	a small portion of time(2.0)	a small portion of time(2.0)	a small portion of time(3.0)	No or little time(1.0)	No or little time(1.0)	No or little time(1.0)	a small portion of time(3.0)	a small portion of time(2.0)	No or little time(1.0)	No or little time(1.0)	a small portion of time(3.0)	No or little time(1.0)	No or little time(1.0)	a small portion of time(2.0)	a small portion of time(3.0)	No or little time(1.0)	a small portion of time(3.0)	a small portion of time(2.0)
383	37	46.25%	Female(0.0)	37	Undergraduate(0.0)	Nurse(0.0)	20000-30000(0.0)	Health(0.0)	No(0.0)	Medium(0.0)	No(0.0)	No(0.0)	considerable time(3.0)	a small portion of time(2.0)	considerable time(3.0)	a small portion of time(2.0)	considerable time(2.0)	No or little time(1.0)	a small portion of time(2.0)	a small portion of time(2.0)	a small portion of time(3.0)	a small portion of time(2.0)	a small portion of time(2.0)	No or little time(1.0)	considerable time(2.0)	No or little time(1.0)	No or little time(1.0)	a small portion of time(2.0)	considerable time(2.0)	No or little time(1.0)	considerable time(2.0)	No or little time(1.0)
384	28	35.00%	Female(0.0)	38	Undergraduate(0.0)	Nurse(0.0)	20000-30000(0.0)	Health(0.0)	No(0.0)	High(0.0)	No(0.0)	No(0.0)	a small portion of time(2.0)	a small portion of time(2.0)	a small portion of time(2.0)	No or little time(1.0)	considerable time(2.0)	No or little time(1.0)	a small portion of time(2.0)	a small portion of time(2.0)	considerable time(2.0)	a small portion of time(2.0)	No or little time(1.0)	No or little time(1.0)	Most or all of the time(1.0)	No or little time(1.0)	No or little time(1.0)	No or little time(1.0)	Most or all of the time(1.0)	No or little time(1.0)	Most or all of the time(1.0)	No or little time(1.0)
385	25	31.25%	Female(0.0)	23	Technical secondary school(0.0)	Nurse(0.0)	20000-30000(0.0)	Health(0.0)	No(0.0)	Low(0.0)	No(0.0)	No(0.0)	a small portion of time(2.0)	No or little time(1.0)	No or little time(1.0)	No or little time(1.0)	Most or all of the time(1.0)	No or little time(1.0)	No or little time(1.0)	No or little time(1.0)	Most or all of the time(1.0)	No or little time(1.0)	No or little time(1.0)	No or little time(1.0)	Most or all of the time(1.0)	No or little time(1.0)	No or little time(1.0)	No or little time(1.0)	No or little time(4.0)	No or little time(1.0)	considerable time(2.0)	No or little time(1.0)
386	25	31.25%	Male(0.0)	42	Undergraduate(0.0)	Nurse(0.0)	<8000(0.0)	Health(0.0)	No(0.0)	Medium(0.0)	No(0.0)	No(0.0)	a small portion of time(2.0)	No or little time(1.0)	No or little time(1.0)	No or little time(1.0)	Most or all of the time(1.0)	No or little time(1.0)	No or little time(1.0)	No or little time(1.0)	Most or all of the time(1.0)	No or little time(1.0)	No or little time(1.0)	No or little time(1.0)	No or little time(4.0)	No or little time(1.0)	No or little time(1.0)	a small portion of time(2.0)	Most or all of the time(1.0)	No or little time(1.0)	Most or all of the time(1.0)	No or little time(1.0)
387	32	40.00%	Female(0.0)	44	Technical secondary school(0.0)	Nurse(0.0)	20000-30000(0.0)	Health(0.0)	No(0.0)	Medium(0.0)	No(0.0)	No(0.0)	a small portion of time(2.0)	No or little time(1.0)	No or little time(1.0)	No or little time(1.0)	considerable time(2.0)	No or little time(1.0)	a small portion of time(2.0)	a small portion of time(2.0)	Most or all of the time(1.0)	No or little time(1.0)	No or little time(1.0)	No or little time(1.0)	No or little time(4.0)	a small portion of time(2.0)	a small portion of time(2.0)	a small portion of time(2.0)	considerable time(2.0)	No or little time(1.0)	considerable time(2.0)	No or little time(1.0)
388	37	46.25%	Female(0.0)	28	Technical secondary school(0.0)	Nurse(0.0)	<8000(0.0)	Health(0.0)	No(0.0)	Medium(0.0)	No(0.0)	No(0.0)	a small portion of time(2.0)	No or little time(1.0)	No or little time(1.0)	No or little time(1.0)	considerable time(2.0)	Most or all of the time(4.0)	a small portion of time(2.0)	a small portion of time(2.0)	a small portion of time(3.0)	Most or all of the time(4.0)	a small portion of time(2.0)	No or little time(1.0)	considerable time(2.0)	No or little time(1.0)	No or little time(1.0)	a small portion of time(2.0)	considerable time(2.0)	No or little time(1.0)	considerable time(2.0)	No or little time(1.0)
389	33	41.25%	Female(0.0)	30	Undergraduate(0.0)	Nurse(0.0)	10000-20000(0.0)	Health(0.0)	No(0.0)	Low(0.0)	No(0.0)	No(0.0)	a small portion of time(2.0)	No or little time(1.0)	No or little time(1.0)	No or little time(1.0)	Most or all of the time(1.0)	No or little time(1.0)	a small portion of time(2.0)	a small portion of time(2.0)	Most or all of the time(1.0)	a small portion of time(2.0)	No or little time(1.0)	No or little time(1.0)	No or little time(4.0)	No or little time(1.0)	a small portion of time(2.0)	a small portion of time(2.0)	considerable time(2.0)	a small portion of time(2.0)	considerable time(2.0)	a small portion of time(2.0)
390	29	36.25%	Female(0.0)	29	Undergraduate(0.0)	Nurse(0.0)	10000-20000(0.0)	Health(0.0)	No(0.0)	High(0.0)	No(0.0)	No(0.0)	considerable time(3.0)	a small portion of time(2.0)	No or little time(1.0)	No or little time(1.0)	considerable time(2.0)	No or little time(1.0)	No or little time(1.0)	No or little time(1.0)	a small portion of time(3.0)	No or little time(1.0)	No or little time(1.0)	No or little time(1.0)	Most or all of the time(1.0)	No or little time(1.0)	No or little time(1.0)	No or little time(1.0)	considerable time(2.0)	No or little time(1.0)	considerable time(2.0)	a small portion of time(2.0)
391	48	60.00%	Female(0.0)	35	Undergraduate(0.0)	Nurse(0.0)	<8000(0.0)	Health(0.0)	No(0.0)	Medium(0.0)	No(0.0)	No(0.0)	considerable time(3.0)	a small portion of time(2.0)	considerable time(3.0)	considerable time(3.0)	a small portion of time(3.0)	a small portion of time(2.0)	a small portion of time(2.0)	Most or all of the time(4.0)	a small portion of time(3.0)	a small portion of time(2.0)	a small portion of time(2.0)	No or little time(1.0)	a small portion of time(3.0)	a small portion of time(2.0)	No or little time(1.0)	a small portion of time(2.0)	considerable time(2.0)	No or little time(1.0)	No or little time(4.0)	considerable time(3.0)
392	27	33.75%	Female(0.0)	29	Technical secondary school(0.0)	Nurse(0.0)	10000-20000(0.0)	Health(0.0)	No(0.0)	Medium(0.0)	No(0.0)	No(0.0)	No or little time(1.0)	No or little time(1.0)	No or little time(1.0)	No or little time(1.0)	Most or all of the time(1.0)	No or little time(1.0)	a small portion of time(2.0)	a small portion of time(2.0)	Most or all of the time(1.0)	No or little time(1.0)	a small portion of time(2.0)	No or little time(1.0)	considerable time(2.0)	No or little time(1.0)	a small portion of time(2.0)	No or little time(1.0)	considerable time(2.0)	No or little time(1.0)	considerable time(2.0)	No or little time(1.0)
393	46	57.50%	Female(0.0)	34	Undergraduate(0.0)	Nurse(0.0)	<8000(0.0)	Health(0.0)	No(0.0)	Medium(0.0)	No(0.0)	No(0.0)	considerable time(3.0)	considerable time(3.0)	considerable time(3.0)	No or little time(1.0)	considerable time(2.0)	No or little time(1.0)	a small portion of time(2.0)	considerable time(3.0)	a small portion of time(3.0)	a small portion of time(2.0)	a small portion of time(2.0)	No or little time(1.0)	No or little time(4.0)	a small portion of time(2.0)	a small portion of time(2.0)	a small portion of time(2.0)	a small portion of time(3.0)	a small portion of time(2.0)	considerable time(2.0)	considerable time(3.0)
394	27	33.75%	Female(0.0)	28	Undergraduate(0.0)	Nurse(0.0)	<8000(0.0)	Health(0.0)	No(0.0)	Medium(0.0)	No(0.0)	No(0.0)	a small portion of time(2.0)	No or little time(1.0)	No or little time(1.0)	No or little time(1.0)	Most or all of the time(1.0)	No or little time(1.0)	a small portion of time(2.0)	No or little time(1.0)	considerable time(2.0)	No or little time(1.0)	No or little time(1.0)	No or little time(1.0)	Most or all of the time(1.0)	a small portion of time(2.0)	No or little time(1.0)	No or little time(1.0)	No or little time(4.0)	No or little time(1.0)	Most or all of the time(1.0)	No or little time(1.0)
395	24	30.00%	Female(0.0)	31	Undergraduate(0.0)	Nurse(0.0)	<8000(0.0)	Health(0.0)	No(0.0)	High(0.0)	No(0.0)	No(0.0)	a small portion of time(2.0)	a small portion of time(2.0)	No or little time(1.0)	No or little time(1.0)	considerable time(2.0)	No or little time(1.0)	No or little time(1.0)	No or little time(1.0)	Most or all of the time(1.0)	No or little time(1.0)	No or little time(1.0)	No or little time(1.0)	Most or all of the time(1.0)	No or little time(1.0)	No or little time(1.0)	a small portion of time(2.0)	Most or all of the time(1.0)	No or little time(1.0)	Most or all of the time(1.0)	No or little time(1.0)
396	28	35.00%	Female(0.0)	29	Undergraduate(0.0)	Nurse(0.0)	10000-20000(0.0)	Health(0.0)	No(0.0)	Medium(0.0)	No(0.0)	Yes(0.0)	a small portion of time(2.0)	No or little time(1.0)	a small portion of time(2.0)	No or little time(1.0)	considerable time(2.0)	No or little time(1.0)	No or little time(1.0)	a small portion of time(2.0)	a small portion of time(3.0)	No or little time(1.0)	No or little time(1.0)	No or little time(1.0)	Most or all of the time(1.0)	No or little time(1.0)	No or little time(1.0)	No or little time(1.0)	considerable time(2.0)	No or little time(1.0)	considerable time(2.0)	No or little time(1.0)
397	25	31.25%	Female(0.0)	39	Undergraduate(0.0)	Nurse(0.0)	10000-20000(0.0)	Health(0.0)	No(0.0)	Medium(0.0)	No(0.0)	No(0.0)	No or little time(1.0)	No or little time(1.0)	No or little time(1.0)	No or little time(1.0)	considerable time(2.0)	No or little time(1.0)	No or little time(1.0)	a small portion of time(2.0)	considerable time(2.0)	No or little time(1.0)	No or little time(1.0)	No or little time(1.0)	Most or all of the time(1.0)	No or little time(1.0)	a small portion of time(2.0)	No or little time(1.0)	Most or all of the time(1.0)	No or little time(1.0)	considerable time(2.0)	No or little time(1.0)
398	23	28.75%	Female(0.0)	50	Undergraduate(0.0)	Nurse(0.0)	10000-20000(0.0)	Health(0.0)	No(0.0)	Extremely low(0.0)	No(0.0)	Yes(0.0)	No or little time(1.0)	No or little time(1.0)	No or little time(1.0)	No or little time(1.0)	Most or all of the time(1.0)	No or little time(1.0)	No or little time(1.0)	No or little time(1.0)	Most or all of the time(1.0)	No or little time(1.0)	No or little time(1.0)	No or little time(1.0)	No or little time(4.0)	No or little time(1.0)	No or little time(1.0)	No or little time(1.0)	Most or all of the time(1.0)	No or little time(1.0)	Most or all of the time(1.0)	No or little time(1.0)
399	32	40.00%	Female(0.0)	39	Undergraduate(0.0)	Nurse(0.0)	10000-20000(0.0)	Health(0.0)	No(0.0)	Medium(0.0)	No(0.0)	No(0.0)	a small portion of time(2.0)	No or little time(1.0)	a small portion of time(2.0)	No or little time(1.0)	considerable time(2.0)	No or little time(1.0)	a small portion of time(2.0)	No or little time(1.0)	considerable time(2.0)	a small portion of time(2.0)	No or little time(1.0)	No or little time(1.0)	considerable time(2.0)	No or little time(1.0)	a small portion of time(2.0)	a small portion of time(2.0)	a small portion of time(3.0)	No or little time(1.0)	considerable time(2.0)	No or little time(1.0)
400	25	31.25%	Female(0.0)	38	Undergraduate(0.0)	Nurse(0.0)	10000-20000(0.0)	Health(0.0)	Yes(0.0)	Low(0.0)	No(0.0)	No(0.0)	a small portion of time(2.0)	No or little time(1.0)	No or little time(1.0)	No or little time(1.0)	considerable time(2.0)	No or little time(1.0)	a small portion of time(2.0)	No or little time(1.0)	considerable time(2.0)	a small portion of time(2.0)	No or little time(1.0)	No or little time(1.0)	Most or all of the time(1.0)	No or little time(1.0)	No or little time(1.0)	No or little time(1.0)	Most or all of the time(1.0)	No or little time(1.0)	Most or all of the time(1.0)	No or little time(1.0)
401	26	32.50%	Female(0.0)	32	Undergraduate(0.0)	Nurse(0.0)	10000-20000(0.0)	Health(0.0)	Yes(0.0)	High(0.0)	No(0.0)	No(0.0)	a small portion of time(2.0)	No or little time(1.0)	a small portion of time(2.0)	No or little time(1.0)	Most or all of the time(1.0)	No or little time(1.0)	No or little time(1.0)	No or little time(1.0)	Most or all of the time(1.0)	No or little time(1.0)	No or little time(1.0)	No or little time(1.0)	No or little time(4.0)	No or little time(1.0)	No or little time(1.0)	No or little time(1.0)	Most or all of the time(1.0)	No or little time(1.0)	considerable time(2.0)	No or little time(1.0)
402	21	26.25%	Female(0.0)	45	Undergraduate(0.0)	Nurse(0.0)	10000-20000(0.0)	Health(0.0)	Yes(0.0)	Low(0.0)	No(0.0)	No(0.0)	a small portion of time(2.0)	No or little time(1.0)	No or little time(1.0)	No or little time(1.0)	Most or all of the time(1.0)	No or little time(1.0)	No or little time(1.0)	No or little time(1.0)	Most or all of the time(1.0)	No or little time(1.0)	No or little time(1.0)	No or little time(1.0)	Most or all of the time(1.0)	No or little time(1.0)	No or little time(1.0)	No or little time(1.0)	Most or all of the time(1.0)	No or little time(1.0)	Most or all of the time(1.0)	No or little time(1.0)
403	37	46.25%	Female(0.0)	29	Undergraduate(0.0)	Nurse(0.0)	10000-20000(0.0)	Health(0.0)	No(0.0)	High(0.0)	No(0.0)	No(0.0)	considerable time(3.0)	a small portion of time(2.0)	a small portion of time(2.0)	No or little time(1.0)	Most or all of the time(1.0)	No or little time(1.0)	a small portion of time(2.0)	considerable time(3.0)	considerable time(2.0)	a small portion of time(2.0)	a small portion of time(2.0)	No or little time(1.0)	considerable time(2.0)	No or little time(1.0)	a small portion of time(2.0)	a small portion of time(2.0)	Most or all of the time(1.0)	a small portion of time(2.0)	a small portion of time(3.0)	a small portion of time(2.0)
404	56	70.00%	Female(0.0)	25	Undergraduate(0.0)	Nurse(0.0)	<8000(0.0)	Health(0.0)	No(0.0)	Medium(0.0)	No(0.0)	No(0.0)	Most or all of the time(4.0)	Most or all of the time(4.0)	Most or all of the time(4.0)	Most or all of the time(4.0)	a small portion of time(3.0)	Most or all of the time(4.0)	Most or all of the time(4.0)	Most or all of the time(4.0)	a small portion of time(3.0)	a small portion of time(2.0)	a small portion of time(2.0)	No or little time(1.0)	Most or all of the time(1.0)	No or little time(1.0)	Most or all of the time(4.0)	a small portion of time(2.0)	considerable time(2.0)	No or little time(1.0)	a small portion of time(3.0)	considerable time(3.0)
405	49	61.25%	Female(0.0)	45	Undergraduate(0.0)	Nurse(0.0)	10000-20000(0.0)	Health(0.0)	No(0.0)	High(0.0)	No(0.0)	No(0.0)	Most or all of the time(4.0)	Most or all of the time(4.0)	considerable time(3.0)	a small portion of time(2.0)	a small portion of time(3.0)	a small portion of time(2.0)	considerable time(3.0)	considerable time(3.0)	a small portion of time(3.0)	a small portion of time(2.0)	a small portion of time(2.0)	No or little time(1.0)	Most or all of the time(1.0)	a small portion of time(2.0)	a small portion of time(2.0)	a small portion of time(2.0)	No or little time(4.0)	a small portion of time(2.0)	a small portion of time(3.0)	No or little time(1.0)
406	31	38.75%	Female(0.0)	45	Undergraduate(0.0)	Nurse(0.0)	10000-20000(0.0)	Health(0.0)	Yes(0.0)	Medium(0.0)	No(0.0)	No(0.0)	a small portion of time(2.0)	a small portion of time(2.0)	a small portion of time(2.0)	No or little time(1.0)	considerable time(2.0)	No or little time(1.0)	a small portion of time(2.0)	a small portion of time(2.0)	considerable time(2.0)	No or little time(1.0)	No or little time(1.0)	No or little time(1.0)	considerable time(2.0)	No or little time(1.0)	No or little time(1.0)	No or little time(1.0)	considerable time(2.0)	No or little time(1.0)	considerable time(2.0)	a small portion of time(2.0)
407	30	37.50%	Female(0.0)	30	Undergraduate(0.0)	Nurse(0.0)	10000-20000(0.0)	Health(0.0)	No(0.0)	Low(0.0)	No(0.0)	Yes(0.0)	a small portion of time(2.0)	No or little time(1.0)	No or little time(1.0)	No or little time(1.0)	Most or all of the time(1.0)	No or little time(1.0)	No or little time(1.0)	No or little time(1.0)	a small portion of time(3.0)	No or little time(1.0)	No or little time(1.0)	No or little time(1.0)	No or little time(4.0)	No or little time(1.0)	a small portion of time(2.0)	No or little time(1.0)	a small portion of time(3.0)	No or little time(1.0)	considerable time(2.0)	No or little time(1.0)
408	36	45.00%	Female(0.0)	47	Undergraduate(0.0)	Nurse(0.0)	10000-20000(0.0)	Health(0.0)	No(0.0)	Medium(0.0)	No(0.0)	No(0.0)	considerable time(3.0)	a small portion of time(2.0)	a small portion of time(2.0)	a small portion of time(2.0)	a small portion of time(3.0)	No or little time(1.0)	No or little time(1.0)	a small portion of time(2.0)	considerable time(2.0)	a small portion of time(2.0)	a small portion of time(2.0)	No or little time(1.0)	considerable time(2.0)	No or little time(1.0)	No or little time(1.0)	a small portion of time(2.0)	considerable time(2.0)	No or little time(1.0)	considerable time(2.0)	a small portion of time(2.0)
409	29	36.25%	Female(0.0)	31	Undergraduate(0.0)	Nurse(0.0)	10000-20000(0.0)	Health(0.0)	No(0.0)	Medium(0.0)	No(0.0)	No(0.0)	a small portion of time(2.0)	a small portion of time(2.0)	a small portion of time(2.0)	No or little time(1.0)	considerable time(2.0)	No or little time(1.0)	No or little time(1.0)	a small portion of time(2.0)	Most or all of the time(1.0)	No or little time(1.0)	No or little time(1.0)	No or little time(1.0)	No or little time(4.0)	No or little time(1.0)	No or little time(1.0)	No or little time(1.0)	Most or all of the time(1.0)	No or little time(1.0)	considerable time(2.0)	No or little time(1.0)
410	38	47.50%	Female(0.0)	25	Technical secondary school(0.0)	Nurse(0.0)	<8000(0.0)	Health(0.0)	No(0.0)	Extremely low(0.0)	No(0.0)	No(0.0)	a small portion of time(2.0)	a small portion of time(2.0)	a small portion of time(2.0)	a small portion of time(2.0)	considerable time(2.0)	No or little time(1.0)	considerable time(3.0)	a small portion of time(2.0)	considerable time(2.0)	Most or all of the time(4.0)	No or little time(1.0)	No or little time(1.0)	considerable time(2.0)	No or little time(1.0)	No or little time(1.0)	a small portion of time(2.0)	considerable time(2.0)	a small portion of time(2.0)	a small portion of time(3.0)	No or little time(1.0)
411	32	40.00%	Female(0.0)	27	Undergraduate(0.0)	Nurse(0.0)	<8000(0.0)	Others(0.0)	No(0.0)	High(0.0)	No(0.0)	No(0.0)	considerable time(3.0)	a small portion of time(2.0)	a small portion of time(2.0)	No or little time(1.0)	Most or all of the time(1.0)	No or little time(1.0)	a small portion of time(2.0)	a small portion of time(2.0)	Most or all of the time(1.0)	a small portion of time(2.0)	No or little time(1.0)	a small portion of time(2.0)	Most or all of the time(1.0)	No or little time(1.0)	No or little time(1.0)	a small portion of time(2.0)	considerable time(2.0)	No or little time(1.0)	considerable time(2.0)	a small portion of time(2.0)
412	21	26.25%	Female(0.0)	52	Undergraduate(0.0)	Nurse(0.0)	10000-20000(0.0)	Health(0.0)	No(0.0)	Low(0.0)	No(0.0)	No(0.0)	No or little time(1.0)	No or little time(1.0)	No or little time(1.0)	No or little time(1.0)	Most or all of the time(1.0)	No or little time(1.0)	No or little time(1.0)	No or little time(1.0)	Most or all of the time(1.0)	No or little time(1.0)	No or little time(1.0)	No or little time(1.0)	Most or all of the time(1.0)	No or little time(1.0)	No or little time(1.0)	a small portion of time(2.0)	Most or all of the time(1.0)	No or little time(1.0)	Most or all of the time(1.0)	No or little time(1.0)
413	41	51.25%	Female(0.0)	39	Undergraduate(0.0)	Nurse(0.0)	<8000(0.0)	Health(0.0)	No(0.0)	High(0.0)	No(0.0)	No(0.0)	considerable time(3.0)	considerable time(3.0)	considerable time(3.0)	No or little time(1.0)	considerable time(2.0)	No or little time(1.0)	considerable time(3.0)	considerable time(3.0)	a small portion of time(3.0)	a small portion of time(2.0)	No or little time(1.0)	No or little time(1.0)	considerable time(2.0)	No or little time(1.0)	a small portion of time(2.0)	a small portion of time(2.0)	considerable time(2.0)	No or little time(1.0)	a small portion of time(3.0)	a small portion of time(2.0)
414	32	40.00%	Female(0.0)	34	Undergraduate(0.0)	Nurse(0.0)	10000-20000(0.0)	Health(0.0)	No(0.0)	Medium(0.0)	No(0.0)	No(0.0)	a small portion of time(2.0)	No or little time(1.0)	No or little time(1.0)	No or little time(1.0)	considerable time(2.0)	No or little time(1.0)	a small portion of time(2.0)	a small portion of time(2.0)	considerable time(2.0)	a small portion of time(2.0)	No or little time(1.0)	No or little time(1.0)	No or little time(4.0)	No or little time(1.0)	No or little time(1.0)	a small portion of time(2.0)	considerable time(2.0)	No or little time(1.0)	considerable time(2.0)	No or little time(1.0)
415	35	43.75%	Female(0.0)	44	Undergraduate(0.0)	Nurse(0.0)	>50000(0.0)	Health(0.0)	No(0.0)	Medium(0.0)	No(0.0)	No(0.0)	considerable time(3.0)	a small portion of time(2.0)	a small portion of time(2.0)	a small portion of time(2.0)	Most or all of the time(1.0)	No or little time(1.0)	No or little time(1.0)	a small portion of time(2.0)	considerable time(2.0)	No or little time(1.0)	a small portion of time(2.0)	No or little time(1.0)	considerable time(2.0)	a small portion of time(2.0)	a small portion of time(2.0)	a small portion of time(2.0)	considerable time(2.0)	a small portion of time(2.0)	considerable time(2.0)	No or little time(1.0)
416	28	35.00%	Female(0.0)	24	Undergraduate(0.0)	Nurse(0.0)	<8000(0.0)	Health(0.0)	No(0.0)	Low(0.0)	No(0.0)	No(0.0)	a small portion of time(2.0)	a small portion of time(2.0)	a small portion of time(2.0)	No or little time(1.0)	considerable time(2.0)	No or little time(1.0)	No or little time(1.0)	No or little time(1.0)	considerable time(2.0)	No or little time(1.0)	No or little time(1.0)	No or little time(1.0)	considerable time(2.0)	No or little time(1.0)	No or little time(1.0)	No or little time(1.0)	considerable time(2.0)	No or little time(1.0)	considerable time(2.0)	No or little time(1.0)
417	39	48.75%	Female(0.0)	44	Undergraduate(0.0)	Nurse(0.0)	10000-20000(0.0)	Health(0.0)	No(0.0)	Medium(0.0)	No(0.0)	No(0.0)	considerable time(3.0)	considerable time(3.0)	a small portion of time(2.0)	No or little time(1.0)	considerable time(2.0)	No or little time(1.0)	a small portion of time(2.0)	a small portion of time(2.0)	considerable time(2.0)	a small portion of time(2.0)	a small portion of time(2.0)	considerable time(3.0)	considerable time(2.0)	No or little time(1.0)	a small portion of time(2.0)	No or little time(1.0)	a small portion of time(3.0)	No or little time(1.0)	a small portion of time(3.0)	No or little time(1.0)
418	21	26.25%	Female(0.0)	38	Undergraduate(0.0)	Nurse(0.0)	20000-30000(0.0)	Health(0.0)	No(0.0)	Low(0.0)	No(0.0)	No(0.0)	No or little time(1.0)	No or little time(1.0)	No or little time(1.0)	No or little time(1.0)	Most or all of the time(1.0)	No or little time(1.0)	No or little time(1.0)	No or little time(1.0)	considerable time(2.0)	No or little time(1.0)	No or little time(1.0)	No or little time(1.0)	Most or all of the time(1.0)	No or little time(1.0)	No or little time(1.0)	No or little time(1.0)	Most or all of the time(1.0)	No or little time(1.0)	Most or all of the time(1.0)	No or little time(1.0)
419	27	33.75%	Male(0.0)	30	Undergraduate(0.0)	Nurse(0.0)	<8000(0.0)	Health(0.0)	No(0.0)	High(0.0)	No(0.0)	No(0.0)	No or little time(1.0)	No or little time(1.0)	No or little time(1.0)	No or little time(1.0)	considerable time(2.0)	No or little time(1.0)	No or little time(1.0)	No or little time(1.0)	No or little time(4.0)	No or little time(1.0)	No or little time(1.0)	No or little time(1.0)	No or little time(4.0)	No or little time(1.0)	No or little time(1.0)	No or little time(1.0)	Most or all of the time(1.0)	No or little time(1.0)	Most or all of the time(1.0)	No or little time(1.0)
420	32	40.00%	Female(0.0)	32	Undergraduate(0.0)	Nurse(0.0)	10000-20000(0.0)	Health(0.0)	No(0.0)	Medium(0.0)	No(0.0)	No(0.0)	considerable time(3.0)	a small portion of time(2.0)	No or little time(1.0)	No or little time(1.0)	considerable time(2.0)	No or little time(1.0)	No or little time(1.0)	No or little time(1.0)	a small portion of time(3.0)	No or little time(1.0)	No or little time(1.0)	No or little time(1.0)	No or little time(4.0)	No or little time(1.0)	No or little time(1.0)	No or little time(1.0)	a small portion of time(3.0)	No or little time(1.0)	considerable time(2.0)	No or little time(1.0)
421	29	36.25%	Female(0.0)	38	Undergraduate(0.0)	Nurse(0.0)	10000-20000(0.0)	Health(0.0)	No(0.0)	Low(0.0)	No(0.0)	No(0.0)	a small portion of time(2.0)	a small portion of time(2.0)	a small portion of time(2.0)	No or little time(1.0)	considerable time(2.0)	No or little time(1.0)	No or little time(1.0)	No or little time(1.0)	Most or all of the time(1.0)	a small portion of time(2.0)	No or little time(1.0)	No or little time(1.0)	Most or all of the time(1.0)	No or little time(1.0)	No or little time(1.0)	a small portion of time(2.0)	a small portion of time(3.0)	No or little time(1.0)	Most or all of the time(1.0)	a small portion of time(2.0)
422	31	38.75%	Female(0.0)	29	Undergraduate(0.0)	Nurse(0.0)	10000-20000(0.0)	Health(0.0)	No(0.0)	Medium(0.0)	No(0.0)	No(0.0)	a small portion of time(2.0)	a small portion of time(2.0)	a small portion of time(2.0)	No or little time(1.0)	considerable time(2.0)	No or little time(1.0)	No or little time(1.0)	No or little time(1.0)	Most or all of the time(1.0)	No or little time(1.0)	No or little time(1.0)	No or little time(1.0)	No or little time(4.0)	No or little time(1.0)	No or little time(1.0)	No or little time(1.0)	considerable time(2.0)	No or little time(1.0)	No or little time(4.0)	No or little time(1.0)
423	35	43.75%	Female(0.0)	28	Undergraduate(0.0)	Nurse(0.0)	<8000(0.0)	Health(0.0)	No(0.0)	Extremely low(0.0)	No(0.0)	No(0.0)	No or little time(1.0)	No or little time(1.0)	No or little time(1.0)	No or little time(1.0)	No or little time(4.0)	No or little time(1.0)	No or little time(1.0)	No or little time(1.0)	No or little time(4.0)	No or little time(1.0)	No or little time(1.0)	No or little time(1.0)	No or little time(4.0)	No or little time(1.0)	No or little time(1.0)	No or little time(1.0)	No or little time(4.0)	No or little time(1.0)	No or little time(4.0)	No or little time(1.0)
424	22	27.50%	Female(0.0)	21	Technical secondary school(0.0)	Nurse(0.0)	10000-20000(0.0)	Health(0.0)	No(0.0)	Low(0.0)	No(0.0)	No(0.0)	a small portion of time(2.0)	No or little time(1.0)	No or little time(1.0)	No or little time(1.0)	Most or all of the time(1.0)	No or little time(1.0)	No or little time(1.0)	No or little time(1.0)	Most or all of the time(1.0)	No or little time(1.0)	No or little time(1.0)	No or little time(1.0)	Most or all of the time(1.0)	No or little time(1.0)	No or little time(1.0)	No or little time(1.0)	considerable time(2.0)	No or little time(1.0)	Most or all of the time(1.0)	No or little time(1.0)
425	30	37.50%	Female(0.0)	22	Undergraduate(0.0)	Nurse(0.0)	10000-20000(0.0)	Health(0.0)	No(0.0)	High(0.0)	No(0.0)	No(0.0)	a small portion of time(2.0)	a small portion of time(2.0)	No or little time(1.0)	No or little time(1.0)	Most or all of the time(1.0)	No or little time(1.0)	a small portion of time(2.0)	a small portion of time(2.0)	considerable time(2.0)	No or little time(1.0)	No or little time(1.0)	No or little time(1.0)	No or little time(4.0)	No or little time(1.0)	No or little time(1.0)	No or little time(1.0)	a small portion of time(3.0)	No or little time(1.0)	Most or all of the time(1.0)	No or little time(1.0)
426	51	63.75%	Female(0.0)	51	Technical secondary school(0.0)	Nurse(0.0)	10000-20000(0.0)	Health(0.0)	No(0.0)	Medium(0.0)	No(0.0)	No(0.0)	considerable time(3.0)	considerable time(3.0)	considerable time(3.0)	a small portion of time(2.0)	a small portion of time(3.0)	a small portion of time(2.0)	a small portion of time(2.0)	considerable time(3.0)	a small portion of time(3.0)	a small portion of time(2.0)	a small portion of time(2.0)	a small portion of time(2.0)	a small portion of time(3.0)	a small portion of time(2.0)	considerable time(3.0)	a small portion of time(2.0)	a small portion of time(3.0)	considerable time(3.0)	a small portion of time(3.0)	a small portion of time(2.0)
427	23	28.75%	Female(0.0)	38	Undergraduate(0.0)	Nurse(0.0)	10000-20000(0.0)	Health(0.0)	No(0.0)	Extremely low(0.0)	No(0.0)	No(0.0)	No or little time(1.0)	No or little time(1.0)	No or little time(1.0)	No or little time(1.0)	Most or all of the time(1.0)	No or little time(1.0)	No or little time(1.0)	No or little time(1.0)	Most or all of the time(1.0)	No or little time(1.0)	Most or all of the time(4.0)	No or little time(1.0)	Most or all of the time(1.0)	No or little time(1.0)	No or little time(1.0)	No or little time(1.0)	Most or all of the time(1.0)	No or little time(1.0)	Most or all of the time(1.0)	No or little time(1.0)
428	26	32.50%	Female(0.0)	30	Undergraduate(0.0)	Nurse(0.0)	>50000(0.0)	Health(0.0)	No(0.0)	Low(0.0)	No(0.0)	No(0.0)	No or little time(1.0)	No or little time(1.0)	No or little time(1.0)	No or little time(1.0)	No or little time(4.0)	No or little time(1.0)	No or little time(1.0)	No or little time(1.0)	No or little time(4.0)	No or little time(1.0)	No or little time(1.0)	No or little time(1.0)	Most or all of the time(1.0)	No or little time(1.0)	No or little time(1.0)	No or little time(1.0)	Most or all of the time(1.0)	No or little time(1.0)	Most or all of the time(1.0)	No or little time(1.0)
429	58	72.50%	Female(0.0)	44	Technical secondary school(0.0)	Nurse(0.0)	10000-20000(0.0)	Health(0.0)	No(0.0)	Medium(0.0)	No(0.0)	No(0.0)	considerable time(3.0)	considerable time(3.0)	considerable time(3.0)	considerable time(3.0)	a small portion of time(3.0)	a small portion of time(2.0)	Most or all of the time(4.0)	Most or all of the time(4.0)	a small portion of time(3.0)	considerable time(3.0)	a small portion of time(2.0)	a small portion of time(2.0)	considerable time(2.0)	considerable time(3.0)	considerable time(3.0)	considerable time(3.0)	a small portion of time(3.0)	a small portion of time(2.0)	No or little time(4.0)	considerable time(3.0)
430	36	45.00%	Female(0.0)	29	Undergraduate(0.0)	Nurse(0.0)	>50000(0.0)	Health(0.0)	No(0.0)	Low(0.0)	No(0.0)	No(0.0)	considerable time(3.0)	a small portion of time(2.0)	No or little time(1.0)	a small portion of time(2.0)	Most or all of the time(1.0)	No or little time(1.0)	a small portion of time(2.0)	a small portion of time(2.0)	considerable time(2.0)	a small portion of time(2.0)	No or little time(1.0)	No or little time(1.0)	considerable time(2.0)	considerable time(3.0)	No or little time(1.0)	No or little time(1.0)	Most or all of the time(1.0)	considerable time(3.0)	a small portion of time(3.0)	a small portion of time(2.0)
431	28	35.00%	Female(0.0)	31	Undergraduate(0.0)	Nurse(0.0)	10000-20000(0.0)	Health(0.0)	No(0.0)	High(0.0)	No(0.0)	No(0.0)	a small portion of time(2.0)	No or little time(1.0)	No or little time(1.0)	No or little time(1.0)	considerable time(2.0)	No or little time(1.0)	a small portion of time(2.0)	a small portion of time(2.0)	considerable time(2.0)	No or little time(1.0)	No or little time(1.0)	No or little time(1.0)	Most or all of the time(1.0)	No or little time(1.0)	No or little time(1.0)	No or little time(1.0)	considerable time(2.0)	No or little time(1.0)	considerable time(2.0)	a small portion of time(2.0)
432	27	33.75%	Female(0.0)	46	Undergraduate(0.0)	Nurse(0.0)	20000-30000(0.0)	Health(0.0)	No(0.0)	Extremely low(0.0)	No(0.0)	No(0.0)	No or little time(1.0)	No or little time(1.0)	No or little time(1.0)	No or little time(1.0)	considerable time(2.0)	No or little time(1.0)	a small portion of time(2.0)	No or little time(1.0)	considerable time(2.0)	No or little time(1.0)	No or little time(1.0)	No or little time(1.0)	No or little time(4.0)	No or little time(1.0)	No or little time(1.0)	No or little time(1.0)	Most or all of the time(1.0)	No or little time(1.0)	considerable time(2.0)	No or little time(1.0)
433	30	37.50%	Female(0.0)	23	Undergraduate(0.0)	Nurse(0.0)	10000-20000(0.0)	Health(0.0)	No(0.0)	Medium(0.0)	No(0.0)	No(0.0)	No or little time(1.0)	No or little time(1.0)	No or little time(1.0)	No or little time(1.0)	Most or all of the time(1.0)	No or little time(1.0)	No or little time(1.0)	No or little time(1.0)	considerable time(2.0)	a small portion of time(2.0)	a small portion of time(2.0)	No or little time(1.0)	Most or all of the time(1.0)	No or little time(1.0)	a small portion of time(2.0)	a small portion of time(2.0)	a small portion of time(3.0)	a small portion of time(2.0)	a small portion of time(3.0)	No or little time(1.0)
434	33	41.25%	Female(0.0)	27	Undergraduate(0.0)	Nurse(0.0)	10000-20000(0.0)	Others(0.0)	Yes(0.0)	Extremely low(0.0)	No(0.0)	No(0.0)	No or little time(1.0)	No or little time(1.0)	a small portion of time(2.0)	No or little time(1.0)	considerable time(2.0)	No or little time(1.0)	No or little time(1.0)	considerable time(3.0)	considerable time(2.0)	a small portion of time(2.0)	No or little time(1.0)	No or little time(1.0)	Most or all of the time(1.0)	No or little time(1.0)	No or little time(1.0)	a small portion of time(2.0)	No or little time(4.0)	No or little time(1.0)	a small portion of time(3.0)	a small portion of time(2.0)
435	29	36.25%	Female(0.0)	37	Undergraduate(0.0)	Nurse(0.0)	<8000(0.0)	Health(0.0)	No(0.0)	Medium(0.0)	No(0.0)	No(0.0)	a small portion of time(2.0)	a small portion of time(2.0)	a small portion of time(2.0)	No or little time(1.0)	considerable time(2.0)	No or little time(1.0)	No or little time(1.0)	No or little time(1.0)	considerable time(2.0)	No or little time(1.0)	No or little time(1.0)	No or little time(1.0)	Most or all of the time(1.0)	No or little time(1.0)	a small portion of time(2.0)	No or little time(1.0)	considerable time(2.0)	No or little time(1.0)	considerable time(2.0)	a small portion of time(2.0)
436	26	32.50%	Female(0.0)	42	Undergraduate(0.0)	Nurse(0.0)	<8000(0.0)	Health(0.0)	No(0.0)	High(0.0)	No(0.0)	No(0.0)	a small portion of time(2.0)	No or little time(1.0)	No or little time(1.0)	No or little time(1.0)	considerable time(2.0)	No or little time(1.0)	considerable time(3.0)	a small portion of time(2.0)	Most or all of the time(1.0)	No or little time(1.0)	No or little time(1.0)	No or little time(1.0)	Most or all of the time(1.0)	No or little time(1.0)	a small portion of time(2.0)	No or little time(1.0)	Most or all of the time(1.0)	No or little time(1.0)	Most or all of the time(1.0)	No or little time(1.0)
437	23	28.75%	Female(0.0)	30	Undergraduate(0.0)	Nurse(0.0)	20000-30000(0.0)	Health(0.0)	No(0.0)	Medium(0.0)	No(0.0)	No(0.0)	a small portion of time(2.0)	a small portion of time(2.0)	No or little time(1.0)	No or little time(1.0)	Most or all of the time(1.0)	No or little time(1.0)	No or little time(1.0)	No or little time(1.0)	considerable time(2.0)	No or little time(1.0)	No or little time(1.0)	No or little time(1.0)	Most or all of the time(1.0)	No or little time(1.0)	No or little time(1.0)	No or little time(1.0)	Most or all of the time(1.0)	No or little time(1.0)	Most or all of the time(1.0)	No or little time(1.0)
438	22	27.50%	Female(0.0)	29	Undergraduate(0.0)	Nurse(0.0)	<8000(0.0)	Health(0.0)	No(0.0)	Extremely low(0.0)	No(0.0)	No(0.0)	No or little time(1.0)	No or little time(1.0)	No or little time(1.0)	No or little time(1.0)	Most or all of the time(1.0)	No or little time(1.0)	No or little time(1.0)	No or little time(1.0)	considerable time(2.0)	No or little time(1.0)	No or little time(1.0)	No or little time(1.0)	Most or all of the time(1.0)	No or little time(1.0)	No or little time(1.0)	No or little time(1.0)	Most or all of the time(1.0)	No or little time(1.0)	considerable time(2.0)	No or little time(1.0)
439	36	45.00%	Female(0.0)	40	Undergraduate(0.0)	Nurse(0.0)	10000-20000(0.0)	Health(0.0)	No(0.0)	High(0.0)	No(0.0)	No(0.0)	a small portion of time(2.0)	No or little time(1.0)	No or little time(1.0)	No or little time(1.0)	No or little time(4.0)	No or little time(1.0)	No or little time(1.0)	a small portion of time(2.0)	considerable time(2.0)	No or little time(1.0)	No or little time(1.0)	No or little time(1.0)	No or little time(4.0)	No or little time(1.0)	a small portion of time(2.0)	No or little time(1.0)	No or little time(4.0)	No or little time(1.0)	No or little time(4.0)	No or little time(1.0)
440	62	77.50%	Female(0.0)	31	Undergraduate(0.0)	Nurse(0.0)	10000-20000(0.0)	Health(0.0)	No(0.0)	High(0.0)	No(0.0)	Yes(0.0)	Most or all of the time(4.0)	Most or all of the time(4.0)	Most or all of the time(4.0)	considerable time(3.0)	No or little time(4.0)	a small portion of time(2.0)	Most or all of the time(4.0)	Most or all of the time(4.0)	No or little time(4.0)	a small portion of time(2.0)	considerable time(3.0)	a small portion of time(2.0)	a small portion of time(3.0)	a small portion of time(2.0)	Most or all of the time(4.0)	a small portion of time(2.0)	considerable time(2.0)	considerable time(3.0)	No or little time(4.0)	a small portion of time(2.0)
441	33	41.25%	Female(0.0)	28	Undergraduate(0.0)	Nurse(0.0)	10000-20000(0.0)	Health(0.0)	No(0.0)	High(0.0)	No(0.0)	No(0.0)	considerable time(3.0)	No or little time(1.0)	No or little time(1.0)	No or little time(1.0)	considerable time(2.0)	No or little time(1.0)	No or little time(1.0)	a small portion of time(2.0)	considerable time(2.0)	a small portion of time(2.0)	No or little time(1.0)	No or little time(1.0)	No or little time(4.0)	No or little time(1.0)	No or little time(1.0)	considerable time(3.0)	Most or all of the time(1.0)	No or little time(1.0)	a small portion of time(3.0)	No or little time(1.0)
442	25	31.25%	Female(0.0)	49	Undergraduate(0.0)	Nurse(0.0)	<8000(0.0)	Health(0.0)	No(0.0)	High(0.0)	No(0.0)	No(0.0)	No or little time(1.0)	No or little time(1.0)	No or little time(1.0)	No or little time(1.0)	considerable time(2.0)	No or little time(1.0)	No or little time(1.0)	No or little time(1.0)	considerable time(2.0)	No or little time(1.0)	No or little time(1.0)	No or little time(1.0)	considerable time(2.0)	No or little time(1.0)	No or little time(1.0)	No or little time(1.0)	considerable time(2.0)	No or little time(1.0)	considerable time(2.0)	No or little time(1.0)
443	28	35.00%	Female(0.0)	27	Undergraduate(0.0)	Nurse(0.0)	10000-20000(0.0)	Health(0.0)	No(0.0)	High(0.0)	No(0.0)	No(0.0)	a small portion of time(2.0)	No or little time(1.0)	No or little time(1.0)	No or little time(1.0)	considerable time(2.0)	No or little time(1.0)	No or little time(1.0)	a small portion of time(2.0)	Most or all of the time(1.0)	No or little time(1.0)	a small portion of time(2.0)	No or little time(1.0)	Most or all of the time(1.0)	No or little time(1.0)	a small portion of time(2.0)	No or little time(1.0)	considerable time(2.0)	a small portion of time(2.0)	considerable time(2.0)	No or little time(1.0)
444	50	62.50%	Female(0.0)	28	Technical secondary school(0.0)	Nurse(0.0)	<8000(0.0)	Health(0.0)	Yes(0.0)	High(0.0)	No(0.0)	No(0.0)	Most or all of the time(4.0)	considerable time(3.0)	considerable time(3.0)	a small portion of time(2.0)	a small portion of time(3.0)	a small portion of time(2.0)	a small portion of time(2.0)	a small portion of time(2.0)	a small portion of time(3.0)	considerable time(3.0)	a small portion of time(2.0)	No or little time(1.0)	considerable time(2.0)	a small portion of time(2.0)	considerable time(3.0)	considerable time(3.0)	a small portion of time(3.0)	a small portion of time(2.0)	a small portion of time(3.0)	a small portion of time(2.0)
445	28	35.00%	Female(0.0)	24	Technical secondary school(0.0)	Nurse(0.0)	10000-20000(0.0)	Health(0.0)	No(0.0)	High(0.0)	No(0.0)	No(0.0)	No or little time(1.0)	No or little time(1.0)	No or little time(1.0)	No or little time(1.0)	considerable time(2.0)	No or little time(1.0)	No or little time(1.0)	No or little time(1.0)	considerable time(2.0)	No or little time(1.0)	No or little time(1.0)	No or little time(1.0)	No or little time(4.0)	No or little time(1.0)	No or little time(1.0)	No or little time(1.0)	considerable time(2.0)	No or little time(1.0)	a small portion of time(3.0)	No or little time(1.0)
446	30	37.50%	Female(0.0)	46	Undergraduate(0.0)	Nurse(0.0)	10000-20000(0.0)	Health(0.0)	No(0.0)	Low(0.0)	No(0.0)	No(0.0)	a small portion of time(2.0)	No or little time(1.0)	No or little time(1.0)	No or little time(1.0)	considerable time(2.0)	No or little time(1.0)	a small portion of time(2.0)	a small portion of time(2.0)	considerable time(2.0)	No or little time(1.0)	No or little time(1.0)	No or little time(1.0)	No or little time(4.0)	No or little time(1.0)	No or little time(1.0)	No or little time(1.0)	considerable time(2.0)	No or little time(1.0)	considerable time(2.0)	No or little time(1.0)
447	22	27.50%	Female(0.0)	38	Undergraduate(0.0)	Nurse(0.0)	10000-20000(0.0)	Health(0.0)	No(0.0)	High(0.0)	No(0.0)	No(0.0)	a small portion of time(2.0)	No or little time(1.0)	No or little time(1.0)	No or little time(1.0)	Most or all of the time(1.0)	No or little time(1.0)	No or little time(1.0)	No or little time(1.0)	Most or all of the time(1.0)	No or little time(1.0)	No or little time(1.0)	No or little time(1.0)	Most or all of the time(1.0)	No or little time(1.0)	No or little time(1.0)	No or little time(1.0)	Most or all of the time(1.0)	No or little time(1.0)	considerable time(2.0)	No or little time(1.0)
448	26	32.50%	Female(0.0)	28	Undergraduate(0.0)	Nurse(0.0)	<8000(0.0)	Health(0.0)	No(0.0)	Medium(0.0)	No(0.0)	No(0.0)	a small portion of time(2.0)	No or little time(1.0)	a small portion of time(2.0)	No or little time(1.0)	Most or all of the time(1.0)	No or little time(1.0)	No or little time(1.0)	a small portion of time(2.0)	Most or all of the time(1.0)	No or little time(1.0)	No or little time(1.0)	No or little time(1.0)	No or little time(4.0)	No or little time(1.0)	No or little time(1.0)	No or little time(1.0)	Most or all of the time(1.0)	No or little time(1.0)	Most or all of the time(1.0)	No or little time(1.0)
449	20	25.00%	Male(0.0)	33	Undergraduate(0.0)	Nurse(0.0)	<8000(0.0)	Health(0.0)	No(0.0)	Low(0.0)	No(0.0)	No(0.0)	No or little time(1.0)	No or little time(1.0)	No or little time(1.0)	No or little time(1.0)	Most or all of the time(1.0)	No or little time(1.0)	No or little time(1.0)	No or little time(1.0)	Most or all of the time(1.0)	No or little time(1.0)	No or little time(1.0)	No or little time(1.0)	Most or all of the time(1.0)	No or little time(1.0)	No or little time(1.0)	No or little time(1.0)	Most or all of the time(1.0)	No or little time(1.0)	Most or all of the time(1.0)	No or little time(1.0)
450	30	37.50%	Male(0.0)	32	Undergraduate(0.0)	Nurse(0.0)	10000-20000(0.0)	Health(0.0)	No(0.0)	Medium(0.0)	No(0.0)	No(0.0)	No or little time(1.0)	No or little time(1.0)	No or little time(1.0)	No or little time(1.0)	considerable time(2.0)	No or little time(1.0)	a small portion of time(2.0)	a small portion of time(2.0)	considerable time(2.0)	No or little time(1.0)	a small portion of time(2.0)	No or little time(1.0)	Most or all of the time(1.0)	No or little time(1.0)	No or little time(1.0)	a small portion of time(2.0)	considerable time(2.0)	No or little time(1.0)	a small portion of time(3.0)	a small portion of time(2.0)
451	26	32.50%	Female(0.0)	28	Undergraduate(0.0)	Nurse(0.0)	10000-20000(0.0)	Health(0.0)	No(0.0)	Medium(0.0)	No(0.0)	No(0.0)	a small portion of time(2.0)	a small portion of time(2.0)	a small portion of time(2.0)	No or little time(1.0)	considerable time(2.0)	No or little time(1.0)	No or little time(1.0)	No or little time(1.0)	considerable time(2.0)	No or little time(1.0)	No or little time(1.0)	No or little time(1.0)	Most or all of the time(1.0)	No or little time(1.0)	No or little time(1.0)	No or little time(1.0)	Most or all of the time(1.0)	No or little time(1.0)	considerable time(2.0)	No or little time(1.0)
452	27	33.75%	Female(0.0)	35	Undergraduate(0.0)	Nurse(0.0)	20000-30000(0.0)	Health(0.0)	No(0.0)	Low(0.0)	No(0.0)	No(0.0)	No or little time(1.0)	No or little time(1.0)	No or little time(1.0)	No or little time(1.0)	considerable time(2.0)	No or little time(1.0)	a small portion of time(2.0)	a small portion of time(2.0)	No or little time(4.0)	No or little time(1.0)	No or little time(1.0)	No or little time(1.0)	Most or all of the time(1.0)	a small portion of time(2.0)	No or little time(1.0)	No or little time(1.0)	Most or all of the time(1.0)	No or little time(1.0)	Most or all of the time(1.0)	No or little time(1.0)
453	22	27.50%	Female(0.0)	25	Technical secondary school(0.0)	Nurse(0.0)	<8000(0.0)	Health(0.0)	No(0.0)	Low(0.0)	No(0.0)	No(0.0)	No or little time(1.0)	No or little time(1.0)	No or little time(1.0)	No or little time(1.0)	Most or all of the time(1.0)	No or little time(1.0)	No or little time(1.0)	No or little time(1.0)	Most or all of the time(1.0)	No or little time(1.0)	No or little time(1.0)	No or little time(1.0)	Most or all of the time(1.0)	No or little time(1.0)	No or little time(1.0)	No or little time(1.0)	a small portion of time(3.0)	No or little time(1.0)	Most or all of the time(1.0)	No or little time(1.0)
454	27	33.75%	Female(0.0)	28	Technical secondary school(0.0)	Nurse(0.0)	<8000(0.0)	Health(0.0)	No(0.0)	Low(0.0)	No(0.0)	No(0.0)	No or little time(1.0)	No or little time(1.0)	No or little time(1.0)	No or little time(1.0)	No or little time(4.0)	No or little time(1.0)	No or little time(1.0)	No or little time(1.0)	considerable time(2.0)	No or little time(1.0)	No or little time(1.0)	No or little time(1.0)	Most or all of the time(1.0)	No or little time(1.0)	No or little time(1.0)	No or little time(1.0)	No or little time(4.0)	No or little time(1.0)	Most or all of the time(1.0)	No or little time(1.0)
455	33	41.25%	Female(0.0)	30	Undergraduate(0.0)	Nurse(0.0)	10000-20000(0.0)	Health(0.0)	No(0.0)	Medium(0.0)	No(0.0)	No(0.0)	a small portion of time(2.0)	a small portion of time(2.0)	a small portion of time(2.0)	No or little time(1.0)	considerable time(2.0)	No or little time(1.0)	No or little time(1.0)	a small portion of time(2.0)	considerable time(2.0)	No or little time(1.0)	No or little time(1.0)	No or little time(1.0)	No or little time(4.0)	No or little time(1.0)	No or little time(1.0)	No or little time(1.0)	considerable time(2.0)	a small portion of time(2.0)	a small portion of time(3.0)	No or little time(1.0)
456	44	55.00%	Female(0.0)	37	Undergraduate(0.0)	Nurse(0.0)	>50000(0.0)	Health(0.0)	No(0.0)	Low(0.0)	No(0.0)	No(0.0)	a small portion of time(2.0)	a small portion of time(2.0)	a small portion of time(2.0)	a small portion of time(2.0)	considerable time(2.0)	a small portion of time(2.0)	considerable time(3.0)	a small portion of time(2.0)	considerable time(2.0)	a small portion of time(2.0)	a small portion of time(2.0)	a small portion of time(2.0)	considerable time(2.0)	a small portion of time(2.0)	a small portion of time(2.0)	a small portion of time(2.0)	a small portion of time(3.0)	a small portion of time(2.0)	a small portion of time(3.0)	considerable time(3.0)
457	28	35.00%	Female(0.0)	26	Undergraduate(0.0)	Nurse(0.0)	10000-20000(0.0)	Health(0.0)	No(0.0)	High(0.0)	No(0.0)	No(0.0)	No or little time(1.0)	No or little time(1.0)	No or little time(1.0)	No or little time(1.0)	considerable time(2.0)	No or little time(1.0)	No or little time(1.0)	No or little time(1.0)	considerable time(2.0)	No or little time(1.0)	No or little time(1.0)	No or little time(1.0)	No or little time(4.0)	No or little time(1.0)	No or little time(1.0)	No or little time(1.0)	considerable time(2.0)	No or little time(1.0)	considerable time(2.0)	a small portion of time(2.0)
458	21	26.25%	Female(0.0)	24	Technical secondary school(0.0)	Nurse(0.0)	20000-30000(0.0)	Health(0.0)	No(0.0)	Medium(0.0)	No(0.0)	No(0.0)	No or little time(1.0)	No or little time(1.0)	No or little time(1.0)	No or little time(1.0)	Most or all of the time(1.0)	No or little time(1.0)	No or little time(1.0)	a small portion of time(2.0)	Most or all of the time(1.0)	No or little time(1.0)	No or little time(1.0)	No or little time(1.0)	Most or all of the time(1.0)	No or little time(1.0)	No or little time(1.0)	No or little time(1.0)	Most or all of the time(1.0)	No or little time(1.0)	Most or all of the time(1.0)	No or little time(1.0)
459	33	41.25%	Female(0.0)	30	Undergraduate(0.0)	Nurse(0.0)	10000-20000(0.0)	Health(0.0)	No(0.0)	High(0.0)	No(0.0)	No(0.0)	No or little time(1.0)	No or little time(1.0)	No or little time(1.0)	No or little time(1.0)	considerable time(2.0)	No or little time(1.0)	a small portion of time(2.0)	a small portion of time(2.0)	considerable time(2.0)	No or little time(1.0)	No or little time(1.0)	No or little time(1.0)	No or little time(4.0)	No or little time(1.0)	No or little time(1.0)	No or little time(1.0)	No or little time(4.0)	No or little time(1.0)	a small portion of time(3.0)	a small portion of time(2.0)
460	34	42.50%	Female(0.0)	30	Undergraduate(0.0)	Nurse(0.0)	10000-20000(0.0)	Health(0.0)	No(0.0)	Medium(0.0)	No(0.0)	No(0.0)	a small portion of time(2.0)	a small portion of time(2.0)	a small portion of time(2.0)	a small portion of time(2.0)	considerable time(2.0)	No or little time(1.0)	No or little time(1.0)	No or little time(1.0)	considerable time(2.0)	a small portion of time(2.0)	a small portion of time(2.0)	No or little time(1.0)	No or little time(4.0)	No or little time(1.0)	a small portion of time(2.0)	a small portion of time(2.0)	considerable time(2.0)	No or little time(1.0)	Most or all of the time(1.0)	No or little time(1.0)
461	27	33.75%	Female(0.0)	27	Undergraduate(0.0)	Nurse(0.0)	10000-20000(0.0)	Health(0.0)	No(0.0)	Low(0.0)	No(0.0)	No(0.0)	a small portion of time(2.0)	No or little time(1.0)	No or little time(1.0)	No or little time(1.0)	considerable time(2.0)	No or little time(1.0)	a small portion of time(2.0)	No or little time(1.0)	considerable time(2.0)	a small portion of time(2.0)	No or little time(1.0)	No or little time(1.0)	Most or all of the time(1.0)	No or little time(1.0)	No or little time(1.0)	No or little time(1.0)	considerable time(2.0)	No or little time(1.0)	considerable time(2.0)	No or little time(1.0)
462	37	46.25%	Female(0.0)	28	Technical secondary school(0.0)	Nurse(0.0)	10000-20000(0.0)	Health(0.0)	No(0.0)	Low(0.0)	No(0.0)	Yes(0.0)	a small portion of time(2.0)	a small portion of time(2.0)	a small portion of time(2.0)	a small portion of time(2.0)	Most or all of the time(1.0)	a small portion of time(2.0)	a small portion of time(2.0)	a small portion of time(2.0)	Most or all of the time(1.0)	a small portion of time(2.0)	a small portion of time(2.0)	a small portion of time(2.0)	a small portion of time(3.0)	a small portion of time(2.0)	a small portion of time(2.0)	a small portion of time(2.0)	Most or all of the time(1.0)	a small portion of time(2.0)	Most or all of the time(1.0)	a small portion of time(2.0)
463	34	42.50%	Female(0.0)	26	Technical secondary school(0.0)	Nurse(0.0)	<8000(0.0)	Health(0.0)	No(0.0)	High(0.0)	No(0.0)	No(0.0)	a small portion of time(2.0)	a small portion of time(2.0)	a small portion of time(2.0)	No or little time(1.0)	considerable time(2.0)	No or little time(1.0)	a small portion of time(2.0)	a small portion of time(2.0)	considerable time(2.0)	No or little time(1.0)	No or little time(1.0)	No or little time(1.0)	No or little time(4.0)	No or little time(1.0)	a small portion of time(2.0)	No or little time(1.0)	considerable time(2.0)	No or little time(1.0)	considerable time(2.0)	a small portion of time(2.0)
464	68	85.00%	Female(0.0)	33	Technical secondary school(0.0)	Nurse(0.0)	<8000(0.0)	Health(0.0)	Yes(0.0)	High(0.0)	No(0.0)	No(0.0)	Most or all of the time(4.0)	a small portion of time(2.0)	considerable time(3.0)	a small portion of time(2.0)	No or little time(4.0)	a small portion of time(2.0)	considerable time(3.0)	Most or all of the time(4.0)	No or little time(4.0)	considerable time(3.0)	Most or all of the time(4.0)	Most or all of the time(4.0)	a small portion of time(3.0)	Most or all of the time(4.0)	Most or all of the time(4.0)	Most or all of the time(4.0)	No or little time(4.0)	Most or all of the time(4.0)	No or little time(4.0)	a small portion of time(2.0)
465	27	33.75%	Female(0.0)	24	Technical secondary school(0.0)	Nurse(0.0)	10000-20000(0.0)	Health(0.0)	No(0.0)	Medium(0.0)	No(0.0)	No(0.0)	No or little time(1.0)	No or little time(1.0)	No or little time(1.0)	No or little time(1.0)	Most or all of the time(1.0)	No or little time(1.0)	No or little time(1.0)	No or little time(1.0)	No or little time(4.0)	No or little time(1.0)	No or little time(1.0)	No or little time(1.0)	No or little time(4.0)	No or little time(1.0)	No or little time(1.0)	No or little time(1.0)	Most or all of the time(1.0)	No or little time(1.0)	considerable time(2.0)	No or little time(1.0)
466	31	38.75%	Female(0.0)	35	Undergraduate(0.0)	Nurse(0.0)	10000-20000(0.0)	Health(0.0)	No(0.0)	Low(0.0)	No(0.0)	Yes(0.0)	a small portion of time(2.0)	considerable time(3.0)	a small portion of time(2.0)	a small portion of time(2.0)	a small portion of time(3.0)	a small portion of time(2.0)	No or little time(1.0)	No or little time(1.0)	Most or all of the time(1.0)	No or little time(1.0)	No or little time(1.0)	No or little time(1.0)	No or little time(4.0)	No or little time(1.0)	No or little time(1.0)	No or little time(1.0)	Most or all of the time(1.0)	No or little time(1.0)	Most or all of the time(1.0)	No or little time(1.0)
467	40	50.00%	Female(0.0)	33	Undergraduate(0.0)	Nurse(0.0)	10000-20000(0.0)	Health(0.0)	No(0.0)	High(0.0)	No(0.0)	No(0.0)	Most or all of the time(4.0)	No or little time(1.0)	a small portion of time(2.0)	No or little time(1.0)	No or little time(4.0)	No or little time(1.0)	a small portion of time(2.0)	a small portion of time(2.0)	considerable time(2.0)	No or little time(1.0)	No or little time(1.0)	No or little time(1.0)	No or little time(4.0)	No or little time(1.0)	No or little time(1.0)	No or little time(1.0)	No or little time(4.0)	a small portion of time(2.0)	a small portion of time(3.0)	a small portion of time(2.0)
468	29	36.25%	Female(0.0)	39	Undergraduate(0.0)	Nurse(0.0)	<8000(0.0)	Health(0.0)	No(0.0)	Medium(0.0)	No(0.0)	No(0.0)	a small portion of time(2.0)	a small portion of time(2.0)	a small portion of time(2.0)	No or little time(1.0)	considerable time(2.0)	No or little time(1.0)	No or little time(1.0)	a small portion of time(2.0)	considerable time(2.0)	No or little time(1.0)	No or little time(1.0)	No or little time(1.0)	considerable time(2.0)	No or little time(1.0)	No or little time(1.0)	a small portion of time(2.0)	Most or all of the time(1.0)	No or little time(1.0)	Most or all of the time(1.0)	a small portion of time(2.0)
469	28	35.00%	Female(0.0)	45	Undergraduate(0.0)	Nurse(0.0)	20000-30000(0.0)	Health(0.0)	No(0.0)	Low(0.0)	No(0.0)	Yes(0.0)	considerable time(3.0)	considerable time(3.0)	a small portion of time(2.0)	No or little time(1.0)	a small portion of time(3.0)	No or little time(1.0)	No or little time(1.0)	No or little time(1.0)	considerable time(2.0)	No or little time(1.0)	No or little time(1.0)	No or little time(1.0)	Most or all of the time(1.0)	No or little time(1.0)	No or little time(1.0)	No or little time(1.0)	Most or all of the time(1.0)	No or little time(1.0)	Most or all of the time(1.0)	No or little time(1.0)
470	28	35.00%	Female(0.0)	35	Undergraduate(0.0)	Nurse(0.0)	<8000(0.0)	Health(0.0)	No(0.0)	Medium(0.0)	No(0.0)	No(0.0)	considerable time(3.0)	a small portion of time(2.0)	a small portion of time(2.0)	No or little time(1.0)	considerable time(2.0)	No or little time(1.0)	No or little time(1.0)	No or little time(1.0)	Most or all of the time(1.0)	No or little time(1.0)	No or little time(1.0)	No or little time(1.0)	No or little time(4.0)	No or little time(1.0)	No or little time(1.0)	No or little time(1.0)	Most or all of the time(1.0)	No or little time(1.0)	Most or all of the time(1.0)	No or little time(1.0)
471	44	55.00%	Female(0.0)	26	Undergraduate(0.0)	Nurse(0.0)	<8000(0.0)	Health(0.0)	No(0.0)	Low(0.0)	No(0.0)	No(0.0)	a small portion of time(2.0)	a small portion of time(2.0)	a small portion of time(2.0)	a small portion of time(2.0)	a small portion of time(3.0)	a small portion of time(2.0)	a small portion of time(2.0)	a small portion of time(2.0)	a small portion of time(3.0)	a small portion of time(2.0)	a small portion of time(2.0)	a small portion of time(2.0)	a small portion of time(3.0)	a small portion of time(2.0)	a small portion of time(2.0)	a small portion of time(2.0)	considerable time(2.0)	considerable time(3.0)	considerable time(2.0)	a small portion of time(2.0)
472	41	51.25%	Female(0.0)	44	Undergraduate(0.0)	Nurse(0.0)	10000-20000(0.0)	Health(0.0)	No(0.0)	High(0.0)	No(0.0)	Yes(0.0)	No or little time(1.0)	No or little time(1.0)	No or little time(1.0)	No or little time(1.0)	Most or all of the time(1.0)	No or little time(1.0)	Most or all of the time(4.0)	Most or all of the time(4.0)	a small portion of time(3.0)	a small portion of time(2.0)	a small portion of time(2.0)	a small portion of time(2.0)	Most or all of the time(1.0)	a small portion of time(2.0)	a small portion of time(2.0)	a small portion of time(2.0)	a small portion of time(3.0)	a small portion of time(2.0)	No or little time(4.0)	a small portion of time(2.0)
473	22	27.50%	Female(0.0)	28	Undergraduate(0.0)	Nurse(0.0)	10000-20000(0.0)	Health(0.0)	No(0.0)	High(0.0)	No(0.0)	No(0.0)	a small portion of time(2.0)	No or little time(1.0)	No or little time(1.0)	No or little time(1.0)	considerable time(2.0)	No or little time(1.0)	No or little time(1.0)	No or little time(1.0)	Most or all of the time(1.0)	No or little time(1.0)	No or little time(1.0)	No or little time(1.0)	Most or all of the time(1.0)	No or little time(1.0)	No or little time(1.0)	No or little time(1.0)	Most or all of the time(1.0)	No or little time(1.0)	Most or all of the time(1.0)	No or little time(1.0)
474	23	28.75%	Female(0.0)	37	Undergraduate(0.0)	Nurse(0.0)	10000-20000(0.0)	Health(0.0)	No(0.0)	High(0.0)	No(0.0)	No(0.0)	a small portion of time(2.0)	No or little time(1.0)	No or little time(1.0)	No or little time(1.0)	considerable time(2.0)	No or little time(1.0)	No or little time(1.0)	No or little time(1.0)	Most or all of the time(1.0)	No or little time(1.0)	No or little time(1.0)	No or little time(1.0)	Most or all of the time(1.0)	No or little time(1.0)	No or little time(1.0)	No or little time(1.0)	Most or all of the time(1.0)	No or little time(1.0)	considerable time(2.0)	No or little time(1.0)
475	30	37.50%	Female(0.0)	37	Undergraduate(0.0)	Nurse(0.0)	<8000(0.0)	Health(0.0)	No(0.0)	Low(0.0)	No(0.0)	No(0.0)	a small portion of time(2.0)	No or little time(1.0)	a small portion of time(2.0)	No or little time(1.0)	Most or all of the time(1.0)	No or little time(1.0)	a small portion of time(2.0)	a small portion of time(2.0)	a small portion of time(3.0)	No or little time(1.0)	No or little time(1.0)	No or little time(1.0)	Most or all of the time(1.0)	No or little time(1.0)	No or little time(1.0)	No or little time(1.0)	considerable time(2.0)	No or little time(1.0)	a small portion of time(3.0)	a small portion of time(2.0)
476	25	31.25%	Female(0.0)	29	Undergraduate(0.0)	Nurse(0.0)	10000-20000(0.0)	Health(0.0)	No(0.0)	Medium(0.0)	No(0.0)	No(0.0)	a small portion of time(2.0)	No or little time(1.0)	a small portion of time(2.0)	No or little time(1.0)	Most or all of the time(1.0)	No or little time(1.0)	a small portion of time(2.0)	a small portion of time(2.0)	Most or all of the time(1.0)	a small portion of time(2.0)	No or little time(1.0)	No or little time(1.0)	Most or all of the time(1.0)	No or little time(1.0)	No or little time(1.0)	No or little time(1.0)	Most or all of the time(1.0)	No or little time(1.0)	Most or all of the time(1.0)	No or little time(1.0)
477	31	38.75%	Female(0.0)	30	Undergraduate(0.0)	Nurse(0.0)	<8000(0.0)	Health(0.0)	No(0.0)	Low(0.0)	No(0.0)	No(0.0)	No or little time(1.0)	No or little time(1.0)	No or little time(1.0)	No or little time(1.0)	No or little time(4.0)	No or little time(1.0)	No or little time(1.0)	No or little time(1.0)	considerable time(2.0)	No or little time(1.0)	No or little time(1.0)	No or little time(1.0)	No or little time(4.0)	No or little time(1.0)	No or little time(1.0)	No or little time(1.0)	No or little time(4.0)	No or little time(1.0)	considerable time(2.0)	No or little time(1.0)
478	20	25.00%	Female(0.0)	30	Undergraduate(0.0)	Nurse(0.0)	20000-30000(0.0)	Health(0.0)	No(0.0)	Medium(0.0)	No(0.0)	Yes(0.0)	No or little time(1.0)	No or little time(1.0)	No or little time(1.0)	No or little time(1.0)	Most or all of the time(1.0)	No or little time(1.0)	No or little time(1.0)	No or little time(1.0)	Most or all of the time(1.0)	No or little time(1.0)	No or little time(1.0)	No or little time(1.0)	Most or all of the time(1.0)	No or little time(1.0)	No or little time(1.0)	No or little time(1.0)	Most or all of the time(1.0)	No or little time(1.0)	Most or all of the time(1.0)	No or little time(1.0)
479	25	31.25%	Female(0.0)	27	Undergraduate(0.0)	Nurse(0.0)	<8000(0.0)	Health(0.0)	No(0.0)	High(0.0)	No(0.0)	No(0.0)	No or little time(1.0)	No or little time(1.0)	No or little time(1.0)	No or little time(1.0)	Most or all of the time(1.0)	No or little time(1.0)	No or little time(1.0)	No or little time(1.0)	considerable time(2.0)	No or little time(1.0)	No or little time(1.0)	No or little time(1.0)	Most or all of the time(1.0)	No or little time(1.0)	No or little time(1.0)	No or little time(1.0)	a small portion of time(3.0)	No or little time(1.0)	considerable time(2.0)	a small portion of time(2.0)
480	25	31.25%	Female(0.0)	24	Technical secondary school(0.0)	Nurse(0.0)	10000-20000(0.0)	Health(0.0)	No(0.0)	Low(0.0)	No(0.0)	No(0.0)	a small portion of time(2.0)	No or little time(1.0)	No or little time(1.0)	No or little time(1.0)	considerable time(2.0)	No or little time(1.0)	No or little time(1.0)	a small portion of time(2.0)	considerable time(2.0)	No or little time(1.0)	No or little time(1.0)	No or little time(1.0)	Most or all of the time(1.0)	No or little time(1.0)	No or little time(1.0)	No or little time(1.0)	Most or all of the time(1.0)	No or little time(1.0)	considerable time(2.0)	No or little time(1.0)
481	31	38.75%	Female(0.0)	33	Undergraduate(0.0)	Nurse(0.0)	10000-20000(0.0)	Health(0.0)	Yes(0.0)	High(0.0)	No(0.0)	Yes(0.0)	a small portion of time(2.0)	No or little time(1.0)	a small portion of time(2.0)	No or little time(1.0)	considerable time(2.0)	No or little time(1.0)	a small portion of time(2.0)	No or little time(1.0)	considerable time(2.0)	No or little time(1.0)	No or little time(1.0)	No or little time(1.0)	a small portion of time(3.0)	No or little time(1.0)	No or little time(1.0)	No or little time(1.0)	a small portion of time(3.0)	No or little time(1.0)	a small portion of time(3.0)	No or little time(1.0)
482	28	35.00%	Female(0.0)	34	Undergraduate(0.0)	Nurse(0.0)	20000-30000(0.0)	Health(0.0)	No(0.0)	High(0.0)	No(0.0)	No(0.0)	a small portion of time(2.0)	No or little time(1.0)	No or little time(1.0)	No or little time(1.0)	considerable time(2.0)	No or little time(1.0)	No or little time(1.0)	a small portion of time(2.0)	considerable time(2.0)	a small portion of time(2.0)	No or little time(1.0)	No or little time(1.0)	considerable time(2.0)	No or little time(1.0)	No or little time(1.0)	No or little time(1.0)	considerable time(2.0)	No or little time(1.0)	considerable time(2.0)	No or little time(1.0)
483	25	31.25%	Female(0.0)	36	Undergraduate(0.0)	Nurse(0.0)	<8000(0.0)	Health(0.0)	No(0.0)	Medium(0.0)	No(0.0)	No(0.0)	No or little time(1.0)	No or little time(1.0)	No or little time(1.0)	No or little time(1.0)	Most or all of the time(1.0)	No or little time(1.0)	No or little time(1.0)	No or little time(1.0)	considerable time(2.0)	No or little time(1.0)	No or little time(1.0)	No or little time(1.0)	No or little time(4.0)	No or little time(1.0)	No or little time(1.0)	a small portion of time(2.0)	Most or all of the time(1.0)	No or little time(1.0)	Most or all of the time(1.0)	No or little time(1.0)
484	34	42.50%	Female(0.0)	40	Undergraduate(0.0)	Nurse(0.0)	10000-20000(0.0)	Health(0.0)	No(0.0)	Low(0.0)	No(0.0)	No(0.0)	considerable time(3.0)	a small portion of time(2.0)	a small portion of time(2.0)	a small portion of time(2.0)	a small portion of time(3.0)	a small portion of time(2.0)	No or little time(1.0)	No or little time(1.0)	Most or all of the time(1.0)	a small portion of time(2.0)	a small portion of time(2.0)	No or little time(1.0)	No or little time(4.0)	No or little time(1.0)	No or little time(1.0)	No or little time(1.0)	Most or all of the time(1.0)	a small portion of time(2.0)	Most or all of the time(1.0)	No or little time(1.0)
485	24	30.00%	Male(0.0)	36	Technical secondary school(0.0)	Nurse(0.0)	10000-20000(0.0)	Health(0.0)	No(0.0)	Medium(0.0)	No(0.0)	No(0.0)	No or little time(1.0)	No or little time(1.0)	No or little time(1.0)	No or little time(1.0)	Most or all of the time(1.0)	No or little time(1.0)	No or little time(1.0)	No or little time(1.0)	No or little time(4.0)	No or little time(1.0)	No or little time(1.0)	No or little time(1.0)	Most or all of the time(1.0)	No or little time(1.0)	No or little time(1.0)	No or little time(1.0)	Most or all of the time(1.0)	No or little time(1.0)	considerable time(2.0)	No or little time(1.0)
486	29	36.25%	Female(0.0)	25	Technical secondary school(0.0)	Nurse(0.0)	<8000(0.0)	Health(0.0)	No(0.0)	Medium(0.0)	No(0.0)	No(0.0)	considerable time(3.0)	a small portion of time(2.0)	a small portion of time(2.0)	No or little time(1.0)	considerable time(2.0)	No or little time(1.0)	No or little time(1.0)	a small portion of time(2.0)	considerable time(2.0)	No or little time(1.0)	No or little time(1.0)	No or little time(1.0)	Most or all of the time(1.0)	No or little time(1.0)	No or little time(1.0)	a small portion of time(2.0)	Most or all of the time(1.0)	No or little time(1.0)	considerable time(2.0)	No or little time(1.0)
487	36	45.00%	Female(0.0)	26	Undergraduate(0.0)	Nurse(0.0)	<8000(0.0)	Health(0.0)	No(0.0)	Medium(0.0)	No(0.0)	No(0.0)	a small portion of time(2.0)	No or little time(1.0)	No or little time(1.0)	No or little time(1.0)	a small portion of time(3.0)	No or little time(1.0)	No or little time(1.0)	a small portion of time(2.0)	considerable time(2.0)	a small portion of time(2.0)	No or little time(1.0)	No or little time(1.0)	No or little time(4.0)	No or little time(1.0)	No or little time(1.0)	considerable time(3.0)	No or little time(4.0)	No or little time(1.0)	a small portion of time(3.0)	No or little time(1.0)
488	29	36.25%	Female(0.0)	40	Undergraduate(0.0)	Nurse(0.0)	10000-20000(0.0)	Health(0.0)	No(0.0)	Medium(0.0)	No(0.0)	No(0.0)	No or little time(1.0)	a small portion of time(2.0)	No or little time(1.0)	No or little time(1.0)	considerable time(2.0)	No or little time(1.0)	No or little time(1.0)	No or little time(1.0)	considerable time(2.0)	No or little time(1.0)	No or little time(1.0)	No or little time(1.0)	No or little time(4.0)	No or little time(1.0)	No or little time(1.0)	No or little time(1.0)	No or little time(4.0)	No or little time(1.0)	Most or all of the time(1.0)	No or little time(1.0)
489	26	32.50%	Female(0.0)	28	Undergraduate(0.0)	Nurse(0.0)	10000-20000(0.0)	Health(0.0)	No(0.0)	High(0.0)	No(0.0)	No(0.0)	a small portion of time(2.0)	No or little time(1.0)	No or little time(1.0)	No or little time(1.0)	considerable time(2.0)	No or little time(1.0)	No or little time(1.0)	No or little time(1.0)	considerable time(2.0)	No or little time(1.0)	No or little time(1.0)	No or little time(1.0)	Most or all of the time(1.0)	No or little time(1.0)	No or little time(1.0)	a small portion of time(2.0)	considerable time(2.0)	a small portion of time(2.0)	Most or all of the time(1.0)	No or little time(1.0)
490	45	56.25%	Female(0.0)	31	Undergraduate(0.0)	Nurse(0.0)	10000-20000(0.0)	Health(0.0)	No(0.0)	Medium(0.0)	No(0.0)	No(0.0)	a small portion of time(2.0)	a small portion of time(2.0)	a small portion of time(2.0)	a small portion of time(2.0)	a small portion of time(3.0)	a small portion of time(2.0)	a small portion of time(2.0)	a small portion of time(2.0)	a small portion of time(3.0)	considerable time(3.0)	a small portion of time(2.0)	a small portion of time(2.0)	considerable time(2.0)	a small portion of time(2.0)	a small portion of time(2.0)	a small portion of time(2.0)	a small portion of time(3.0)	a small portion of time(2.0)	a small portion of time(3.0)	a small portion of time(2.0)
491	24	30.00%	Female(0.0)	25	Technical secondary school(0.0)	Nurse(0.0)	10000-20000(0.0)	Health(0.0)	No(0.0)	Medium(0.0)	No(0.0)	No(0.0)	No or little time(1.0)	No or little time(1.0)	No or little time(1.0)	No or little time(1.0)	considerable time(2.0)	No or little time(1.0)	No or little time(1.0)	No or little time(1.0)	considerable time(2.0)	No or little time(1.0)	No or little time(1.0)	No or little time(1.0)	Most or all of the time(1.0)	No or little time(1.0)	No or little time(1.0)	No or little time(1.0)	considerable time(2.0)	No or little time(1.0)	considerable time(2.0)	No or little time(1.0)
492	22	27.50%	Female(0.0)	30	Undergraduate(0.0)	Nurse(0.0)	10000-20000(0.0)	Health(0.0)	No(0.0)	Low(0.0)	No(0.0)	No(0.0)	a small portion of time(2.0)	No or little time(1.0)	No or little time(1.0)	No or little time(1.0)	Most or all of the time(1.0)	No or little time(1.0)	No or little time(1.0)	No or little time(1.0)	Most or all of the time(1.0)	No or little time(1.0)	No or little time(1.0)	No or little time(1.0)	Most or all of the time(1.0)	No or little time(1.0)	No or little time(1.0)	No or little time(1.0)	Most or all of the time(1.0)	a small portion of time(2.0)	Most or all of the time(1.0)	No or little time(1.0)
493	35	43.75%	Female(0.0)	37	Undergraduate(0.0)	Nurse(0.0)	20000-30000(0.0)	Health(0.0)	No(0.0)	High(0.0)	No(0.0)	No(0.0)	a small portion of time(2.0)	a small portion of time(2.0)	a small portion of time(2.0)	No or little time(1.0)	Most or all of the time(1.0)	No or little time(1.0)	a small portion of time(2.0)	No or little time(1.0)	Most or all of the time(1.0)	a small portion of time(2.0)	No or little time(1.0)	No or little time(1.0)	No or little time(4.0)	No or little time(1.0)	considerable time(3.0)	No or little time(1.0)	a small portion of time(3.0)	No or little time(1.0)	a small portion of time(3.0)	a small portion of time(2.0)
494	25	31.25%	Female(0.0)	41	Undergraduate(0.0)	Nurse(0.0)	10000-20000(0.0)	Health(0.0)	No(0.0)	Low(0.0)	No(0.0)	No(0.0)	No or little time(1.0)	No or little time(1.0)	No or little time(1.0)	No or little time(1.0)	Most or all of the time(1.0)	No or little time(1.0)	No or little time(1.0)	No or little time(1.0)	considerable time(2.0)	No or little time(1.0)	No or little time(1.0)	No or little time(1.0)	No or little time(4.0)	No or little time(1.0)	No or little time(1.0)	No or little time(1.0)	considerable time(2.0)	No or little time(1.0)	Most or all of the time(1.0)	No or little time(1.0)
495	37	46.25%	Female(0.0)	49	Technical secondary school(0.0)	Nurse(0.0)	<8000(0.0)	Health(0.0)	No(0.0)	Low(0.0)	No(0.0)	No(0.0)	a small portion of time(2.0)	a small portion of time(2.0)	a small portion of time(2.0)	No or little time(1.0)	considerable time(2.0)	a small portion of time(2.0)	a small portion of time(2.0)	a small portion of time(2.0)	considerable time(2.0)	a small portion of time(2.0)	No or little time(1.0)	a small portion of time(2.0)	considerable time(2.0)	No or little time(1.0)	No or little time(1.0)	a small portion of time(2.0)	considerable time(2.0)	a small portion of time(2.0)	a small portion of time(3.0)	a small portion of time(2.0)
496	23	28.75%	Female(0.0)	35	Undergraduate(0.0)	Nurse(0.0)	10000-20000(0.0)	Health(0.0)	No(0.0)	Medium(0.0)	No(0.0)	No(0.0)	No or little time(1.0)	No or little time(1.0)	No or little time(1.0)	No or little time(1.0)	considerable time(2.0)	No or little time(1.0)	No or little time(1.0)	No or little time(1.0)	considerable time(2.0)	No or little time(1.0)	No or little time(1.0)	No or little time(1.0)	Most or all of the time(1.0)	No or little time(1.0)	No or little time(1.0)	No or little time(1.0)	Most or all of the time(1.0)	No or little time(1.0)	considerable time(2.0)	No or little time(1.0)
497	31	38.75%	Female(0.0)	24	Undergraduate(0.0)	Nurse(0.0)	>50000(0.0)	Health(0.0)	No(0.0)	High(0.0)	No(0.0)	No(0.0)	considerable time(3.0)	a small portion of time(2.0)	No or little time(1.0)	No or little time(1.0)	Most or all of the time(1.0)	No or little time(1.0)	No or little time(1.0)	a small portion of time(2.0)	considerable time(2.0)	No or little time(1.0)	No or little time(1.0)	No or little time(1.0)	No or little time(4.0)	No or little time(1.0)	No or little time(1.0)	No or little time(1.0)	No or little time(4.0)	No or little time(1.0)	Most or all of the time(1.0)	No or little time(1.0)
498	36	45.00%	Female(0.0)	40	Undergraduate(0.0)	Nurse(0.0)	<8000(0.0)	Others(0.0)	No(0.0)	Medium(0.0)	No(0.0)	No(0.0)	a small portion of time(2.0)	a small portion of time(2.0)	a small portion of time(2.0)	a small portion of time(2.0)	considerable time(2.0)	No or little time(1.0)	considerable time(3.0)	a small portion of time(2.0)	a small portion of time(3.0)	a small portion of time(2.0)	No or little time(1.0)	No or little time(1.0)	Most or all of the time(1.0)	No or little time(1.0)	No or little time(1.0)	a small portion of time(2.0)	considerable time(2.0)	No or little time(1.0)	a small portion of time(3.0)	a small portion of time(2.0)
499	29	36.25%	Male(0.0)	32	Undergraduate(0.0)	Nurse(0.0)	10000-20000(0.0)	Health(0.0)	No(0.0)	Medium(0.0)	No(0.0)	No(0.0)	No or little time(1.0)	No or little time(1.0)	No or little time(1.0)	No or little time(1.0)	Most or all of the time(1.0)	No or little time(1.0)	No or little time(1.0)	a small portion of time(2.0)	No or little time(4.0)	No or little time(1.0)	No or little time(1.0)	No or little time(1.0)	No or little time(4.0)	No or little time(1.0)	No or little time(1.0)	No or little time(1.0)	considerable time(2.0)	No or little time(1.0)	considerable time(2.0)	No or little time(1.0)
500	25	31.25%	Female(0.0)	27	Undergraduate(0.0)	Nurse(0.0)	20000-30000(0.0)	Health(0.0)	Yes(0.0)	High(0.0)	No(0.0)	Yes(0.0)	a small portion of time(2.0)	No or little time(1.0)	a small portion of time(2.0)	No or little time(1.0)	Most or all of the time(1.0)	No or little time(1.0)	No or little time(1.0)	a small portion of time(2.0)	Most or all of the time(1.0)	No or little time(1.0)	No or little time(1.0)	No or little time(1.0)	Most or all of the time(1.0)	No or little time(1.0)	No or little time(1.0)	No or little time(1.0)	Most or all of the time(1.0)	No or little time(1.0)	considerable time(2.0)	a small portion of time(2.0)
501	23	28.75%	Female(0.0)	25	Undergraduate(0.0)	Nurse(0.0)	10000-20000(0.0)	Health(0.0)	No(0.0)	High(0.0)	No(0.0)	No(0.0)	No or little time(1.0)	No or little time(1.0)	No or little time(1.0)	No or little time(1.0)	considerable time(2.0)	No or little time(1.0)	No or little time(1.0)	No or little time(1.0)	considerable time(2.0)	No or little time(1.0)	No or little time(1.0)	No or little time(1.0)	Most or all of the time(1.0)	No or little time(1.0)	No or little time(1.0)	No or little time(1.0)	Most or all of the time(1.0)	No or little time(1.0)	considerable time(2.0)	No or little time(1.0)
502	29	36.25%	Female(0.0)	22	Technical secondary school(0.0)	Nurse(0.0)	10000-20000(0.0)	Health(0.0)	No(0.0)	Low(0.0)	No(0.0)	No(0.0)	No or little time(1.0)	No or little time(1.0)	No or little time(1.0)	No or little time(1.0)	considerable time(2.0)	No or little time(1.0)	a small portion of time(2.0)	No or little time(1.0)	a small portion of time(3.0)	No or little time(1.0)	No or little time(1.0)	No or little time(1.0)	No or little time(4.0)	No or little time(1.0)	No or little time(1.0)	No or little time(1.0)	considerable time(2.0)	No or little time(1.0)	considerable time(2.0)	No or little time(1.0)
503	64	80.00%	Female(0.0)	27	Undergraduate(0.0)	Nurse(0.0)	10000-20000(0.0)	Health(0.0)	No(0.0)	High(0.0)	No(0.0)	No(0.0)	Most or all of the time(4.0)	Most or all of the time(4.0)	Most or all of the time(4.0)	Most or all of the time(4.0)	a small portion of time(3.0)	a small portion of time(2.0)	considerable time(3.0)	considerable time(3.0)	No or little time(4.0)	considerable time(3.0)	considerable time(3.0)	a small portion of time(2.0)	a small portion of time(3.0)	a small portion of time(2.0)	considerable time(3.0)	Most or all of the time(4.0)	a small portion of time(3.0)	Most or all of the time(4.0)	a small portion of time(3.0)	considerable time(3.0)
504	31	38.75%	Female(0.0)	56	Junior(0.0)	Nurse(0.0)	20000-30000(0.0)	Health(0.0)	No(0.0)	Medium(0.0)	No(0.0)	No(0.0)	No or little time(1.0)	No or little time(1.0)	No or little time(1.0)	No or little time(1.0)	No or little time(4.0)	No or little time(1.0)	No or little time(1.0)	No or little time(1.0)	No or little time(4.0)	No or little time(1.0)	No or little time(1.0)	No or little time(1.0)	Most or all of the time(1.0)	No or little time(1.0)	No or little time(1.0)	considerable time(3.0)	No or little time(4.0)	No or little time(1.0)	Most or all of the time(1.0)	No or little time(1.0)
505	27	33.75%	Female(0.0)	28	Undergraduate(0.0)	Nurse(0.0)	<8000(0.0)	Health(0.0)	No(0.0)	Low(0.0)	No(0.0)	No(0.0)	a small portion of time(2.0)	a small portion of time(2.0)	No or little time(1.0)	No or little time(1.0)	considerable time(2.0)	No or little time(1.0)	No or little time(1.0)	No or little time(1.0)	Most or all of the time(1.0)	No or little time(1.0)	No or little time(1.0)	No or little time(1.0)	No or little time(4.0)	No or little time(1.0)	No or little time(1.0)	No or little time(1.0)	considerable time(2.0)	No or little time(1.0)	Most or all of the time(1.0)	No or little time(1.0)
506	35	43.75%	Female(0.0)	26	Undergraduate(0.0)	Nurse(0.0)	10000-20000(0.0)	Health(0.0)	No(0.0)	Medium(0.0)	No(0.0)	No(0.0)	a small portion of time(2.0)	No or little time(1.0)	No or little time(1.0)	No or little time(1.0)	No or little time(4.0)	No or little time(1.0)	a small portion of time(2.0)	considerable time(3.0)	No or little time(4.0)	a small portion of time(2.0)	No or little time(1.0)	No or little time(1.0)	Most or all of the time(1.0)	No or little time(1.0)	No or little time(1.0)	No or little time(1.0)	considerable time(2.0)	No or little time(1.0)	a small portion of time(3.0)	a small portion of time(2.0)
507	28	35.00%	Female(0.0)	45	Undergraduate(0.0)	Nurse(0.0)	10000-20000(0.0)	Health(0.0)	Yes(0.0)	Medium(0.0)	No(0.0)	No(0.0)	a small portion of time(2.0)	No or little time(1.0)	a small portion of time(2.0)	No or little time(1.0)	Most or all of the time(1.0)	No or little time(1.0)	a small portion of time(2.0)	considerable time(3.0)	considerable time(2.0)	No or little time(1.0)	No or little time(1.0)	No or little time(1.0)	Most or all of the time(1.0)	No or little time(1.0)	No or little time(1.0)	No or little time(1.0)	considerable time(2.0)	No or little time(1.0)	considerable time(2.0)	No or little time(1.0)
508	34	42.50%	Female(0.0)	42	Undergraduate(0.0)	Nurse(0.0)	10000-20000(0.0)	Health(0.0)	No(0.0)	Low(0.0)	No(0.0)	No(0.0)	a small portion of time(2.0)	a small portion of time(2.0)	a small portion of time(2.0)	No or little time(1.0)	considerable time(2.0)	No or little time(1.0)	No or little time(1.0)	a small portion of time(2.0)	a small portion of time(3.0)	a small portion of time(2.0)	No or little time(1.0)	No or little time(1.0)	Most or all of the time(1.0)	No or little time(1.0)	a small portion of time(2.0)	a small portion of time(2.0)	a small portion of time(3.0)	No or little time(1.0)	a small portion of time(3.0)	No or little time(1.0)
509	34	42.50%	Female(0.0)	28	Undergraduate(0.0)	Nurse(0.0)	20000-30000(0.0)	Health(0.0)	No(0.0)	Medium(0.0)	No(0.0)	No(0.0)	a small portion of time(2.0)	a small portion of time(2.0)	a small portion of time(2.0)	No or little time(1.0)	Most or all of the time(1.0)	No or little time(1.0)	No or little time(1.0)	a small portion of time(2.0)	considerable time(2.0)	a small portion of time(2.0)	No or little time(1.0)	No or little time(1.0)	Most or all of the time(1.0)	No or little time(1.0)	a small portion of time(2.0)	a small portion of time(2.0)	a small portion of time(3.0)	a small portion of time(2.0)	a small portion of time(3.0)	a small portion of time(2.0)
510	41	51.25%	Female(0.0)	40	Undergraduate(0.0)	Nurse(0.0)	10000-20000(0.0)	Health(0.0)	Yes(0.0)	High(0.0)	No(0.0)	No(0.0)	considerable time(3.0)	considerable time(3.0)	a small portion of time(2.0)	No or little time(1.0)	a small portion of time(3.0)	a small portion of time(2.0)	No or little time(1.0)	a small portion of time(2.0)	considerable time(2.0)	a small portion of time(2.0)	a small portion of time(2.0)	a small portion of time(2.0)	considerable time(2.0)	No or little time(1.0)	No or little time(1.0)	considerable time(3.0)	considerable time(2.0)	a small portion of time(2.0)	a small portion of time(3.0)	a small portion of time(2.0)
511	28	35.00%	Female(0.0)	27	Undergraduate(0.0)	Nurse(0.0)	10000-20000(0.0)	Health(0.0)	No(0.0)	High(0.0)	No(0.0)	Yes(0.0)	a small portion of time(2.0)	No or little time(1.0)	No or little time(1.0)	No or little time(1.0)	considerable time(2.0)	No or little time(1.0)	No or little time(1.0)	No or little time(1.0)	considerable time(2.0)	a small portion of time(2.0)	No or little time(1.0)	No or little time(1.0)	considerable time(2.0)	No or little time(1.0)	No or little time(1.0)	a small portion of time(2.0)	considerable time(2.0)	No or little time(1.0)	considerable time(2.0)	No or little time(1.0)
512	40	50.00%	Female(0.0)	21	Technical secondary school(0.0)	Nurse(0.0)	10000-20000(0.0)	Health(0.0)	No(0.0)	High(0.0)	No(0.0)	No(0.0)	considerable time(3.0)	a small portion of time(2.0)	considerable time(3.0)	No or little time(1.0)	a small portion of time(3.0)	No or little time(1.0)	a small portion of time(2.0)	considerable time(3.0)	No or little time(4.0)	a small portion of time(2.0)	a small portion of time(2.0)	No or little time(1.0)	Most or all of the time(1.0)	No or little time(1.0)	a small portion of time(2.0)	No or little time(1.0)	considerable time(2.0)	a small portion of time(2.0)	a small portion of time(3.0)	No or little time(1.0)
513	33	41.25%	Female(0.0)	28	Undergraduate(0.0)	Nurse(0.0)	20000-30000(0.0)	Health(0.0)	No(0.0)	Low(0.0)	No(0.0)	No(0.0)	a small portion of time(2.0)	a small portion of time(2.0)	a small portion of time(2.0)	No or little time(1.0)	a small portion of time(3.0)	No or little time(1.0)	No or little time(1.0)	No or little time(1.0)	a small portion of time(3.0)	No or little time(1.0)	No or little time(1.0)	No or little time(1.0)	considerable time(2.0)	No or little time(1.0)	No or little time(1.0)	a small portion of time(2.0)	No or little time(4.0)	No or little time(1.0)	considerable time(2.0)	No or little time(1.0)
514	36	45.00%	Female(0.0)	39	Undergraduate(0.0)	Nurse(0.0)	10000-20000(0.0)	Others(0.0)	Yes(0.0)	Medium(0.0)	No(0.0)	No(0.0)	Most or all of the time(4.0)	considerable time(3.0)	considerable time(3.0)	No or little time(1.0)	a small portion of time(3.0)	No or little time(1.0)	a small portion of time(2.0)	a small portion of time(2.0)	considerable time(2.0)	No or little time(1.0)	No or little time(1.0)	No or little time(1.0)	considerable time(2.0)	No or little time(1.0)	No or little time(1.0)	No or little time(1.0)	a small portion of time(3.0)	No or little time(1.0)	considerable time(2.0)	No or little time(1.0)
515	31	38.75%	Female(0.0)	42	Undergraduate(0.0)	Nurse(0.0)	20000-30000(0.0)	Health(0.0)	No(0.0)	Low(0.0)	No(0.0)	No(0.0)	a small portion of time(2.0)	a small portion of time(2.0)	a small portion of time(2.0)	No or little time(1.0)	considerable time(2.0)	No or little time(1.0)	No or little time(1.0)	a small portion of time(2.0)	considerable time(2.0)	No or little time(1.0)	No or little time(1.0)	No or little time(1.0)	Most or all of the time(1.0)	No or little time(1.0)	a small portion of time(2.0)	No or little time(1.0)	Most or all of the time(1.0)	No or little time(1.0)	a small portion of time(3.0)	considerable time(3.0)
516	28	35.00%	Female(0.0)	朱亚玲	Undergraduate(0.0)	Nurse(0.0)	<8000(0.0)	Health(0.0)	Yes(0.0)	High(0.0)	No(0.0)	No(0.0)	No or little time(1.0)	No or little time(1.0)	No or little time(1.0)	No or little time(1.0)	Most or all of the time(1.0)	No or little time(1.0)	No or little time(1.0)	a small portion of time(2.0)	Most or all of the time(1.0)	a small portion of time(2.0)	a small portion of time(2.0)	No or little time(1.0)	Most or all of the time(1.0)	No or little time(1.0)	a small portion of time(2.0)	a small portion of time(2.0)	Most or all of the time(1.0)	No or little time(1.0)	No or little time(4.0)	No or little time(1.0)
517	25	31.25%	Female(0.0)	30	Undergraduate(0.0)	Nurse(0.0)	10000-20000(0.0)	Health(0.0)	No(0.0)	Medium(0.0)	No(0.0)	Yes(0.0)	a small portion of time(2.0)	No or little time(1.0)	No or little time(1.0)	No or little time(1.0)	considerable time(2.0)	No or little time(1.0)	No or little time(1.0)	a small portion of time(2.0)	Most or all of the time(1.0)	No or little time(1.0)	No or little time(1.0)	No or little time(1.0)	Most or all of the time(1.0)	No or little time(1.0)	No or little time(1.0)	No or little time(1.0)	considerable time(2.0)	No or little time(1.0)	considerable time(2.0)	No or little time(1.0)
518	33	41.25%	Female(0.0)	51	Technical secondary school(0.0)	Nurse(0.0)	<8000(0.0)	Health(0.0)	No(0.0)	Low(0.0)	No(0.0)	No(0.0)	a small portion of time(2.0)	a small portion of time(2.0)	a small portion of time(2.0)	No or little time(1.0)	considerable time(2.0)	No or little time(1.0)	a small portion of time(2.0)	a small portion of time(2.0)	considerable time(2.0)	a small portion of time(2.0)	No or little time(1.0)	No or little time(1.0)	considerable time(2.0)	No or little time(1.0)	No or little time(1.0)	No or little time(1.0)	considerable time(2.0)	a small portion of time(2.0)	a small portion of time(3.0)	No or little time(1.0)
519	21	26.25%	Female(0.0)	30	Undergraduate(0.0)	Nurse(0.0)	10000-20000(0.0)	Health(0.0)	No(0.0)	Low(0.0)	No(0.0)	No(0.0)	No or little time(1.0)	No or little time(1.0)	No or little time(1.0)	No or little time(1.0)	Most or all of the time(1.0)	No or little time(1.0)	No or little time(1.0)	No or little time(1.0)	Most or all of the time(1.0)	No or little time(1.0)	No or little time(1.0)	No or little time(1.0)	Most or all of the time(1.0)	No or little time(1.0)	No or little time(1.0)	No or little time(1.0)	Most or all of the time(1.0)	No or little time(1.0)	considerable time(2.0)	No or little time(1.0)
520	24	30.00%	Female(0.0)	30	Undergraduate(0.0)	Nurse(0.0)	10000-20000(0.0)	Health(0.0)	No(0.0)	Medium(0.0)	No(0.0)	No(0.0)	a small portion of time(2.0)	a small portion of time(2.0)	a small portion of time(2.0)	No or little time(1.0)	Most or all of the time(1.0)	No or little time(1.0)	No or little time(1.0)	No or little time(1.0)	Most or all of the time(1.0)	No or little time(1.0)	No or little time(1.0)	No or little time(1.0)	Most or all of the time(1.0)	No or little time(1.0)	No or little time(1.0)	No or little time(1.0)	Most or all of the time(1.0)	a small portion of time(2.0)	Most or all of the time(1.0)	No or little time(1.0)
521	32	40.00%	Female(0.0)	37周岁	Undergraduate(0.0)	Nurse(0.0)	10000-20000(0.0)	Health(0.0)	No(0.0)	Low(0.0)	No(0.0)	No(0.0)	a small portion of time(2.0)	a small portion of time(2.0)	a small portion of time(2.0)	No or little time(1.0)	considerable time(2.0)	No or little time(1.0)	No or little time(1.0)	No or little time(1.0)	considerable time(2.0)	No or little time(1.0)	No or little time(1.0)	No or little time(1.0)	No or little time(4.0)	No or little time(1.0)	No or little time(1.0)	No or little time(1.0)	No or little time(4.0)	No or little time(1.0)	considerable time(2.0)	No or little time(1.0)
522	24	30.00%	Female(0.0)	44	Undergraduate(0.0)	Nurse(0.0)	<8000(0.0)	Health(0.0)	No(0.0)	High(0.0)	No(0.0)	Yes(0.0)	a small portion of time(2.0)	No or little time(1.0)	No or little time(1.0)	No or little time(1.0)	Most or all of the time(1.0)	No or little time(1.0)	No or little time(1.0)	No or little time(1.0)	Most or all of the time(1.0)	No or little time(1.0)	No or little time(1.0)	No or little time(1.0)	No or little time(4.0)	No or little time(1.0)	No or little time(1.0)	No or little time(1.0)	Most or all of the time(1.0)	No or little time(1.0)	Most or all of the time(1.0)	No or little time(1.0)
523	35	43.75%	Female(0.0)	38	Undergraduate(0.0)	Nurse(0.0)	10000-20000(0.0)	Others(0.0)	No(0.0)	High(0.0)	No(0.0)	Yes(0.0)	a small portion of time(2.0)	a small portion of time(2.0)	a small portion of time(2.0)	a small portion of time(2.0)	considerable time(2.0)	No or little time(1.0)	considerable time(3.0)	a small portion of time(2.0)	considerable time(2.0)	a small portion of time(2.0)	a small portion of time(2.0)	No or little time(1.0)	Most or all of the time(1.0)	No or little time(1.0)	a small portion of time(2.0)	a small portion of time(2.0)	considerable time(2.0)	No or little time(1.0)	considerable time(2.0)	No or little time(1.0)
524	25	31.25%	Female(0.0)	29	Undergraduate(0.0)	Nurse(0.0)	<8000(0.0)	Health(0.0)	No(0.0)	Medium(0.0)	No(0.0)	No(0.0)	No or little time(1.0)	No or little time(1.0)	No or little time(1.0)	No or little time(1.0)	Most or all of the time(1.0)	No or little time(1.0)	No or little time(1.0)	No or little time(1.0)	Most or all of the time(1.0)	No or little time(1.0)	No or little time(1.0)	No or little time(1.0)	No or little time(4.0)	No or little time(1.0)	No or little time(1.0)	No or little time(1.0)	considerable time(2.0)	No or little time(1.0)	considerable time(2.0)	No or little time(1.0)
525	27	33.75%	Female(0.0)	43	Undergraduate(0.0)	Nurse(0.0)	20000-30000(0.0)	Health(0.0)	Yes(0.0)	Low(0.0)	No(0.0)	No(0.0)	a small portion of time(2.0)	No or little time(1.0)	No or little time(1.0)	No or little time(1.0)	Most or all of the time(1.0)	No or little time(1.0)	No or little time(1.0)	a small portion of time(2.0)	Most or all of the time(1.0)	No or little time(1.0)	No or little time(1.0)	a small portion of time(2.0)	No or little time(4.0)	No or little time(1.0)	No or little time(1.0)	No or little time(1.0)	considerable time(2.0)	No or little time(1.0)	Most or all of the time(1.0)	No or little time(1.0)
526	46	57.50%	Female(0.0)	28	Undergraduate(0.0)	Nurse(0.0)	<8000(0.0)	Health(0.0)	No(0.0)	Low(0.0)	No(0.0)	No(0.0)	a small portion of time(2.0)	a small portion of time(2.0)	considerable time(3.0)	a small portion of time(2.0)	considerable time(2.0)	No or little time(1.0)	a small portion of time(2.0)	considerable time(3.0)	a small portion of time(3.0)	a small portion of time(2.0)	a small portion of time(2.0)	a small portion of time(2.0)	considerable time(2.0)	considerable time(3.0)	a small portion of time(2.0)	a small portion of time(2.0)	a small portion of time(3.0)	No or little time(1.0)	No or little time(4.0)	considerable time(3.0)
527	35	43.75%	Female(0.0)	29	Undergraduate(0.0)	Nurse(0.0)	10000-20000(0.0)	Health(0.0)	No(0.0)	Medium(0.0)	No(0.0)	No(0.0)	considerable time(3.0)	a small portion of time(2.0)	a small portion of time(2.0)	No or little time(1.0)	considerable time(2.0)	No or little time(1.0)	a small portion of time(2.0)	a small portion of time(2.0)	a small portion of time(3.0)	No or little time(1.0)	No or little time(1.0)	No or little time(1.0)	Most or all of the time(1.0)	No or little time(1.0)	a small portion of time(2.0)	No or little time(1.0)	a small portion of time(3.0)	a small portion of time(2.0)	considerable time(2.0)	a small portion of time(2.0)
528	30	37.50%	Female(0.0)	27	Technical secondary school(0.0)	Nurse(0.0)	10000-20000(0.0)	Health(0.0)	No(0.0)	Low(0.0)	No(0.0)	No(0.0)	a small portion of time(2.0)	a small portion of time(2.0)	No or little time(1.0)	No or little time(1.0)	a small portion of time(3.0)	No or little time(1.0)	No or little time(1.0)	No or little time(1.0)	considerable time(2.0)	No or little time(1.0)	No or little time(1.0)	No or little time(1.0)	No or little time(4.0)	No or little time(1.0)	No or little time(1.0)	No or little time(1.0)	a small portion of time(3.0)	No or little time(1.0)	Most or all of the time(1.0)	No or little time(1.0)
529	42	52.50%	Female(0.0)	37	Undergraduate(0.0)	Nurse(0.0)	20000-30000(0.0)	Health(0.0)	Yes(0.0)	High(0.0)	No(0.0)	Yes(0.0)	considerable time(3.0)	a small portion of time(2.0)	a small portion of time(2.0)	a small portion of time(2.0)	considerable time(2.0)	No or little time(1.0)	No or little time(1.0)	a small portion of time(2.0)	a small portion of time(3.0)	a small portion of time(2.0)	a small portion of time(2.0)	a small portion of time(2.0)	a small portion of time(3.0)	a small portion of time(2.0)	a small portion of time(2.0)	a small portion of time(2.0)	considerable time(2.0)	a small portion of time(2.0)	a small portion of time(3.0)	a small portion of time(2.0)
530	24	30.00%	Female(0.0)	24	Undergraduate(0.0)	Nurse(0.0)	>50000(0.0)	Health(0.0)	No(0.0)	Extremely low(0.0)	No(0.0)	No(0.0)	No or little time(1.0)	No or little time(1.0)	No or little time(1.0)	No or little time(1.0)	Most or all of the time(1.0)	No or little time(1.0)	No or little time(1.0)	No or little time(1.0)	Most or all of the time(1.0)	No or little time(1.0)	No or little time(1.0)	No or little time(1.0)	No or little time(4.0)	No or little time(1.0)	No or little time(1.0)	No or little time(1.0)	Most or all of the time(1.0)	No or little time(1.0)	Most or all of the time(1.0)	a small portion of time(2.0)
531	33	41.25%	Female(0.0)	30	Undergraduate(0.0)	Nurse(0.0)	<8000(0.0)	Health(0.0)	No(0.0)	Low(0.0)	No(0.0)	No(0.0)	a small portion of time(2.0)	a small portion of time(2.0)	a small portion of time(2.0)	No or little time(1.0)	considerable time(2.0)	No or little time(1.0)	considerable time(3.0)	a small portion of time(2.0)	considerable time(2.0)	No or little time(1.0)	No or little time(1.0)	No or little time(1.0)	Most or all of the time(1.0)	No or little time(1.0)	No or little time(1.0)	considerable time(3.0)	a small portion of time(3.0)	No or little time(1.0)	Most or all of the time(1.0)	a small portion of time(2.0)
532	22	27.50%	Female(0.0)	31	Undergraduate(0.0)	Nurse(0.0)	20000-30000(0.0)	Health(0.0)	No(0.0)	Low(0.0)	No(0.0)	No(0.0)	No or little time(1.0)	No or little time(1.0)	No or little time(1.0)	No or little time(1.0)	Most or all of the time(1.0)	No or little time(1.0)	a small portion of time(2.0)	No or little time(1.0)	Most or all of the time(1.0)	No or little time(1.0)	No or little time(1.0)	No or little time(1.0)	Most or all of the time(1.0)	No or little time(1.0)	No or little time(1.0)	No or little time(1.0)	Most or all of the time(1.0)	No or little time(1.0)	considerable time(2.0)	No or little time(1.0)
533	29	36.25%	Female(0.0)	25	Undergraduate(0.0)	Nurse(0.0)	<8000(0.0)	Health(0.0)	No(0.0)	High(0.0)	No(0.0)	No(0.0)	a small portion of time(2.0)	a small portion of time(2.0)	No or little time(1.0)	No or little time(1.0)	considerable time(2.0)	No or little time(1.0)	No or little time(1.0)	No or little time(1.0)	considerable time(2.0)	No or little time(1.0)	No or little time(1.0)	No or little time(1.0)	No or little time(4.0)	No or little time(1.0)	No or little time(1.0)	No or little time(1.0)	considerable time(2.0)	No or little time(1.0)	considerable time(2.0)	No or little time(1.0)
534	29	36.25%	Female(0.0)	28	Undergraduate(0.0)	Nurse(0.0)	10000-20000(0.0)	Health(0.0)	No(0.0)	Low(0.0)	No(0.0)	No(0.0)	a small portion of time(2.0)	a small portion of time(2.0)	a small portion of time(2.0)	No or little time(1.0)	considerable time(2.0)	No or little time(1.0)	No or little time(1.0)	a small portion of time(2.0)	considerable time(2.0)	No or little time(1.0)	No or little time(1.0)	No or little time(1.0)	Most or all of the time(1.0)	No or little time(1.0)	No or little time(1.0)	No or little time(1.0)	considerable time(2.0)	No or little time(1.0)	considerable time(2.0)	a small portion of time(2.0)
535	29	36.25%	Female(0.0)	49	Undergraduate(0.0)	Nurse(0.0)	10000-20000(0.0)	Health(0.0)	No(0.0)	Extremely low(0.0)	No(0.0)	No(0.0)	No or little time(1.0)	No or little time(1.0)	No or little time(1.0)	No or little time(1.0)	considerable time(2.0)	No or little time(1.0)	considerable time(3.0)	considerable time(3.0)	Most or all of the time(1.0)	a small portion of time(2.0)	No or little time(1.0)	No or little time(1.0)	Most or all of the time(1.0)	No or little time(1.0)	a small portion of time(2.0)	a small portion of time(2.0)	Most or all of the time(1.0)	No or little time(1.0)	considerable time(2.0)	No or little time(1.0)
536	32	40.00%	Female(0.0)	38	Undergraduate(0.0)	Nurse(0.0)	10000-20000(0.0)	Health(0.0)	No(0.0)	Low(0.0)	No(0.0)	No(0.0)	a small portion of time(2.0)	a small portion of time(2.0)	a small portion of time(2.0)	No or little time(1.0)	considerable time(2.0)	No or little time(1.0)	No or little time(1.0)	a small portion of time(2.0)	considerable time(2.0)	No or little time(1.0)	No or little time(1.0)	No or little time(1.0)	considerable time(2.0)	No or little time(1.0)	a small portion of time(2.0)	No or little time(1.0)	considerable time(2.0)	No or little time(1.0)	a small portion of time(3.0)	a small portion of time(2.0)
537	29	36.25%	Female(0.0)	38	Undergraduate(0.0)	Nurse(0.0)	10000-20000(0.0)	Health(0.0)	No(0.0)	Low(0.0)	No(0.0)	No(0.0)	a small portion of time(2.0)	No or little time(1.0)	No or little time(1.0)	No or little time(1.0)	Most or all of the time(1.0)	No or little time(1.0)	No or little time(1.0)	a small portion of time(2.0)	considerable time(2.0)	a small portion of time(2.0)	No or little time(1.0)	No or little time(1.0)	No or little time(4.0)	No or little time(1.0)	No or little time(1.0)	No or little time(1.0)	Most or all of the time(1.0)	No or little time(1.0)	considerable time(2.0)	a small portion of time(2.0)
538	28	35.00%	Female(0.0)	27	Undergraduate(0.0)	Nurse(0.0)	<8000(0.0)	Health(0.0)	No(0.0)	Low(0.0)	No(0.0)	No(0.0)	a small portion of time(2.0)	No or little time(1.0)	No or little time(1.0)	No or little time(1.0)	considerable time(2.0)	No or little time(1.0)	a small portion of time(2.0)	a small portion of time(2.0)	considerable time(2.0)	No or little time(1.0)	No or little time(1.0)	No or little time(1.0)	considerable time(2.0)	No or little time(1.0)	No or little time(1.0)	No or little time(1.0)	considerable time(2.0)	No or little time(1.0)	considerable time(2.0)	No or little time(1.0)
539	24	30.00%	Female(0.0)	39	Undergraduate(0.0)	Nurse(0.0)	10000-20000(0.0)	Health(0.0)	No(0.0)	Medium(0.0)	No(0.0)	No(0.0)	a small portion of time(2.0)	No or little time(1.0)	No or little time(1.0)	No or little time(1.0)	Most or all of the time(1.0)	No or little time(1.0)	No or little time(1.0)	No or little time(1.0)	Most or all of the time(1.0)	No or little time(1.0)	No or little time(1.0)	No or little time(1.0)	No or little time(4.0)	No or little time(1.0)	No or little time(1.0)	No or little time(1.0)	Most or all of the time(1.0)	No or little time(1.0)	Most or all of the time(1.0)	No or little time(1.0)
540	35	43.75%	Female(0.0)	35	Undergraduate(0.0)	Nurse(0.0)	10000-20000(0.0)	Health(0.0)	No(0.0)	Low(0.0)	No(0.0)	No(0.0)	considerable time(3.0)	a small portion of time(2.0)	a small portion of time(2.0)	No or little time(1.0)	No or little time(4.0)	No or little time(1.0)	No or little time(1.0)	a small portion of time(2.0)	a small portion of time(3.0)	No or little time(1.0)	No or little time(1.0)	No or little time(1.0)	considerable time(2.0)	No or little time(1.0)	No or little time(1.0)	a small portion of time(2.0)	considerable time(2.0)	No or little time(1.0)	considerable time(2.0)	a small portion of time(2.0)
541	43	53.75%	Female(0.0)	48	Undergraduate(0.0)	Nurse(0.0)	10000-20000(0.0)	Others(0.0)	No(0.0)	Medium(0.0)	No(0.0)	No(0.0)	considerable time(3.0)	considerable time(3.0)	considerable time(3.0)	a small portion of time(2.0)	No or little time(4.0)	No or little time(1.0)	No or little time(1.0)	a small portion of time(2.0)	a small portion of time(3.0)	No or little time(1.0)	a small portion of time(2.0)	No or little time(1.0)	Most or all of the time(1.0)	No or little time(1.0)	No or little time(1.0)	considerable time(3.0)	a small portion of time(3.0)	No or little time(1.0)	No or little time(4.0)	considerable time(3.0)
542	53	66.25%	Female(0.0)	42	Undergraduate(0.0)	Nurse(0.0)	20000-30000(0.0)	Health(0.0)	No(0.0)	Medium(0.0)	No(0.0)	No(0.0)	considerable time(3.0)	a small portion of time(2.0)	considerable time(3.0)	a small portion of time(2.0)	a small portion of time(3.0)	a small portion of time(2.0)	a small portion of time(2.0)	considerable time(3.0)	No or little time(4.0)	a small portion of time(2.0)	a small portion of time(2.0)	a small portion of time(2.0)	No or little time(4.0)	a small portion of time(2.0)	considerable time(3.0)	considerable time(3.0)	No or little time(4.0)	No or little time(1.0)	No or little time(4.0)	a small portion of time(2.0)
543	28	35.00%	Female(0.0)	28	Undergraduate(0.0)	Nurse(0.0)	10000-20000(0.0)	Health(0.0)	No(0.0)	Medium(0.0)	No(0.0)	No(0.0)	No or little time(1.0)	No or little time(1.0)	No or little time(1.0)	No or little time(1.0)	considerable time(2.0)	No or little time(1.0)	No or little time(1.0)	a small portion of time(2.0)	considerable time(2.0)	No or little time(1.0)	No or little time(1.0)	No or little time(1.0)	considerable time(2.0)	No or little time(1.0)	No or little time(1.0)	No or little time(1.0)	No or little time(4.0)	No or little time(1.0)	considerable time(2.0)	No or little time(1.0)
544	32	40.00%	Female(0.0)	34	Undergraduate(0.0)	Nurse(0.0)	10000-20000(0.0)	Health(0.0)	No(0.0)	Low(0.0)	No(0.0)	No(0.0)	a small portion of time(2.0)	No or little time(1.0)	No or little time(1.0)	No or little time(1.0)	considerable time(2.0)	No or little time(1.0)	No or little time(1.0)	No or little time(1.0)	a small portion of time(3.0)	No or little time(1.0)	No or little time(1.0)	No or little time(1.0)	No or little time(4.0)	No or little time(1.0)	a small portion of time(2.0)	No or little time(1.0)	a small portion of time(3.0)	No or little time(1.0)	a small portion of time(3.0)	No or little time(1.0)
545	35	43.75%	Female(0.0)	27	Undergraduate(0.0)	Nurse(0.0)	10000-20000(0.0)	Health(0.0)	No(0.0)	High(0.0)	No(0.0)	No(0.0)	considerable time(3.0)	a small portion of time(2.0)	a small portion of time(2.0)	No or little time(1.0)	a small portion of time(3.0)	No or little time(1.0)	a small portion of time(2.0)	considerable time(3.0)	a small portion of time(3.0)	considerable time(3.0)	No or little time(1.0)	No or little time(1.0)	Most or all of the time(1.0)	No or little time(1.0)	No or little time(1.0)	No or little time(1.0)	a small portion of time(3.0)	No or little time(1.0)	Most or all of the time(1.0)	No or little time(1.0)
546	23	28.75%	Female(0.0)	46	Undergraduate(0.0)	Nurse(0.0)	10000-20000(0.0)	Health(0.0)	No(0.0)	Low(0.0)	No(0.0)	No(0.0)	No or little time(1.0)	No or little time(1.0)	No or little time(1.0)	No or little time(1.0)	Most or all of the time(1.0)	No or little time(1.0)	No or little time(1.0)	No or little time(1.0)	Most or all of the time(1.0)	No or little time(1.0)	No or little time(1.0)	No or little time(1.0)	No or little time(4.0)	No or little time(1.0)	No or little time(1.0)	No or little time(1.0)	Most or all of the time(1.0)	No or little time(1.0)	Most or all of the time(1.0)	No or little time(1.0)
547	27	33.75%	Female(0.0)	37	Undergraduate(0.0)	Nurse(0.0)	10000-20000(0.0)	Health(0.0)	No(0.0)	Low(0.0)	No(0.0)	No(0.0)	a small portion of time(2.0)	a small portion of time(2.0)	a small portion of time(2.0)	No or little time(1.0)	Most or all of the time(1.0)	No or little time(1.0)	No or little time(1.0)	No or little time(1.0)	Most or all of the time(1.0)	No or little time(1.0)	No or little time(1.0)	No or little time(1.0)	Most or all of the time(1.0)	No or little time(1.0)	a small portion of time(2.0)	No or little time(1.0)	considerable time(2.0)	No or little time(1.0)	considerable time(2.0)	a small portion of time(2.0)
548	26	32.50%	Female(0.0)	48	Undergraduate(0.0)	Doctor(0.0)	10000-20000(0.0)	Health(0.0)	No(0.0)	Medium(0.0)	No(0.0)	No(0.0)	No or little time(1.0)	No or little time(1.0)	No or little time(1.0)	No or little time(1.0)	Most or all of the time(1.0)	No or little time(1.0)	No or little time(1.0)	a small portion of time(2.0)	considerable time(2.0)	No or little time(1.0)	No or little time(1.0)	No or little time(1.0)	No or little time(4.0)	No or little time(1.0)	No or little time(1.0)	No or little time(1.0)	Most or all of the time(1.0)	No or little time(1.0)	considerable time(2.0)	No or little time(1.0)
549	25	31.25%	Female(0.0)	51	Undergraduate(0.0)	Technician(0.0)	20000-30000(0.0)	Others(0.0)	No(0.0)	Extremely low(0.0)	No(0.0)	No(0.0)	No or little time(1.0)	No or little time(1.0)	No or little time(1.0)	No or little time(1.0)	Most or all of the time(1.0)	No or little time(1.0)	a small portion of time(2.0)	No or little time(1.0)	Most or all of the time(1.0)	No or little time(1.0)	No or little time(1.0)	No or little time(1.0)	Most or all of the time(1.0)	No or little time(1.0)	a small portion of time(2.0)	No or little time(1.0)	Most or all of the time(1.0)	a small portion of time(2.0)	considerable time(2.0)	a small portion of time(2.0)
550	26	32.50%	Female(0.0)	40	Master(0.0)	Technician(0.0)	20000-30000(0.0)	Health(0.0)	No(0.0)	Low(0.0)	No(0.0)	No(0.0)	a small portion of time(2.0)	No or little time(1.0)	No or little time(1.0)	No or little time(1.0)	considerable time(2.0)	No or little time(1.0)	No or little time(1.0)	No or little time(1.0)	Most or all of the time(1.0)	No or little time(1.0)	No or little time(1.0)	No or little time(1.0)	No or little time(4.0)	No or little time(1.0)	No or little time(1.0)	a small portion of time(2.0)	Most or all of the time(1.0)	No or little time(1.0)	Most or all of the time(1.0)	No or little time(1.0)
551	23	28.75%	Male(0.0)	48	Undergraduate(0.0)	Doctor(0.0)	20000-30000(0.0)	Health(0.0)	No(0.0)	Low(0.0)	No(0.0)	No(0.0)	No or little time(1.0)	No or little time(1.0)	No or little time(1.0)	No or little time(1.0)	Most or all of the time(1.0)	No or little time(1.0)	No or little time(1.0)	No or little time(1.0)	considerable time(2.0)	No or little time(1.0)	No or little time(1.0)	No or little time(1.0)	Most or all of the time(1.0)	No or little time(1.0)	No or little time(1.0)	a small portion of time(2.0)	Most or all of the time(1.0)	No or little time(1.0)	considerable time(2.0)	No or little time(1.0)
552	28	35.00%	Female(0.0)	39	Undergraduate(0.0)	Doctor(0.0)	10000-20000(0.0)	Health(0.0)	No(0.0)	High(0.0)	No(0.0)	No(0.0)	a small portion of time(2.0)	a small portion of time(2.0)	No or little time(1.0)	No or little time(1.0)	considerable time(2.0)	No or little time(1.0)	No or little time(1.0)	No or little time(1.0)	considerable time(2.0)	No or little time(1.0)	No or little time(1.0)	No or little time(1.0)	considerable time(2.0)	No or little time(1.0)	No or little time(1.0)	a small portion of time(2.0)	considerable time(2.0)	No or little time(1.0)	considerable time(2.0)	No or little time(1.0)
553	33	41.25%	Female(0.0)	32	Undergraduate(0.0)	Technician(0.0)	<8000(0.0)	Health(0.0)	No(0.0)	High(0.0)	No(0.0)	No(0.0)	considerable time(3.0)	No or little time(1.0)	a small portion of time(2.0)	a small portion of time(2.0)	considerable time(2.0)	a small portion of time(2.0)	a small portion of time(2.0)	a small portion of time(2.0)	considerable time(2.0)	No or little time(1.0)	No or little time(1.0)	No or little time(1.0)	Most or all of the time(1.0)	No or little time(1.0)	a small portion of time(2.0)	No or little time(1.0)	a small portion of time(3.0)	No or little time(1.0)	considerable time(2.0)	No or little time(1.0)
554	29	36.25%	Female(0.0)	40	Master(0.0)	Doctor(0.0)	10000-20000(0.0)	Health(0.0)	No(0.0)	Medium(0.0)	No(0.0)	No(0.0)	a small portion of time(2.0)	a small portion of time(2.0)	a small portion of time(2.0)	No or little time(1.0)	considerable time(2.0)	No or little time(1.0)	No or little time(1.0)	No or little time(1.0)	a small portion of time(3.0)	No or little time(1.0)	No or little time(1.0)	No or little time(1.0)	considerable time(2.0)	No or little time(1.0)	No or little time(1.0)	No or little time(1.0)	considerable time(2.0)	No or little time(1.0)	considerable time(2.0)	No or little time(1.0)
555	27	33.75%	Male(0.0)	37	Master(0.0)	Doctor(0.0)	<8000(0.0)	Health(0.0)	No(0.0)	High(0.0)	No(0.0)	No(0.0)	a small portion of time(2.0)	No or little time(1.0)	a small portion of time(2.0)	No or little time(1.0)	considerable time(2.0)	No or little time(1.0)	No or little time(1.0)	considerable time(3.0)	considerable time(2.0)	No or little time(1.0)	No or little time(1.0)	No or little time(1.0)	Most or all of the time(1.0)	No or little time(1.0)	a small portion of time(2.0)	No or little time(1.0)	Most or all of the time(1.0)	No or little time(1.0)	Most or all of the time(1.0)	No or little time(1.0)
556	36	45.00%	Female(0.0)	34	Undergraduate(0.0)	Doctor(0.0)	10000-20000(0.0)	Health(0.0)	No(0.0)	Medium(0.0)	No(0.0)	No(0.0)	a small portion of time(2.0)	No or little time(1.0)	No or little time(1.0)	No or little time(1.0)	No or little time(4.0)	No or little time(1.0)	No or little time(1.0)	No or little time(1.0)	No or little time(4.0)	No or little time(1.0)	No or little time(1.0)	No or little time(1.0)	No or little time(4.0)	No or little time(1.0)	No or little time(1.0)	No or little time(1.0)	No or little time(4.0)	No or little time(1.0)	No or little time(4.0)	No or little time(1.0)
557	36	45.00%	Male(0.0)	39	Undergraduate(0.0)	Technician(0.0)	10000-20000(0.0)	Health(0.0)	No(0.0)	High(0.0)	No(0.0)	No(0.0)	a small portion of time(2.0)	No or little time(1.0)	No or little time(1.0)	No or little time(1.0)	considerable time(2.0)	No or little time(1.0)	considerable time(3.0)	a small portion of time(2.0)	considerable time(2.0)	No or little time(1.0)	a small portion of time(2.0)	a small portion of time(2.0)	No or little time(4.0)	No or little time(1.0)	a small portion of time(2.0)	No or little time(1.0)	No or little time(4.0)	No or little time(1.0)	considerable time(2.0)	No or little time(1.0)
558	29	36.25%	Male(0.0)	35	Master(0.0)	Doctor(0.0)	10000-20000(0.0)	Health(0.0)	Yes(0.0)	Medium(0.0)	No(0.0)	No(0.0)	a small portion of time(2.0)	No or little time(1.0)	a small portion of time(2.0)	No or little time(1.0)	Most or all of the time(1.0)	No or little time(1.0)	No or little time(1.0)	No or little time(1.0)	a small portion of time(3.0)	No or little time(1.0)	No or little time(1.0)	No or little time(1.0)	Most or all of the time(1.0)	No or little time(1.0)	No or little time(1.0)	No or little time(1.0)	No or little time(4.0)	No or little time(1.0)	considerable time(2.0)	a small portion of time(2.0)
559	29	36.25%	Male(0.0)	36	Master(0.0)	Doctor(0.0)	10000-20000(0.0)	Health(0.0)	No(0.0)	Medium(0.0)	No(0.0)	No(0.0)	a small portion of time(2.0)	a small portion of time(2.0)	No or little time(1.0)	No or little time(1.0)	Most or all of the time(1.0)	No or little time(1.0)	No or little time(1.0)	No or little time(1.0)	considerable time(2.0)	No or little time(1.0)	No or little time(1.0)	No or little time(1.0)	No or little time(4.0)	No or little time(1.0)	No or little time(1.0)	a small portion of time(2.0)	considerable time(2.0)	No or little time(1.0)	considerable time(2.0)	No or little time(1.0)
560	44	55.00%	Male(0.0)	25	Undergraduate(0.0)	Doctor(0.0)	10000-20000(0.0)	Health(0.0)	No(0.0)	High(0.0)	No(0.0)	No(0.0)	a small portion of time(2.0)	a small portion of time(2.0)	a small portion of time(2.0)	a small portion of time(2.0)	considerable time(2.0)	a small portion of time(2.0)	a small portion of time(2.0)	a small portion of time(2.0)	a small portion of time(3.0)	a small portion of time(2.0)	a small portion of time(2.0)	a small portion of time(2.0)	a small portion of time(3.0)	a small portion of time(2.0)	a small portion of time(2.0)	a small portion of time(2.0)	a small portion of time(3.0)	a small portion of time(2.0)	a small portion of time(3.0)	a small portion of time(2.0)
561	31	38.75%	Male(0.0)	39	Undergraduate(0.0)	Technician(0.0)	10000-20000(0.0)	Health(0.0)	No(0.0)	High(0.0)	No(0.0)	No(0.0)	considerable time(3.0)	a small portion of time(2.0)	a small portion of time(2.0)	No or little time(1.0)	considerable time(2.0)	No or little time(1.0)	No or little time(1.0)	a small portion of time(2.0)	considerable time(2.0)	No or little time(1.0)	a small portion of time(2.0)	No or little time(1.0)	Most or all of the time(1.0)	No or little time(1.0)	No or little time(1.0)	No or little time(1.0)	a small portion of time(3.0)	No or little time(1.0)	considerable time(2.0)	No or little time(1.0)
562	38	47.50%	Male(0.0)	38	Master(0.0)	Doctor(0.0)	10000-20000(0.0)	Health(0.0)	No(0.0)	Low(0.0)	No(0.0)	No(0.0)	a small portion of time(2.0)	a small portion of time(2.0)	a small portion of time(2.0)	a small portion of time(2.0)	considerable time(2.0)	No or little time(1.0)	No or little time(1.0)	a small portion of time(2.0)	a small portion of time(3.0)	a small portion of time(2.0)	No or little time(1.0)	No or little time(1.0)	No or little time(4.0)	No or little time(1.0)	considerable time(3.0)	considerable time(3.0)	considerable time(2.0)	No or little time(1.0)	considerable time(2.0)	No or little time(1.0)
563	20	25.00%	Male(0.0)	30	Undergraduate(0.0)	Doctor(0.0)	20000-30000(0.0)	Health(0.0)	No(0.0)	Medium(0.0)	No(0.0)	No(0.0)	No or little time(1.0)	No or little time(1.0)	No or little time(1.0)	No or little time(1.0)	Most or all of the time(1.0)	No or little time(1.0)	No or little time(1.0)	No or little time(1.0)	Most or all of the time(1.0)	No or little time(1.0)	No or little time(1.0)	No or little time(1.0)	Most or all of the time(1.0)	No or little time(1.0)	No or little time(1.0)	No or little time(1.0)	Most or all of the time(1.0)	No or little time(1.0)	Most or all of the time(1.0)	No or little time(1.0)
564	26	32.50%	Female(0.0)	43	Master(0.0)	Doctor(0.0)	10000-20000(0.0)	Health(0.0)	No(0.0)	Low(0.0)	No(0.0)	No(0.0)	a small portion of time(2.0)	No or little time(1.0)	No or little time(1.0)	No or little time(1.0)	considerable time(2.0)	No or little time(1.0)	No or little time(1.0)	No or little time(1.0)	considerable time(2.0)	No or little time(1.0)	No or little time(1.0)	No or little time(1.0)	considerable time(2.0)	No or little time(1.0)	No or little time(1.0)	No or little time(1.0)	considerable time(2.0)	No or little time(1.0)	Most or all of the time(1.0)	a small portion of time(2.0)
565	28	35.00%	Male(0.0)	38	Undergraduate(0.0)	Doctor(0.0)	10000-20000(0.0)	Health(0.0)	No(0.0)	Medium(0.0)	No(0.0)	No(0.0)	a small portion of time(2.0)	No or little time(1.0)	No or little time(1.0)	No or little time(1.0)	Most or all of the time(1.0)	No or little time(1.0)	a small portion of time(2.0)	a small portion of time(2.0)	considerable time(2.0)	a small portion of time(2.0)	a small portion of time(2.0)	No or little time(1.0)	Most or all of the time(1.0)	No or little time(1.0)	No or little time(1.0)	No or little time(1.0)	Most or all of the time(1.0)	No or little time(1.0)	considerable time(2.0)	a small portion of time(2.0)
566	36	45.00%	Male(0.0)	37	Master(0.0)	Doctor(0.0)	10000-20000(0.0)	Health(0.0)	No(0.0)	Low(0.0)	No(0.0)	No(0.0)	a small portion of time(2.0)	a small portion of time(2.0)	a small portion of time(2.0)	No or little time(1.0)	considerable time(2.0)	a small portion of time(2.0)	No or little time(1.0)	a small portion of time(2.0)	considerable time(2.0)	a small portion of time(2.0)	No or little time(1.0)	No or little time(1.0)	considerable time(2.0)	a small portion of time(2.0)	a small portion of time(2.0)	a small portion of time(2.0)	considerable time(2.0)	a small portion of time(2.0)	considerable time(2.0)	a small portion of time(2.0)
567	24	30.00%	Male(0.0)	37	Master(0.0)	Doctor(0.0)	20000-30000(0.0)	Health(0.0)	No(0.0)	High(0.0)	No(0.0)	No(0.0)	No or little time(1.0)	No or little time(1.0)	No or little time(1.0)	No or little time(1.0)	No or little time(4.0)	No or little time(1.0)	No or little time(1.0)	No or little time(1.0)	Most or all of the time(1.0)	No or little time(1.0)	No or little time(1.0)	No or little time(1.0)	Most or all of the time(1.0)	No or little time(1.0)	No or little time(1.0)	No or little time(1.0)	Most or all of the time(1.0)	No or little time(1.0)	considerable time(2.0)	No or little time(1.0)
568	35	43.75%	Male(0.0)	48	Undergraduate(0.0)	Doctor(0.0)	10000-20000(0.0)	Health(0.0)	No(0.0)	High(0.0)	No(0.0)	No(0.0)	No or little time(1.0)	No or little time(1.0)	No or little time(1.0)	No or little time(1.0)	considerable time(2.0)	No or little time(1.0)	a small portion of time(2.0)	considerable time(3.0)	considerable time(2.0)	No or little time(1.0)	No or little time(1.0)	No or little time(1.0)	No or little time(4.0)	No or little time(1.0)	a small portion of time(2.0)	considerable time(3.0)	No or little time(4.0)	No or little time(1.0)	considerable time(2.0)	No or little time(1.0)
569	26	32.50%	Male(0.0)	45	Master(0.0)	Doctor(0.0)	10000-20000(0.0)	Health(0.0)	No(0.0)	Medium(0.0)	No(0.0)	No(0.0)	a small portion of time(2.0)	No or little time(1.0)	a small portion of time(2.0)	No or little time(1.0)	considerable time(2.0)	No or little time(1.0)	No or little time(1.0)	No or little time(1.0)	considerable time(2.0)	No or little time(1.0)	No or little time(1.0)	No or little time(1.0)	Most or all of the time(1.0)	No or little time(1.0)	No or little time(1.0)	No or little time(1.0)	considerable time(2.0)	No or little time(1.0)	Most or all of the time(1.0)	a small portion of time(2.0)
570	25	31.25%	Male(0.0)	40	Undergraduate(0.0)	Doctor(0.0)	>50000(0.0)	Health(0.0)	No(0.0)	Extremely low(0.0)	No(0.0)	No(0.0)	a small portion of time(2.0)	a small portion of time(2.0)	a small portion of time(2.0)	No or little time(1.0)	considerable time(2.0)	No or little time(1.0)	No or little time(1.0)	No or little time(1.0)	Most or all of the time(1.0)	No or little time(1.0)	No or little time(1.0)	No or little time(1.0)	Most or all of the time(1.0)	No or little time(1.0)	No or little time(1.0)	No or little time(1.0)	Most or all of the time(1.0)	No or little time(1.0)	Most or all of the time(1.0)	a small portion of time(2.0)
571	33	41.25%	Female(0.0)	33	Master(0.0)	Doctor(0.0)	10000-20000(0.0)	Health(0.0)	No(0.0)	Low(0.0)	No(0.0)	No(0.0)	a small portion of time(2.0)	a small portion of time(2.0)	a small portion of time(2.0)	a small portion of time(2.0)	considerable time(2.0)	No or little time(1.0)	a small portion of time(2.0)	a small portion of time(2.0)	considerable time(2.0)	No or little time(1.0)	No or little time(1.0)	No or little time(1.0)	Most or all of the time(1.0)	No or little time(1.0)	a small portion of time(2.0)	a small portion of time(2.0)	Most or all of the time(1.0)	a small portion of time(2.0)	considerable time(2.0)	a small portion of time(2.0)
572	20	25.00%	Male(0.0)	43	Undergraduate(0.0)	Doctor(0.0)	10000-20000(0.0)	Health(0.0)	No(0.0)	Low(0.0)	No(0.0)	No(0.0)	No or little time(1.0)	No or little time(1.0)	No or little time(1.0)	No or little time(1.0)	Most or all of the time(1.0)	No or little time(1.0)	No or little time(1.0)	No or little time(1.0)	Most or all of the time(1.0)	No or little time(1.0)	No or little time(1.0)	No or little time(1.0)	Most or all of the time(1.0)	No or little time(1.0)	No or little time(1.0)	No or little time(1.0)	Most or all of the time(1.0)	No or little time(1.0)	Most or all of the time(1.0)	No or little time(1.0)
573	34	42.50%	Female(0.0)	23	Technical secondary school(0.0)	Technician(0.0)	20000-30000(0.0)	Health(0.0)	Yes(0.0)	Medium(0.0)	No(0.0)	No(0.0)	a small portion of time(2.0)	a small portion of time(2.0)	a small portion of time(2.0)	No or little time(1.0)	considerable time(2.0)	No or little time(1.0)	a small portion of time(2.0)	No or little time(1.0)	considerable time(2.0)	a small portion of time(2.0)	No or little time(1.0)	No or little time(1.0)	No or little time(4.0)	No or little time(1.0)	No or little time(1.0)	No or little time(1.0)	considerable time(2.0)	a small portion of time(2.0)	considerable time(2.0)	a small portion of time(2.0)
574	29	36.25%	Male(0.0)	30	Undergraduate(0.0)	Doctor(0.0)	10000-20000(0.0)	Health(0.0)	No(0.0)	Medium(0.0)	No(0.0)	No(0.0)	No or little time(1.0)	No or little time(1.0)	No or little time(1.0)	No or little time(1.0)	considerable time(2.0)	No or little time(1.0)	No or little time(1.0)	No or little time(1.0)	considerable time(2.0)	No or little time(1.0)	No or little time(1.0)	No or little time(1.0)	No or little time(4.0)	No or little time(1.0)	No or little time(1.0)	No or little time(1.0)	No or little time(4.0)	No or little time(1.0)	considerable time(2.0)	No or little time(1.0)
